# Supplementary material for: Synthesis and crystal structure of a bench-stable pyridinium ketene hemiaminal: 1-(1-eth­oxy­ethen­yl)-2-[meth­yl(phen­yl)amino]­pyridin-1-ium tri­fluoro­methane­sulfonate
Source: Acta Crystallogr E Crystallogr Commun. 2023 Jul 7;79(Pt 8):698–701. doi: 10.1107/S2056989023005741 (PMC10439406; doi:10.1107/S2056989023005741)
Supplement: Supplementary file 1 [file e-79-00698-sup1.cif]

##############################################################################
#                                                                            #
# This CIF contains the data in a paper accepted for publication in          #
# Acta Crystallographica Section E. It conforms to the requirements of       #
# Notes for Authors for Acta Crystallographica Section E, and has been       #
# peer reviewed under the auspices of the IUCr Commission on Journals.       #
#                                                                            #
# Full details of the Crystallographic Information File format               #
# are given in the paper "The Crystallographic Information File (CIF):       #
# a New Standard Archive File for Crystallography" by S. R. Hall, F. H.      #
# Allen and I. D. Brown [Acta Cryst. (1991), A47, 655-685].                  #
#                                                                            #
# The current version of the core CIF dictionary is obtainable from          #
# ftp://ftp.iucr.org/pub/cif_core.dic.                                       #
#                                                                            #
# Software is freely available for graphical display of the structure(s)     #
# in this CIF. For information consult the CIF software page                 #
# http://www.iucr.org/resources/cif/software.                                #
#                                                                            #
# This file may be used for bona fide research purposes within the           #
# scientific community so long as proper attribution is given to the journal # 
# article from which it was obtained.                                        #
#                                                                            #
##############################################################################
data_I
_audit_creation_method     'SHELXL-2016/6'
_journal_date_recd_electronic     2023-06-08
_journal_date_accepted     2023-06-29
_journal_name_full     'Acta Crystallographica, Section E'
_journal_year     2023
_journal_volume     79
_journal_issue      8
_journal_page_first     0
_journal_page_last     0
_journal_paper_category     GO
_journal_paper_doi     10.1107/S2056989023005741
_journal_coeditor_code     ZL5048
_publ_contact_author_name     'Max M. Majireck'
_publ_contact_author_address
;
Chemistry Department, Hamilton College, 198 College Hill Rd., Clinton, NY 13323
;
_publ_contact_author_email     'mmajirec@hamilton.edu'
_publ_contact_author_fax     ?
_publ_contact_author_phone     '(315) 859-4742'
_publ_section_title
;
Synthesis and crystal structure of a bench-stable pyridinium ketene hemiaminal:
1-(1-ethoxyethenyl)-2-[methyl(phenyl)amino]pyridin-1-ium
trifluoromethanesulfonate
;
_publ_section_title_footnote     .
loop_
    _publ_author_name
    _publ_author_footnote
    _publ_author_address
    'Krevlin, Zoe A.' .
;
Chemistry Department, Hamilton College, 198 College Hill Rd., Clinton, NY 13323,
 USA
;
    'Bote, Isabella C.' .
;
Chemistry Department, Hamilton College, 198 College Hill Rd., Clinton, NY 13323,
 USA
;
    'Crespo, Maria Christina F.' .
;
Chemistry Department, Hamilton College, 198 College Hill Rd., Clinton, NY 13323,
 USA
;
    'Lam, Christie C.' .
;
Chemistry Department, Hamilton College, 198 College Hill Rd., Clinton, NY 13323,
 USA
;
    'McMillen, Colin D.' .
;
Department of Chemistry, Clemson University, H.L. Hunter Laboratories, Clemson,
SC 29634,
 USA
;
    'Majireck, Max M.' .
;
Chemistry Department, Hamilton College, 198 College Hill Rd., Clinton, NY 13323,
 USA
;
_publ_section_synopsis
;
The <i>N</i>-quaternized ketene <i>N</i>,<i>O</i>-acetal,
1-(1-ethoxyvinyl)-2-(methyl(phenyl)amino)pyridin-1-ium
trifluoromethanesulfonate was synthesized and its structure determined, making
it a rare example of this class of compounds to be structurally characterized.
;
_chemical_name_systematic
;
1-(1-Ethoxyethenyl)-2-[methyl(phenyl)amino]pyridin-1-ium
trifluoromethanesulfonate
;
_chemical_name_common     ?
_chemical_formula_moiety     'C16 H19 N2 O +, C F3 O3 S -'
_chemical_formula_sum     'C17 H19 F3 N2 O4 S'
_chemical_formula_iupac     'C16 H19 N2 O +, C F3 O3 S -'
_chemical_formula_weight     404.40
_chemical_melting_point     ?
_space_group_crystal_system     monoclinic
_space_group_name_H-M_alt     'P 21/c'
_space_group_name_Hall     '-P 2ybc'
loop_
    _space_group_symop_operation_xyz
    'x, y, z'
    '-x, y+1/2, -z+1/2'
    '-x, -y, -z'
    'x, -y-1/2, z-1/2'
_cell_length_a     13.0645(11)
_cell_length_b     11.0190(9)
_cell_length_c     13.4050(11)
_cell_angle_alpha     90
_cell_angle_beta     107.826(3)
_cell_angle_gamma     90
_cell_volume     1837.1(3)
_cell_formula_units_Z     4
_cell_measurement_reflns_used     9938
_cell_measurement_theta_min     5.36
_cell_measurement_theta_max     72.13
_cell_measurement_temperature     100(2)
_exptl_crystal_description     'block'
_exptl_crystal_colour     'yellow'
_exptl_crystal_size_max     0.185
_exptl_crystal_size_mid     0.142
_exptl_crystal_size_min     0.112
_exptl_crystal_density_diffrn     1.462
_exptl_crystal_density_meas     .
_exptl_crystal_density_method     .
_exptl_crystal_F_000     840
_exptl_absorpt_coefficient_mu     2.083
_exptl_absorpt_correction_type     multi-scan
_exptl_absorpt_process_details
;
(SADABS; Krause <i>et al.</i>,  2015)
;
_exptl_absorpt_correction_T_min     0.7791
_exptl_absorpt_correction_T_max     1.0000
_diffrn_ambient_temperature     100(2)
_diffrn_source     'Incoatec I\mS'
_diffrn_radiation_type     CuK\a
_diffrn_radiation_wavelength     1.54178
_diffrn_measurement_device_type     'Bruker D8 Venture Photon 2'
_diffrn_measurement_method     '\f and \w scans'
_diffrn_detector_area_resol_mean     ?
_diffrn_reflns_number     29494
_diffrn_reflns_av_R_equivalents     0.0532
_diffrn_reflns_av_unetI/netI     0.0309
_diffrn_reflns_theta_min     5.303
_diffrn_reflns_theta_max     72.169
_diffrn_reflns_theta_full     67.679
_diffrn_measured_fraction_theta_max     0.990
_diffrn_measured_fraction_theta_full     0.991
_diffrn_reflns_limit_h_min     -15
_diffrn_reflns_limit_h_max     16
_diffrn_reflns_limit_k_min     -13
_diffrn_reflns_limit_k_max     13
_diffrn_reflns_limit_l_min     -16
_diffrn_reflns_limit_l_max     16
_refine_special_details     ?
_reflns_number_total     3598
_reflns_number_gt     3389
_reflns_threshold_expression     'I > 2\s(I)'
_refine_ls_structure_factor_coef     Fsqd
_refine_ls_matrix_type     full
_refine_ls_R_factor_all     0.0327
_refine_ls_R_factor_gt     0.0311
_refine_ls_wR_factor_gt     0.0784
_refine_ls_wR_factor_ref     0.0798
_refine_ls_goodness_of_fit_ref     1.065
_refine_ls_restrained_S_all     1.065
_refine_ls_number_reflns     3598
_refine_ls_number_parameters     246
_refine_ls_number_restraints     0
_refine_ls_hydrogen_treatment     constr
_refine_ls_weighting_scheme     calc
_refine_ls_weighting_details
              'w=1/[\s^2^(Fo^2^)+(0.0329P)^2^+0.8661P] where P=(Fo^2^+2Fc^2^)/3'
_atom_sites_solution_hydrogens     geom
_atom_sites_solution_primary     dual
_atom_sites_solution_secondary     difmap
_refine_ls_shift/su_max     0.001
_refine_ls_shift/su_mean     0.000
_refine_diff_density_max     0.397
_refine_diff_density_min     -0.378
_refine_ls_extinction_method     none
_refine_ls_extinction_coef     .
loop_
    _atom_type_symbol
    _atom_type_description
    _atom_type_scat_dispersion_real
    _atom_type_scat_dispersion_imag
    _atom_type_scat_source
    'C' 'C' 0.0181 0.0091
                         'International Tables Vol C Tables 4.2.6.8 and 6.1.1.4'
    'H' 'H' 0.0000 0.0000
                         'International Tables Vol C Tables 4.2.6.8 and 6.1.1.4'
    'F' 'F' 0.0727 0.0534
                         'International Tables Vol C Tables 4.2.6.8 and 6.1.1.4'
    'N' 'N' 0.0311 0.0180
                         'International Tables Vol C Tables 4.2.6.8 and 6.1.1.4'
    'O' 'O' 0.0492 0.0322
                         'International Tables Vol C Tables 4.2.6.8 and 6.1.1.4'
    'S' 'S' 0.3331 0.5567
                         'International Tables Vol C Tables 4.2.6.8 and 6.1.1.4'
_computing_data_collection
;
APEX3 v2017.3 (Bruker, 2017)
;
_computing_cell_refinement
;
SAINT v8.37a (Bruker, 2016)
;
_computing_data_reduction
;
SAINT v8.37a (Bruker, 2016)
;
_computing_structure_solution
;
<i>SHELXT2014/5</i> (Sheldrick, 2015a)
;
_computing_structure_refinement
;
<i>SHELXL2016/6</i> (Sheldrick, 2015b)
;
_computing_molecular_graphics
;
<i>Mercury</i> 2021.3.0 (Macrae <i>et al.</i>,  2020)
;
_computing_publication_material
;
PublCIF v1.9.21_c (Westrip, 2010)
;
loop_
    _atom_site_type_symbol
    _atom_site_label
    _atom_site_fract_x
    _atom_site_fract_y
    _atom_site_fract_z
    _atom_site_U_iso_or_equiv
    _atom_site_adp_type
    _atom_site_calc_flag
    _atom_site_occupancy
    _atom_site_disorder_assembly
    _atom_site_disorder_group
    O O1 0.68941(7) 0.39328(8) 0.68939(7) 0.01770(19) Uani d 1 . .
    N N1 0.83913(8) 0.27687(9) 0.73215(8) 0.0151(2) Uani d 1 . .
    N N2 0.80276(8) 0.11322(9) 0.61208(8) 0.0174(2) Uani d 1 . .
    C C1 0.85607(10) 0.15964(11) 0.70752(10) 0.0159(2) Uani d 1 . .
    C C2 0.93228(10) 0.09169(11) 0.78502(10) 0.0190(3) Uani d 1 . .
    H H2 0.948282 0.010822 0.770205 0.023 Uiso calc 1 . .
    C C3 0.98306(10) 0.14072(12) 0.88065(10) 0.0210(3) Uani d 1 . .
    H H3 1.033550 0.093353 0.931944 0.025 Uiso calc 1 . .
    C C4 0.96178(10) 0.26022(12) 0.90440(10) 0.0203(3) Uani d 1 . .
    H H4 0.996391 0.294247 0.971375 0.024 Uiso calc 1 . .
    C C5 0.89038(10) 0.32568(11) 0.82896(10) 0.0179(3) Uani d 1 . .
    H H5 0.875417 0.407076 0.843271 0.022 Uiso calc 1 . .
    C C6 0.77414(10) 0.36295(11) 0.65709(10) 0.0159(2) Uani d 1 . .
    C C7 0.80485(10) 0.40244(12) 0.57808(10) 0.0207(3) Uani d 1 . .
    H H7A 0.764019 0.462911 0.532491 0.025 Uiso calc 1 . .
    H H7B 0.867858 0.370459 0.566633 0.025 Uiso calc 1 . .
    C C8 0.61847(10) 0.48421(12) 0.62699(10) 0.0209(3) Uani d 1 . .
    H H8A 0.591484 0.458094 0.552862 0.025 Uiso calc 1 . .
    H H8B 0.657063 0.562177 0.630412 0.025 Uiso calc 1 . .
    C C9 0.52670(11) 0.49849(13) 0.67165(11) 0.0262(3) Uani d 1 . .
    H H9A 0.486532 0.422138 0.663766 0.039 Uiso calc 1 . .
    H H9B 0.478850 0.563254 0.634162 0.039 Uiso calc 1 . .
    H H9C 0.554908 0.519366 0.746135 0.039 Uiso calc 1 . .
    C C10 0.84661(11) 0.00327(12) 0.57730(11) 0.0230(3) Uani d 1 . .
    H H10A 0.924596 0.011775 0.592838 0.034 Uiso calc 1 . .
    H H10B 0.813410 -0.007354 0.501672 0.034 Uiso calc 1 . .
    H H10C 0.830934 -0.067632 0.614292 0.034 Uiso calc 1 . .
    C C11 0.69110(10) 0.13846(11) 0.55991(10) 0.0171(3) Uani d 1 . .
    C C12 0.61681(10) 0.13292(11) 0.61476(10) 0.0198(3) Uani d 1 . .
    H H12 0.639600 0.114576 0.687501 0.024 Uiso calc 1 . .
    C C13 0.50860(11) 0.15441(12) 0.56254(12) 0.0249(3) Uani d 1 . .
    H H13 0.457657 0.151371 0.600081 0.030 Uiso calc 1 . .
    C C14 0.47469(11) 0.18013(12) 0.45653(12) 0.0268(3) Uani d 1 . .
    H H14 0.400837 0.195192 0.421303 0.032 Uiso calc 1 . .
    C C15 0.54952(12) 0.18379(13) 0.40186(11) 0.0265(3) Uani d 1 . .
    H H15 0.526424 0.200652 0.328851 0.032 Uiso calc 1 . .
    C C16 0.65735(11) 0.16306(12) 0.45289(10) 0.0226(3) Uani d 1 . .
    H H16 0.708102 0.165609 0.415102 0.027 Uiso calc 1 . .
    C C17 0.75323(10) 0.80283(12) 0.84257(11) 0.0215(3) Uani d 1 . .
    S S1 0.85507(2) 0.72568(3) 0.79769(2) 0.01600(10) Uani d 1 . .
    F F1 0.78050(7) 0.80925(10) 0.94640(7) 0.0377(2) Uani d 1 . .
    F F2 0.65920(6) 0.74488(9) 0.80939(7) 0.0324(2) Uani d 1 . .
    F F3 0.73626(7) 0.91547(8) 0.80509(9) 0.0408(2) Uani d 1 . .
    O O2 0.80593(8) 0.72136(10) 0.68618(7) 0.0281(2) Uani d 1 . .
    O O3 0.86690(8) 0.61097(8) 0.85145(8) 0.0267(2) Uani d 1 . .
    O O4 0.94731(7) 0.80419(9) 0.83385(8) 0.0241(2) Uani d 1 . .
loop_
    _atom_site_aniso_label
    _atom_site_aniso_U_11
    _atom_site_aniso_U_22
    _atom_site_aniso_U_33
    _atom_site_aniso_U_12
    _atom_site_aniso_U_13
    _atom_site_aniso_U_23
    O1 0.0169(4) 0.0165(4) 0.0194(4) 0.0043(3) 0.0050(3) 0.0024(3)
    N1 0.0145(5) 0.0137(5) 0.0163(5) 0.0008(4) 0.0038(4) 0.0012(4)
    N2 0.0163(5) 0.0155(5) 0.0203(5) 0.0011(4) 0.0055(4) -0.0028(4)
    C1 0.0152(6) 0.0145(6) 0.0198(6) -0.0007(4) 0.0079(5) 0.0009(5)
    C2 0.0178(6) 0.0148(6) 0.0252(6) 0.0013(5) 0.0079(5) 0.0036(5)
    C3 0.0164(6) 0.0221(6) 0.0230(6) 0.0010(5) 0.0039(5) 0.0074(5)
    C4 0.0188(6) 0.0231(6) 0.0179(6) -0.0017(5) 0.0039(5) 0.0003(5)
    C5 0.0176(6) 0.0172(6) 0.0192(6) -0.0018(5) 0.0060(5) -0.0016(5)
    C6 0.0156(6) 0.0119(5) 0.0186(6) 0.0002(4) 0.0026(5) -0.0009(4)
    C7 0.0206(6) 0.0181(6) 0.0233(6) 0.0023(5) 0.0068(5) 0.0039(5)
    C8 0.0199(6) 0.0182(6) 0.0226(6) 0.0059(5) 0.0037(5) 0.0045(5)
    C9 0.0232(7) 0.0262(7) 0.0288(7) 0.0090(5) 0.0074(6) 0.0037(6)
    C10 0.0251(7) 0.0174(6) 0.0277(7) 0.0030(5) 0.0100(5) -0.0048(5)
    C11 0.0177(6) 0.0126(6) 0.0200(6) -0.0014(4) 0.0042(5) -0.0028(4)
    C12 0.0212(6) 0.0169(6) 0.0215(6) -0.0006(5) 0.0072(5) -0.0008(5)
    C13 0.0207(6) 0.0211(6) 0.0343(8) -0.0011(5) 0.0104(6) -0.0035(6)
    C14 0.0194(6) 0.0201(7) 0.0344(8) 0.0009(5) -0.0013(6) -0.0044(6)
    C15 0.0309(7) 0.0230(7) 0.0199(6) 0.0008(6) -0.0006(6) -0.0025(5)
    C16 0.0252(7) 0.0225(6) 0.0199(6) -0.0018(5) 0.0069(5) -0.0022(5)
    C17 0.0172(6) 0.0229(6) 0.0234(6) 0.0002(5) 0.0044(5) 0.0002(5)
    S1 0.01580(16) 0.01503(17) 0.01710(17) -0.00019(10) 0.00493(12) 0.00136(10)
    F1 0.0340(5) 0.0542(6) 0.0244(4) 0.0069(4) 0.0084(4) -0.0126(4)
    F2 0.0182(4) 0.0450(5) 0.0356(5) -0.0072(4) 0.0107(3) -0.0031(4)
    F3 0.0333(5) 0.0251(5) 0.0691(7) 0.0124(4) 0.0229(5) 0.0117(4)
    O2 0.0244(5) 0.0408(6) 0.0189(5) -0.0010(4) 0.0065(4) 0.0007(4)
    O3 0.0359(5) 0.0162(5) 0.0306(5) 0.0019(4) 0.0141(4) 0.0038(4)
    O4 0.0159(4) 0.0209(5) 0.0340(5) -0.0014(4) 0.0056(4) 0.0006(4)
_geom_special_details
;
 All esds (except the esd in the dihedral angle between two l.s. planes)
 are estimated using the full covariance matrix.  The cell esds are taken
 into account individually in the estimation of esds in distances, angles
 and torsion angles; correlations between esds in cell parameters are only
 used when they are defined by crystal symmetry.  An approximate (isotropic)
 treatment of cell esds is used for estimating esds involving l.s. planes.
;
loop_
    _geom_bond_atom_site_label_1
    _geom_bond_atom_site_label_2
    _geom_bond_site_symmetry_2
    _geom_bond_distance
    _geom_bond_publ_flag
    O1 C6 . 1.3484(15) ?
    O1 C8 . 1.4450(14) ?
    N1 C1 . 1.3679(16) ?
    N1 C5 . 1.3746(16) ?
    N1 C6 . 1.4526(15) ?
    N2 C1 . 1.3558(16) ?
    N2 C11 . 1.4387(16) ?
    N2 C10 . 1.4754(16) ?
    C1 C2 . 1.4135(17) ?
    C2 C3 . 1.3619(19) ?
    C2 H2 . 0.9500 ?
    C3 C4 . 1.4024(19) ?
    C3 H3 . 0.9500 ?
    C4 C5 . 1.3548(18) ?
    C4 H4 . 0.9500 ?
    C5 H5 . 0.9500 ?
    C6 C7 . 1.3161(18) ?
    C7 H7A . 0.9500 ?
    C7 H7B . 0.9500 ?
    C8 C9 . 1.5033(19) ?
    C8 H8A . 0.9900 ?
    C8 H8B . 0.9900 ?
    C9 H9A . 0.9800 ?
    C9 H9B . 0.9800 ?
    C9 H9C . 0.9800 ?
    C10 H10A . 0.9800 ?
    C10 H10B . 0.9800 ?
    C10 H10C . 0.9800 ?
    C11 C12 . 1.3869(18) ?
    C11 C16 . 1.3924(18) ?
    C12 C13 . 1.3923(19) ?
    C12 H12 . 0.9500 ?
    C13 C14 . 1.382(2) ?
    C13 H13 . 0.9500 ?
    C14 C15 . 1.390(2) ?
    C14 H14 . 0.9500 ?
    C15 C16 . 1.384(2) ?
    C15 H15 . 0.9500 ?
    C16 H16 . 0.9500 ?
    C17 F1 . 1.3288(16) ?
    C17 F3 . 1.3319(16) ?
    C17 F2 . 1.3342(16) ?
    C17 S1 . 1.8289(14) ?
    S1 O2 . 1.4357(10) ?
    S1 O3 . 1.4397(10) ?
    S1 O4 . 1.4415(10) ?
loop_
    _geom_angle_atom_site_label_1
    _geom_angle_atom_site_label_2
    _geom_angle_atom_site_label_3
    _geom_angle_site_symmetry_1
    _geom_angle_site_symmetry_3
    _geom_angle
    _geom_angle_publ_flag
    C6 O1 C8 . . 115.47(9) ?
    C1 N1 C5 . . 121.95(10) ?
    C1 N1 C6 . . 123.57(10) ?
    C5 N1 C6 . . 114.26(10) ?
    C1 N2 C11 . . 122.50(10) ?
    C1 N2 C10 . . 118.10(10) ?
    C11 N2 C10 . . 116.05(10) ?
    N2 C1 N1 . . 120.64(11) ?
    N2 C1 C2 . . 122.44(11) ?
    N1 C1 C2 . . 116.90(11) ?
    C3 C2 C1 . . 120.81(12) ?
    C3 C2 H2 . . 119.6 ?
    C1 C2 H2 . . 119.6 ?
    C2 C3 C4 . . 120.85(12) ?
    C2 C3 H3 . . 119.6 ?
    C4 C3 H3 . . 119.6 ?
    C5 C4 C3 . . 118.00(12) ?
    C5 C4 H4 . . 121.0 ?
    C3 C4 H4 . . 121.0 ?
    C4 C5 N1 . . 121.43(12) ?
    C4 C5 H5 . . 119.3 ?
    N1 C5 H5 . . 119.3 ?
    C7 C6 O1 . . 131.23(11) ?
    C7 C6 N1 . . 121.05(11) ?
    O1 C6 N1 . . 107.61(10) ?
    C6 C7 H7A . . 120.0 ?
    C6 C7 H7B . . 120.0 ?
    H7A C7 H7B . . 120.0 ?
    O1 C8 C9 . . 106.88(10) ?
    O1 C8 H8A . . 110.3 ?
    C9 C8 H8A . . 110.3 ?
    O1 C8 H8B . . 110.3 ?
    C9 C8 H8B . . 110.3 ?
    H8A C8 H8B . . 108.6 ?
    C8 C9 H9A . . 109.5 ?
    C8 C9 H9B . . 109.5 ?
    H9A C9 H9B . . 109.5 ?
    C8 C9 H9C . . 109.5 ?
    H9A C9 H9C . . 109.5 ?
    H9B C9 H9C . . 109.5 ?
    N2 C10 H10A . . 109.5 ?
    N2 C10 H10B . . 109.5 ?
    H10A C10 H10B . . 109.5 ?
    N2 C10 H10C . . 109.5 ?
    H10A C10 H10C . . 109.5 ?
    H10B C10 H10C . . 109.5 ?
    C12 C11 C16 . . 120.17(12) ?
    C12 C11 N2 . . 120.25(11) ?
    C16 C11 N2 . . 119.51(11) ?
    C11 C12 C13 . . 119.57(12) ?
    C11 C12 H12 . . 120.2 ?
    C13 C12 H12 . . 120.2 ?
    C14 C13 C12 . . 120.55(13) ?
    C14 C13 H13 . . 119.7 ?
    C12 C13 H13 . . 119.7 ?
    C13 C14 C15 . . 119.47(13) ?
    C13 C14 H14 . . 120.3 ?
    C15 C14 H14 . . 120.3 ?
    C16 C15 C14 . . 120.55(13) ?
    C16 C15 H15 . . 119.7 ?
    C14 C15 H15 . . 119.7 ?
    C15 C16 C11 . . 119.66(13) ?
    C15 C16 H16 . . 120.2 ?
    C11 C16 H16 . . 120.2 ?
    F1 C17 F3 . . 107.80(11) ?
    F1 C17 F2 . . 107.39(11) ?
    F3 C17 F2 . . 106.88(11) ?
    F1 C17 S1 . . 112.37(9) ?
    F3 C17 S1 . . 111.29(9) ?
    F2 C17 S1 . . 110.87(9) ?
    O2 S1 O3 . . 115.94(6) ?
    O2 S1 O4 . . 115.55(6) ?
    O3 S1 O4 . . 114.08(6) ?
    O2 S1 C17 . . 102.67(6) ?
    O3 S1 C17 . . 102.76(6) ?
    O4 S1 C17 . . 103.17(6) ?
loop_
    _geom_torsion_atom_site_label_1
    _geom_torsion_atom_site_label_2
    _geom_torsion_atom_site_label_3
    _geom_torsion_atom_site_label_4
    _geom_torsion_site_symmetry_1
    _geom_torsion_site_symmetry_2
    _geom_torsion_site_symmetry_3
    _geom_torsion_site_symmetry_4
    _geom_torsion
    _geom_torsion_publ_flag
    C11 N2 C1 N1 . . . . -40.23(17) ?
    C10 N2 C1 N1 . . . . 161.27(11) ?
    C11 N2 C1 C2 . . . . 140.95(12) ?
    C10 N2 C1 C2 . . . . -17.55(17) ?
    C5 N1 C1 N2 . . . . 178.69(11) ?
    C6 N1 C1 N2 . . . . -6.97(17) ?
    C5 N1 C1 C2 . . . . -2.43(17) ?
    C6 N1 C1 C2 . . . . 171.92(11) ?
    N2 C1 C2 C3 . . . . -178.96(12) ?
    N1 C1 C2 C3 . . . . 2.18(18) ?
    C1 C2 C3 C4 . . . . -0.58(19) ?
    C2 C3 C4 C5 . . . . -0.85(19) ?
    C3 C4 C5 N1 . . . . 0.63(19) ?
    C1 N1 C5 C4 . . . . 1.07(18) ?
    C6 N1 C5 C4 . . . . -173.76(12) ?
    C8 O1 C6 C7 . . . . 0.53(19) ?
    C8 O1 C6 N1 . . . . 176.61(9) ?
    C1 N1 C6 C7 . . . . -67.00(16) ?
    C5 N1 C6 C7 . . . . 107.74(14) ?
    C1 N1 C6 O1 . . . . 116.44(12) ?
    C5 N1 C6 O1 . . . . -68.82(12) ?
    C6 O1 C8 C9 . . . . 176.38(10) ?
    C1 N2 C11 C12 . . . . -45.16(17) ?
    C10 N2 C11 C12 . . . . 113.75(13) ?
    C1 N2 C11 C16 . . . . 137.76(13) ?
    C10 N2 C11 C16 . . . . -63.34(15) ?
    C16 C11 C12 C13 . . . . -1.23(19) ?
    N2 C11 C12 C13 . . . . -178.29(11) ?
    C11 C12 C13 C14 . . . . 0.6(2) ?
    C12 C13 C14 C15 . . . . 0.4(2) ?
    C13 C14 C15 C16 . . . . -0.6(2) ?
    C14 C15 C16 C11 . . . . -0.1(2) ?
    C12 C11 C16 C15 . . . . 0.98(19) ?
    N2 C11 C16 C15 . . . . 178.07(12) ?
    F1 C17 S1 O2 . . . . 175.89(10) ?
    F3 C17 S1 O2 . . . . -63.11(11) ?
    F2 C17 S1 O2 . . . . 55.70(11) ?
    F1 C17 S1 O3 . . . . 55.19(11) ?
    F3 C17 S1 O3 . . . . 176.19(9) ?
    F2 C17 S1 O3 . . . . -65.00(10) ?
    F1 C17 S1 O4 . . . . -63.67(11) ?
    F3 C17 S1 O4 . . . . 57.33(11) ?
    F2 C17 S1 O4 . . . . 176.15(9) ?
loop_
    _geom_hbond_atom_site_label_D
    _geom_hbond_atom_site_label_H
    _geom_hbond_atom_site_label_A
    _geom_hbond_site_symmetry_A
    _geom_hbond_distance_DH
    _geom_hbond_distance_HA
    _geom_hbond_distance_DA
    _geom_hbond_angle_DHA
    C2 H2 O4 1_545 0.95 2.43 3.2287(16) 141.2
    C5 H5 O3 . 0.95 2.25 3.1819(16) 165.3
    C7 H7B O4 2_746 0.95 2.48 3.2724(16) 140.4
    C8 H8B O2 . 0.99 2.55 3.5022(17) 160.1
    C10 H10B O3 4_565 0.98 2.59 3.3633(16) 135.9
    C10 H10C O2 1_545 0.98 2.58 3.5408(18) 168.3
_shelx_space_group_comment
;
The symmetry employed for this shelxl refinement is uniquely defined
by the following loop, which should always be used as a source of
symmetry information in preference to the above space-group names.
They are only intended as comments.
;
_shelx_estimated_absorpt_T_min     0.699
_shelx_estimated_absorpt_T_max     0.800
_shelx_hkl_file
;
   4   0   0  188.78   13.00
   4   0   0  180.78   12.10
   5   0   0    3.60    2.00
   5   0   0    4.20    1.40
   6   0   0 7882.61  470.05
   7   0   0  150.28   11.80
   7   0   0  144.39   12.40
   8   0   0   97.79    9.00
  -8   0   0   81.59    8.40
   8   0   0   73.29   10.40
   8   0   0   92.19   11.80
   8   0   0   86.59   11.70
   8   0   0   89.39   11.50
  -9   0   0   70.49   17.20
   9   0   0  106.69    9.70
   9   0   0   79.69   12.10
   9   0   0   99.49   10.30
  -9   0   0   74.29    8.80
   9   0   0   94.29   12.00
   9   0   0   79.39   10.10
   9   0   0   88.49   11.90
 -10   0   0 1423.66   92.79
  10   0   0 1519.85   94.89
 -10   0   0 1510.85   92.79
  10   0   0 1400.86   93.79
  10   0   0 1607.14   97.89
  10   0   0 1407.96   93.39
  10   0   0 1450.85   91.39
 -10   0   0 1559.44   92.29
 -11   0   0 1656.63  107.59
  11   0   0 1768.82  108.49
 -11   0   0 1697.73  107.99
  11   0   0 1832.02  109.29
  11   0   0 1696.53  109.19
 -11   0   0 1819.02  107.69
  11   0   0 1684.23  110.29
  12   0   0  261.77   20.50
  12   0   0  247.68   19.80
  12   0   0  254.97   18.60
  12   0   0  203.48   23.00
 -12   0   0  259.77   19.10
  12   0   0  215.38   19.70
 -12   0   0  251.97   20.30
 -12   0   0  218.08   18.90
 -13   0   0  422.26   27.60
  13   0   0  349.96   27.70
 -13   0   0  378.56   27.90
  13   0   0  351.06   27.60
  13   0   0  422.56   27.20
 -13   0   0  386.96   28.40
  13   0   0  441.46   28.70
 -14   0   0  123.69   10.70
  14   0   0  105.19   10.90
  14   0   0  116.19   10.40
 -14   0   0   85.69   18.20
  14   0   0  123.69   11.40
 -14   0   0   99.69   16.70
  15   0   0  326.17   22.80
  15   0   0  332.67   23.60
 -15   0   0  390.06   23.50
   0  -1   0    1.20    0.50
   1  -1   0  462.85   27.90
   1  -1   0  448.56   27.50
   1   1   0  456.45   27.80
   2  -1   0 2033.00  125.79
   2  -1   0 2165.88  125.19
   2   1   0 2089.99  125.59
   3  -1   0 1533.25   99.09
   3  -1   0 1737.13  100.29
   3   1   0 1703.73   99.79
   4  -1   0 1062.49   60.99
   4  -1   0  913.01   58.99
   4   1   0  958.70   59.89
   5  -1   0    1.90    1.60
   5  -1   0    5.10    1.60
   5   1   0   10.40    2.60
   5   1   0   14.30    2.80
   6  -1   0    6.90    3.00
   6   1   0    2.80    1.60
   6   1   0    4.70    2.50
   7  -1   0  428.16   27.90
  -7   1   0  352.76   25.60
   7   1   0  400.46   26.20
   7   1   0  393.96   25.80
   7   1   0  408.16   27.50
   8  -1   0   18.50    5.50
   8  -1   0   24.10    4.80
   8  -1   0    8.70    3.20
   8  -1   0    9.80    5.30
  -8  -1   0   13.50    3.80
  -8  -1   0   20.70    5.30
   8  -1   0   14.80    4.80
   8   1   0   11.40    5.00
   8   1   0    6.50    4.50
   8   1   0   16.60    4.50
  -8   1   0   24.00    5.30
   8   1   0   32.60    7.20
   8   1   0   14.50    3.60
   9  -1   0 1255.67   76.99
  -9  -1   0 1296.47   78.29
   9  -1   0 1188.08   79.69
  -9  -1   0 1153.38   78.09
   9  -1   0 1253.57   79.09
   9  -1   0 1444.46   79.49
  -9  -1   0 1269.87   77.59
   9  -1   0 1228.88   79.39
   9   1   0 1372.06   79.29
   9   1   0 1301.87   77.79
   9   1   0 1180.58   79.29
   9   1   0 1286.67   79.19
   9   1   0 1244.58   77.49
  -9   1   0 1033.60   78.99
  -9   1   0 1116.89   76.89
   9   1   0 1314.57   79.89
 -10  -1   0   15.50    4.50
  10  -1   0   33.20    8.70
 -10  -1   0   13.30    5.50
 -10  -1   0   16.60    4.30
  10  -1   0    6.50    4.20
  10  -1   0   12.50    4.50
  10  -1   0   29.60    7.30
 -10   1   0   18.30    4.40
  10   1   0   17.40    4.90
  10   1   0   13.90    4.70
  10   1   0   12.30    5.10
 -10   1   0   11.20    6.20
  10   1   0   11.70    4.00
  10   1   0   17.70    5.00
  11  -1   0  976.20   63.69
 -11  -1   0  941.01   60.79
 -11  -1   0  939.91   60.29
 -11  -1   0  996.70   60.99
  11  -1   0  963.10   60.09
  11  -1   0  973.30   61.89
  11  -1   0  978.80   61.69
  11   1   0  861.81   61.49
  11   1   0  869.71   61.29
  11   1   0  972.40   63.29
  11   1   0  963.00   61.29
 -11   1   0  970.10   60.19
 -11   1   0  915.21   60.99
 -11   1   0  854.31   60.49
 -12  -1   0  248.48   22.20
 -12  -1   0  300.17   21.90
  12  -1   0  341.47   27.20
 -12  -1   0  301.37   22.40
  12  -1   0  292.57   21.70
  12  -1   0  314.07   23.50
  12  -1   0  266.07   22.90
  12  -1   0  304.27   23.10
  12   1   0  286.67   23.30
  12   1   0  296.27   23.40
 -12   1   0  316.57   22.00
 -12   1   0  259.97   23.20
  12   1   0  293.17   23.00
 -12   1   0  287.27   22.30
  12   1   0  281.57   25.00
 -13  -1   0  272.97   19.50
 -13  -1   0  253.67   19.80
  13  -1   0  247.18   20.00
 -13  -1   0  250.57   19.90
  13  -1   0  244.98   19.90
  13  -1   0  230.08   19.30
  13   1   0  273.67   20.20
 -13   1   0  232.38   19.20
 -13   1   0  253.77   21.20
 -13   1   0  252.87   18.90
  13   1   0  233.88   19.80
  13   1   0  259.57   18.80
  14  -1   0  595.54   40.30
  14  -1   0  635.94   40.30
 -14  -1   0  611.24   39.90
 -14  -1   0  635.04   40.00
  14   1   0  603.54   39.40
 -14   1   0  615.24   39.80
  14   1   0  605.34   40.00
 -14   1   0  642.24   40.20
  14   1   0  598.04   40.00
  15  -1   0  188.68   14.70
 -15  -1   0  242.18   15.40
  15  -1   0  198.78   15.00
   1   2   0 3705.23  221.48
   2  -2   0  444.76   26.10
   2  -2   0  419.66   26.90
   2   2   0  417.16   26.70
   3  -2   0 1202.28   74.19
   3   2   0 1226.08   73.79
   4  -2   0  293.67   18.90
   4   2   0  257.57   18.10
   5  -2   0  225.68   14.70
   5   2   0  162.48   13.20
   6  -2   0 2643.74  167.88
  -6  -2   0 2710.43  166.88
   6   2   0 2921.41  166.78
   6   2   0 2771.52  166.68
  -7  -2   0    1.10    2.80
   7  -2   0    4.30    1.80
  -7  -2   0   10.20    2.80
   7   2   0   15.20    3.90
  -7   2   0   11.60    3.30
   7   2   0    7.40    3.00
   7   2   0    2.60    2.60
  -8  -2   0   23.50    5.20
   8  -2   0    2.00    4.00
  -8  -2   0   -1.40    4.40
   8  -2   0   12.20    4.70
  -8  -2   0    5.20    3.10
   8  -2   0    5.30    3.50
   8  -2   0    6.50    2.90
   8  -2   0    8.10    4.80
   8   2   0   -0.50    2.30
  -8   2   0    6.40    3.10
   8   2   0    6.40    4.50
   8   2   0   12.50    4.60
   8   2   0    8.50    6.60
   8   2   0   14.70    4.90
   9  -2   0  279.07   20.40
  -9  -2   0  237.98   18.20
   9  -2   0  243.58   20.10
  -9  -2   0  240.08   20.20
   9  -2   0  255.67   18.60
   9  -2   0  240.38   20.50
   9  -2   0  241.48   20.10
   9  -2   0  223.68   19.60
   9  -2   0  262.07   20.90
  -9  -2   0  208.88   18.30
   9   2   0  240.88   19.90
   9   2   0  253.27   20.90
  -9   2   0  231.58   18.00
   9   2   0  269.57   21.20
   9   2   0  253.67   19.40
 -10  -2   0 1445.56   97.79
 -10  -2   0 1517.55   97.39
  10  -2   0 1729.73   99.09
  10  -2   0 1442.06   99.99
  10  -2   0 1518.35   98.99
  10  -2   0 1829.82  103.29
  10  -2   0 1630.54   99.09
 -10  -2   0 1613.44   98.09
  10   2   0 1517.35   99.09
 -10   2   0 1561.24   96.99
  10   2   0 1564.04   97.29
  10   2   0 1695.63  100.29
  10   2   0 1396.16   98.19
  10   2   0 1585.24   97.49
 -11  -2   0 1019.50   63.29
  11  -2   0  928.31   62.29
  11  -2   0 1048.10   64.59
 -11  -2   0 1091.79   63.39
 -11  -2   0  881.71   62.99
  11  -2   0  961.30   64.29
  11  -2   0 1013.90   66.39
  11  -2   0  923.41   63.59
  11   2   0  988.70   62.49
 -11   2   0  901.61   63.29
  11   2   0  947.51   65.29
 -11   2   0 1062.69   62.79
  11   2   0 1020.00   64.59
  11   2   0  971.80   63.99
 -12  -2   0    4.20    4.50
  12  -2   0    1.40    5.70
  12  -2   0    5.20    3.70
  12  -2   0    9.80    5.00
 -12  -2   0   -0.50    2.90
  12  -2   0   -3.40    3.50
  12  -2   0    2.60    3.60
 -12  -2   0    3.30    4.70
  12   2   0    6.60    5.80
 -12   2   0   -0.40    3.00
 -12   2   0    4.10    3.80
 -12   2   0   -0.30    6.20
  12   2   0    4.80    4.10
  12   2   0    0.10    4.60
 -13  -2   0    6.10    3.40
 -13  -2   0    6.50    4.10
  13  -2   0    6.30    3.50
  13  -2   0    6.80    3.90
 -13  -2   0   13.00    5.60
  13  -2   0    5.80    3.90
  13   2   0    4.10    4.50
 -13   2   0    4.10    3.10
  13   2   0    3.70    3.80
 -13   2   0    7.30    4.20
  13   2   0    1.50    2.60
 -14  -2   0  170.58   13.40
  14  -2   0  164.48   13.40
  14  -2   0  156.68   13.70
  14  -2   0  161.68   13.60
  14   2   0  146.89   13.40
 -14   2   0  185.78   16.10
 -14   2   0  164.58   14.50
  14   2   0  174.28   15.00
  14   2   0  164.78   12.80
 -15  -2   0    0.60    2.80
  15  -2   0    3.10    2.90
  15  -2   0    6.20    3.80
 -15   2   0   10.60    3.70
   0  -3   0   10.50    2.00
   2  -3   0   30.00    3.50
   2   3   0   26.20    3.20
   3  -3   0    9.20    2.40
   3   3   0   12.10    2.50
   4  -3   0   75.39    6.90
   4   3   0   64.49    6.30
  -5  -3   0 1603.84   99.49
   5  -3   0 1623.64  100.89
   5   3   0 1518.55   99.89
   5   3   0 1810.72  100.59
  -6  -3   0 1750.82  117.39
   6  -3   0 2218.48  119.99
  -6  -3   0 1942.91  117.99
   6   3   0 2040.90  117.89
   6   3   0 1731.73  117.69
   7  -3   0 1535.05   93.29
   7  -3   0 1593.14   93.99
   7  -3   0 1453.75   94.29
  -7  -3   0 1455.55   92.29
  -7  -3   0 1439.86   92.49
   7   3   0 1610.84   93.29
   7   3   0 1552.04   97.79
   7   3   0 1439.56   92.49
   7   3   0 1545.65   93.69
   7   3   0 1626.94   92.79
  -7   3   0 1302.57   91.19
   8  -3   0  797.52   50.59
   8  -3   0  883.71   52.29
   8  -3   0  835.22   52.59
  -8  -3   0  771.32   51.39
   8  -3   0  835.32   53.49
  -8  -3   0  783.02   51.19
   8  -3   0  842.22   51.59
  -8  -3   0  785.02   50.89
   8  -3   0  784.52   52.19
   8   3   0  735.43   50.79
   8   3   0  808.02   52.39
   8   3   0  679.03   52.09
   8   3   0  848.92   51.89
   8   3   0  773.92   52.49
   9  -3   0  352.96   26.50
  -9  -3   0  340.67   25.60
   9  -3   0  373.46   28.10
  -9  -3   0  387.66   25.70
   9  -3   0  369.76   24.70
   9  -3   0  379.76   27.20
  -9  -3   0  346.47   26.40
   9  -3   0  364.36   26.50
   9  -3   0  426.36   27.90
   9   3   0  368.36   25.50
   9   3   0  383.96   26.40
   9   3   0  327.37   27.40
   9   3   0  354.06   27.10
   9   3   0  358.86   27.60
  -9   3   0  295.27   24.50
 -10  -3   0  195.28   15.40
 -10  -3   0  156.38   15.20
  10  -3   0  192.48   16.80
  10  -3   0  182.18   16.80
  10  -3   0  183.18   16.90
 -10  -3   0  177.38   16.10
  10  -3   0  175.78   16.20
  10   3   0  160.48   18.20
  10   3   0  172.88   16.60
  10   3   0  190.38   15.20
  10   3   0  164.68   16.80
 -10   3   0  177.08   16.70
  11  -3   0    8.20    4.50
 -11  -3   0   14.10    5.10
  11  -3   0    5.60    3.70
 -11  -3   0    6.60    4.10
  11  -3   0    6.90    5.00
  11  -3   0    4.00    3.90
  11  -3   0  -11.20    5.90
 -11  -3   0   11.60    4.20
  11   3   0   11.00    4.00
  11   3   0    7.00    4.30
  11   3   0   11.70    5.80
 -11   3   0    8.20    3.30
  11   3   0    8.00    5.00
 -12  -3   0  838.42   54.89
  12  -3   0  980.20   56.79
  12  -3   0  877.51   56.29
 -12  -3   0  842.12   55.09
 -12  -3   0  821.22   55.09
  12   3   0  822.32   55.69
  12   3   0  788.92   55.19
 -13  -3   0  211.28   17.90
  13  -3   0  209.58   17.60
  13  -3   0  210.28   17.50
 -13  -3   0  223.98   17.20
  13  -3   0  228.88   17.60
 -13   3   0  221.08   16.70
 -13   3   0  214.58   17.20
  13   3   0  202.28   17.20
  13   3   0  231.98   18.50
  13   3   0  221.78   16.80
 -14  -3   0   21.80    5.50
  14  -3   0   17.10    4.00
  14  -3   0   17.80    4.10
  14  -3   0   25.40    5.70
  14   3   0   19.00    5.60
 -14   3   0   15.50    3.90
  14   3   0   17.70    4.20
   0   4   0  807.92   50.09
   1  -4   0  161.38   11.80
  -1   4   0  159.88   11.30
   1   4   0  155.48   11.50
   2  -4   0  712.93   46.00
   2   4   0  748.63   46.00
   3  -4   0  951.20   57.99
   3   4   0  892.81   58.59
   4  -4   0 2022.30  108.39
  -4  -4   0 1542.85  106.29
   4   4   0 1766.42  107.19
   4   4   0 1692.43  106.59
  -5  -4   0  576.34   39.80
   5  -4   0  714.23   42.00
   5   4   0  634.64   40.10
   5   4   0  596.74   40.50
  -6  -4   0  597.84   41.50
   6  -4   0  722.23   43.80
   6  -4   0  650.03   42.40
  -6  -4   0  622.04   41.30
   6  -4   0  671.93   43.10
   6   4   0  681.53   41.70
   6   4   0  650.73   42.20
   6   4   0  583.24   42.60
  -7  -4   0   73.29   10.10
   7  -4   0   91.09    9.80
  -7  -4   0   77.89    8.90
   7  -4   0   95.69   10.80
   7  -4   0   95.79   10.70
   7  -4   0   79.09    9.60
   7  -4   0   93.09   10.00
   7   4   0   64.59    9.30
  -7   4   0   65.49    8.30
   7   4   0   84.09    9.40
   7   4   0   83.69    8.30
   8  -4   0   14.80    4.40
   8  -4   0   15.50    4.90
   8  -4   0   20.50    4.90
  -8  -4   0   27.40    5.60
   8  -4   0   30.10    5.70
  -8  -4   0   18.50    5.00
   8  -4   0   17.30    5.70
   8  -4   0   22.70    6.00
  -8  -4   0   14.80    4.00
   8   4   0   24.10    6.00
   8   4   0   24.00    4.60
   8   4   0   21.70    6.20
   8   4   0    4.20   12.00
   8   4   0   22.00    5.50
   9  -4   0  392.36   29.70
   9  -4   0  430.56   29.60
  -9  -4   0  386.66   28.90
   9  -4   0  440.46   30.20
   9  -4   0  378.96   27.00
  -9  -4   0  442.36   28.70
   9  -4   0  370.76   30.80
   9  -4   0  460.75   30.50
  -9  -4   0  383.76   28.50
   9   4   0  441.96   28.90
  -9   4   0  404.06   27.70
   9   4   0  359.56   30.00
   9   4   0  426.96   30.40
   9   4   0  403.06   31.20
  10  -4   0 2678.63  155.88
  10  -4   0 2600.54  154.68
  10  -4   0 2687.23  155.78
  10  -4   0 2339.37  155.58
  10  -4   0 2418.36  157.78
 -10  -4   0 2453.55  154.88
 -10  -4   0 2799.22  154.98
 -10  -4   0 2442.56  154.38
  10   4   0 2641.44  156.88
  10   4   0 2373.26  155.48
  10   4   0 2526.65  154.58
 -10   4   0 2546.15  153.78
  10   4   0 2291.87  154.58
  11  -4   0    3.30    5.60
 -11  -4   0   16.80    5.10
 -11  -4   0    7.90    6.30
 -11  -4   0    6.80    3.50
  11  -4   0   14.40    5.10
 -11   4   0    9.80    3.80
  11   4   0   11.60    6.20
  11   4   0    9.70    6.60
  11   4   0    7.80    3.30
 -12  -4   0   95.09   11.50
 -12  -4   0   88.59    9.90
  12  -4   0   79.99   10.50
 -12  -4   0   81.59   10.30
  12  -4   0   99.79   10.50
  12  -4   0   98.89   10.90
 -12   4   0   78.79    9.70
  12   4   0   90.09   11.00
  13  -4   0   30.00    6.80
  13  -4   0   30.80    7.60
 -13  -4   0   32.10    6.20
 -13   4   0   27.50    6.50
 -13   4   0   37.50    7.30
  13   4   0   31.20    5.40
  13   4   0   41.90    8.20
  14  -4   0   21.60    4.90
 -14  -4   0   20.00    4.20
  14  -4   0   11.30    3.80
  14  -4   0   15.80    3.50
  14   4   0   15.40    3.90
 -14   4   0   22.10    5.50
  14   4   0   21.20    4.40
   0   5   0    1.20    1.60
   0   5   0    1.10    1.20
   1  -5   0 8874.81  530.95
  -2  -5   0  110.49   10.10
   2  -5   0  129.89   10.70
  -2   5   0  130.49   10.10
   2   5   0  141.09   10.90
   2   5   0  132.79    9.60
  -3  -5   0   72.69    8.30
  -3  -5   0  103.19    8.80
   3  -5   0   97.99    8.90
   3   5   0  100.09    8.80
   3   5   0   91.59    8.30
   3   5   0  100.29    8.60
  -3   5   0   84.69    8.70
  -4  -5   0   19.80    4.60
  -4  -5   0   17.20    3.80
   4  -5   0   19.30    4.50
   4   5   0   11.80    3.00
   4   5   0   15.50    4.30
  -4   5   0   25.20    4.40
  -5  -5   0 2607.14  140.49
  -5  -5   0 2369.96  140.89
   5  -5   0 2377.66  142.19
  -5  -5   0 2105.89  140.09
   5  -5   0 2456.55  140.89
   5   5   0 2298.07  140.29
   5   5   0 2425.26  141.49
  -5   5   0 2056.69  138.99
   5   5   0 2092.09  138.79
  -6  -5   0  270.97   20.30
   6  -5   0  268.67   20.00
  -6  -5   0  267.77   20.80
   6  -5   0  281.57   21.10
  -6  -5   0  334.77   20.70
   6  -5   0  279.67   21.60
   6  -5   0  310.27   21.10
   6   5   0  288.47   23.40
  -6   5   0  260.87   19.30
   6   5   0  289.17   20.30
   6   5   0  254.57   19.90
   6   5   0  279.77   21.20
   7  -5   0  112.19   11.40
   7  -5   0  114.19   11.30
   7  -5   0  102.69   15.90
  -7  -5   0  100.79   11.00
  -7  -5   0   95.99    9.90
   7  -5   0  115.19   11.50
   7  -5   0  125.79   12.30
  -7  -5   0   97.19   10.70
  -7  -5   0   62.89   12.90
   7  -5   0  107.19   11.80
   7   5   0   97.19    9.80
   7   5   0  113.09   13.40
   7   5   0   98.79   11.80
   7   5   0  121.89   10.40
  -7   5   0   90.49    9.70
   8  -5   0   71.99   10.40
   8  -5   0   69.39   15.00
   8  -5   0   72.69   10.00
  -8  -5   0   71.19    9.30
   8  -5   0   71.19   11.10
   8  -5   0  101.79   13.30
  -8  -5   0   76.49    8.80
   8  -5   0   74.29   13.30
   8   5   0   74.69    9.90
   8   5   0   68.59    9.30
  -8   5   0   63.39    8.40
   8   5   0   91.09   12.00
   8   5   0   83.59    8.90
   9  -5   0  276.67   24.60
   9  -5   0  272.37   22.70
   9  -5   0  273.67   22.20
   9  -5   0  326.77   22.70
   9  -5   0  280.47   22.90
  -9  -5   0  273.77   21.50
  -9  -5   0  315.77   22.80
   9   5   0  285.07   23.30
   9   5   0  284.67   23.50
   9   5   0  299.07   21.80
  10  -5   0  434.36   34.50
  10  -5   0  425.46   31.90
  10  -5   0  462.95   32.80
  10  -5   0  456.85   31.70
 -10  -5   0  479.65   31.50
  10  -5   0  463.65   32.20
 -10  -5   0  413.06   31.00
 -10  -5   0  425.96   31.60
  10   5   0  399.56   32.40
  10   5   0  463.35   33.80
  10   5   0  505.65   32.00
 -10   5   0  462.45   30.60
  11  -5   0   36.10    7.40
 -11  -5   0   44.90   10.00
  11  -5   0   32.20    6.90
  11  -5   0   38.70    8.90
 -11  -5   0   36.90    7.50
  11  -5   0   62.19    9.50
  11  -5   0   40.10    9.70
  11   5   0   47.20    7.20
 -11   5   0   45.10    7.60
  11   5   0   44.80    9.20
 -12  -5   0   19.30    4.80
  12  -5   0   25.60    7.00
  12  -5   0   21.50    5.30
  12  -5   0   35.10    6.60
  12  -5   0   20.60    4.70
 -12   5   0   35.20    6.50
  12   5   0   19.20    5.20
 -13  -5   0    9.10    4.50
  13  -5   0    2.70    3.00
  13  -5   0    5.30    3.10
  13  -5   0    8.50    3.10
  13   5   0    7.50    2.50
 -13   5   0   12.40    3.60
 -13   5   0   11.60    4.50
  13   5   0   10.20    4.20
  14  -5   0    2.00    2.20
  14  -5   0   -4.50    3.50
  14  -5   0   -1.40    2.40
  14   5   0    4.50    2.30
   0   6   0    0.50    1.60
   0   6   0    2.50    1.80
  -1  -6   0 1966.20  121.59
  -1   6   0 1808.02  120.59
   1   6   0 2234.88  122.99
   1   6   0 1814.42  120.59
  -1   6   0 2184.18  122.59
   2  -6   0 2940.11  180.08
  -2  -6   0 2984.60  178.88
  -2  -6   0 2682.23  177.88
  -2   6   0 2848.22  177.98
   2   6   0 2726.03  177.88
  -2   6   0 3327.17  179.78
   2   6   0 3057.19  178.48
   2   6   0 3126.89  180.28
  -3  -6   0  212.28   15.30
  -3  -6   0  206.78   15.70
   3   6   0  194.68   15.40
  -3   6   0  248.68   16.60
   3   6   0  209.78   14.80
   3   6   0  227.88   16.80
  -3   6   0  190.28   14.60
  -4  -6   0  272.67   19.70
   4  -6   0  270.37   20.80
   4  -6   0  295.97   20.80
   4  -6   0  276.67   21.10
   4  -6   0  295.97   21.50
   4  -6   0  283.67   20.00
  -4  -6   0  274.67   20.00
   4   6   0  262.47   22.30
   4   6   0  290.07   21.10
   4   6   0  280.37   18.90
   4   6   0  278.47   19.80
   4   6   0  289.37   20.20
  -4   6   0  272.27   18.90
  -5  -6   0   10.60    6.10
   5  -6   0    8.50    3.50
   5  -6   0   18.50    5.60
  -5  -6   0   12.00    3.60
   5  -6   0   16.30    4.30
  -5  -6   0    6.40    3.00
   5   6   0    6.00    3.40
   5   6   0   17.60    5.10
   5   6   0    4.10    2.60
   5   6   0   18.70    4.90
   5   6   0    8.20    3.60
   6  -6   0   73.19    8.80
  -6  -6   0   56.39   13.50
   6  -6   0   71.69    9.80
   6  -6   0   81.49   10.70
  -6  -6   0   82.99    8.60
  -6  -6   0   68.79    8.60
   6  -6   0   83.09   10.40
   6  -6   0   66.49    9.30
   6  -6   0   67.19    9.50
   6   6   0   74.59    8.70
   6   6   0   75.09   10.30
   6   6   0   75.49   11.90
  -6   6   0   61.79    7.90
   6   6   0   83.19    8.50
  -7  -6   0  320.57   23.60
  -7  -6   0  341.97   23.60
  -7  -6   0  293.57   27.00
   7  -6   0  308.07   22.90
   7  -6   0  333.47   26.20
   7  -6   0  340.07   24.60
  -7   6   0  325.27   22.60
   7   6   0  342.17   25.70
   7   6   0  328.97   25.40
   7   6   0  329.67   23.70
   7   6   0  324.27   23.00
   8  -6   0  417.46   29.30
   8  -6   0  391.86   29.40
   8  -6   0  387.36   26.60
   8  -6   0  446.76   29.10
  -8  -6   0  378.06   32.30
   8  -6   0  422.16   28.90
   8  -6   0  360.66   30.70
  -8  -6   0  383.56   28.10
  -8  -6   0  422.26   30.50
   8  -6   0  376.66   28.60
   8   6   0  409.36   29.70
  -8   6   0  405.56   27.10
   8   6   0  345.27   27.90
   8   6   0  428.86   27.20
   8   6   0  403.46   30.20
   9  -6   0  190.98   15.60
   9  -6   0  175.68   16.10
  -9  -6   0  148.19   14.60
   9  -6   0  141.29   17.00
  -9  -6   0  132.09   22.90
   9  -6   0  164.08   15.00
   9  -6   0  182.58   16.20
  -9  -6   0  188.78   15.00
   9   6   0  156.28   16.90
   9   6   0  157.08   17.50
  -9   6   0  186.78   14.30
   9   6   0  175.18   14.70
  10  -6   0  140.29   17.50
  10  -6   0  144.79   14.20
  10  -6   0  148.39   14.00
  10  -6   0  134.69   14.40
 -10  -6   0  171.08   14.00
 -10  -6   0  158.68   14.20
  10  -6   0  154.88   14.40
 -10   6   0  153.88   13.30
  10   6   0  154.18   13.90
  10   6   0  149.79   20.50
  10   6   0  158.98   15.70
 -11  -6   0   -3.90    3.00
  11  -6   0    1.50    2.90
  11  -6   0   -1.00    3.20
  11  -6   0    1.50    3.40
 -11  -6   0   -6.50    5.20
  11  -6   0    0.90    2.90
 -11   6   0    1.90    2.80
  11   6   0   -7.60    3.90
  12  -6   0   26.20    7.00
  12  -6   0   28.20    6.70
  12  -6   0   47.80    6.60
 -12  -6   0   40.00    7.10
  12  -6   0   32.10    7.80
 -12   6   0   45.90    6.60
  13  -6   0  184.28   14.10
  13  -6   0  179.18   14.20
 -13  -6   0  191.78   14.60
  13  -6   0  168.38   14.10
 -13   6   0  205.68   14.30
 -13   6   0  177.18   14.60
  13   6   0  190.38   13.70
   0  -7   0   -1.20    3.60
   0  -7   0    2.80    3.50
   0  -7   0   -5.00    3.50
   0   7   0    6.10    3.40
   0   7   0    0.20    2.80
   0   7   0   -1.20    1.70
  -1  -7   0    0.80    3.60
  -1  -7   0    6.40    3.70
   1  -7   0   10.80    6.70
  -1  -7   0    2.50    6.60
   1  -7   0   11.70    6.30
  -1   7   0    5.20    3.40
   1   7   0    4.20    2.40
  -1   7   0    4.40    2.50
   1   7   0    6.40    2.70
   1   7   0    3.20    4.10
  -1   7   0   12.40    4.70
   2  -7   0    4.00    3.90
  -2  -7   0    9.20    7.70
  -2  -7   0    5.10    3.90
  -2  -7   0    3.40    2.40
   2  -7   0    5.90    3.50
   2  -7   0    6.40    3.50
   2   7   0    4.70    2.70
   2   7   0    2.90    2.70
  -2   7   0    2.90    2.80
   2   7   0    2.70    3.10
   2   7   0    3.70    2.10
  -2   7   0    9.20    4.10
   3  -7   0  707.93   52.39
   3  -7   0  933.91   51.49
   3  -7   0  847.22   51.79
  -3  -7   0  766.82   51.19
  -3  -7   0  800.22   52.49
  -3  -7   0  801.82   52.49
   3  -7   0  763.12   51.49
  -3  -7   0  795.62   50.49
  -3   7   0  804.42   51.49
   3   7   0  816.82   50.99
  -3   7   0  745.43   51.89
   3   7   0  754.92   50.09
   3   7   0  898.31   51.59
   3   7   0  884.31   53.39
  -3   7   0  748.63   50.19
  -4  -7   0   18.10    4.50
   4  -7   0   24.50    5.30
   4  -7   0   28.60    6.80
   4  -7   0   20.70    6.00
   4  -7   0   19.60    5.00
  -4  -7   0   27.70    6.60
  -4  -7   0   29.30    7.30
  -4  -7   0   15.40    4.60
   4  -7   0   27.10    6.80
   4   7   0   26.40    5.70
  -4   7   0   17.50    4.80
  -4   7   0   20.80    5.50
   4   7   0   24.10    6.60
   4   7   0   15.60    3.60
   4   7   0   37.30    6.30
   5  -7   0 2654.13  156.38
  -5  -7   0 2517.65  156.98
   5  -7   0 2442.46  157.18
   5  -7   0 2657.13  159.68
  -5  -7   0 2456.85  157.98
   5  -7   0 2995.00  158.58
   5  -7   0 2602.74  157.48
  -5  -7   0 2685.43  156.58
   5   7   0 2336.07  155.08
  -5   7   0 2409.26  156.68
  -5   7   0 2717.53  158.18
   5   7   0 2634.24  159.18
   5   7   0 2506.65  156.88
  -5   7   0 2458.55  155.78
   6  -7   0 2251.07  136.19
  -6  -7   0 2252.87  138.89
  -6  -7   0 2325.67  137.19
   6  -7   0 2422.76  138.29
   6  -7   0 2154.98  137.99
  -6  -7   0 2101.39  137.29
   6  -7   0 2234.88  140.29
  -6   7   0 2346.77  137.49
   6   7   0 1943.21  137.09
  -6   7   0 2110.79  136.29
   6   7   0 2252.17  137.29
  -6   7   0 2290.37  138.39
   6   7   0 2484.35  140.19
   7  -7   0  600.34   41.90
   7  -7   0  606.14   40.90
  -7  -7   0  640.84   42.80
   7  -7   0  586.44   44.20
   7  -7   0  573.24   38.80
  -7  -7   0  583.34   40.30
   7  -7   0  591.44   40.80
   7  -7   0  671.83   41.20
  -7   7   0  622.04   41.30
   7   7   0  648.74   43.30
   7   7   0  569.74   41.90
  -7   7   0  618.54   40.80
   7   7   0  537.45   40.20
   7   7   0  650.83   39.80
  -8  -7   0   92.89   10.00
   8  -7   0   74.69   10.10
   8  -7   0   63.89   10.60
   8  -7   0   72.39   12.10
   8  -7   0   74.59   11.00
  -8  -7   0   68.99    9.30
   8  -7   0   64.29    9.10
   8  -7   0   75.89    9.90
  -8  -7   0   81.69   16.20
  -8   7   0   67.59   11.30
  -8   7   0   81.89    8.80
   8   7   0   66.69   12.90
   8   7   0   53.09   12.20
   8   7   0   78.19    8.90
   8   7   0   72.29    9.10
  -8   7   0   58.49   12.70
  -9  -7   0 1077.09   64.29
   9  -7   0 1054.29   67.09
   9  -7   0  876.01   64.59
   9  -7   0 1001.20   65.09
  -9  -7   0 1058.99   64.29
  -9  -7   0  990.60   66.59
   9  -7   0 1119.79   65.79
   9   7   0  956.90   64.39
   9   7   0 1028.90   65.79
  -9   7   0  903.71   64.39
  10  -7   0   61.99    8.50
 -10  -7   0   57.39   10.70
 -10  -7   0   44.40    8.90
  10  -7   0   63.79    9.20
  10  -7   0   63.79    8.50
  10  -7   0   65.79    9.10
 -10   7   0   56.19    8.00
  11  -7   0  262.27   20.50
 -11  -7   0  259.77   19.90
  11  -7   0  262.57   20.60
  11  -7   0  258.97   20.40
  11  -7   0  284.17   20.40
 -11   7   0  303.07   19.70
  12  -7   0   78.59    8.20
 -12  -7   0   43.30   10.10
  12  -7   0   71.39    8.40
  12  -7   0   74.39    8.00
  12  -7   0   71.99    8.30
 -12   7   0   87.69    8.10
  12   7   0   67.49    7.20
  13  -7   0   23.60    5.00
  13  -7   0   19.50    4.70
  13  -7   0   12.20    3.10
  13   7   0   14.60    3.00
   0  -8   0 1706.43   98.29
   0  -8   0 1737.43   98.99
   0  -8   0 1421.86   97.39
   0   8   0 1581.04   97.39
   0   8   0 1389.76   98.69
   0   8   0 1606.64   96.59
   1  -8   0   29.10    7.30
  -1  -8   0   31.60    8.10
   1  -8   0   32.50    8.50
   1  -8   0   33.90    7.90
  -1  -8   0   40.20    7.90
   1  -8   0   38.00    8.00
   1   8   0   44.60    7.20
   1   8   0   25.80    4.80
   1   8   0   36.20    6.90
  -1   8   0   28.80    7.10
  -1   8   0   29.90    6.90
  -1   8   0   27.60    4.80
   2  -8   0  208.38   17.80
  -2  -8   0  234.18   19.20
  -2  -8   0  222.78   18.10
   2  -8   0  244.88   18.50
   2  -8   0  255.77   18.20
   2  -8   0  230.48   18.70
   2  -8   0  227.18   18.30
   2   8   0  235.68   19.30
   2   8   0  227.58   17.70
   2   8   0  230.78   16.50
  -2   8   0  210.78   17.80
  -2   8   0  214.88   18.50
  -2   8   0  201.28   16.20
   2   8   0  247.18   18.10
  -3  -8   0   26.10    6.20
   3  -8   0   32.70    7.50
   3  -8   0   39.30    7.20
   3  -8   0   20.80    5.10
   3  -8   0   25.90    6.30
  -3  -8   0   53.29    7.20
  -3  -8   0   40.50    9.00
   3  -8   0   31.50    7.70
   3   8   0   30.30    6.60
   3   8   0   35.90    5.70
  -3   8   0   13.60    4.80
   3   8   0   16.30    4.90
  -3   8   0   27.20    5.20
  -3   8   0   29.10    5.90
   3   8   0   35.80    7.50
   4  -8   0 1216.08   79.29
   4  -8   0 1169.98   80.49
   4  -8   0 1351.56   80.99
  -4  -8   0 1214.18   79.39
  -4   8   0 1281.37   79.29
   4   8   0 1210.08   78.99
   4   8   0 1306.97   78.09
  -4   8   0 1194.78   78.29
  -4   8   0 1360.46   81.19
   4   8   0 1416.06   79.79
   4   8   0 1206.98   81.39
   5  -8   0   96.19   10.90
   5  -8   0   81.79   10.30
  -5  -8   0  100.69   11.30
   5  -8   0   95.69   11.00
   5  -8   0  108.29   10.20
  -5  -8   0   81.99    9.70
   5  -8   0   67.49   11.00
  -5  -8   0  104.69   12.70
   5   8   0   81.09   12.30
  -5   8   0   73.49   10.60
  -5   8   0   75.69    8.80
   5   8   0   87.89   10.10
   5   8   0   83.69    9.40
  -5   8   0   83.99   10.50
   6  -8   0 1819.42  115.99
   6  -8   0 2025.40  113.49
   6  -8   0 1788.22  114.89
   6  -8   0 1904.91  115.59
  -6  -8   0 1739.83  113.79
   6  -8   0 1843.82  115.29
  -6  -8   0 1894.21  116.39
   6  -8   0 1615.04  116.99
  -6  -8   0 1856.61  114.79
   6   8   0 1951.90  117.89
  -6   8   0 2045.50  114.09
  -6   8   0 1815.82  114.39
   6   8   0 1903.51  115.09
  -6   8   0 1702.13  115.69
   6   8   0 1944.01  114.49
   7  -8   0  184.58   15.10
   7  -8   0  162.58   17.70
  -7  -8   0  158.08   14.30
   7  -8   0  178.98   15.20
  -7  -8   0  175.28   17.90
   7  -8   0  156.98   15.30
   7  -8   0  158.98   13.70
   7  -8   0  167.08   15.70
  -7  -8   0  176.98   15.30
   7  -8   0  158.18   14.70
   7   8   0  149.79   20.70
  -7   8   0  186.48   15.80
  -7   8   0  168.28   13.70
  -7   8   0  125.59   15.90
   7   8   0  160.28   13.60
   7   8   0  167.38   14.70
   8  -8   0    6.80    4.40
  -8  -8   0   -0.20    4.70
   8  -8   0    2.00    3.20
  -8  -8   0   -0.50    4.00
   8  -8   0    4.40    3.60
  -8  -8   0   -8.10    5.90
   8  -8   0    4.70    2.90
   8  -8   0   -0.10    5.30
   8  -8   0    2.70    3.00
   8   8   0    0.80    2.80
  -8   8   0   -5.30    5.10
  -8   8   0    0.80    2.70
  -8   8   0   -0.90    6.00
   8   8   0    2.20    2.60
  -9  -8   0   38.10    8.80
  -9  -8   0   33.30    6.60
   9  -8   0   41.90    7.40
   9  -8   0   38.80    8.10
   9  -8   0   38.50    7.30
  -9  -8   0   37.40    9.30
   9  -8   0   32.40    6.80
  -9   8   0   34.20    6.40
  10  -8   0   48.50    8.00
 -10  -8   0  100.19   16.40
  10  -8   0   49.99    7.50
  10  -8   0   53.19    7.50
  10  -8   0   52.89    8.00
 -10   8   0   46.20    7.10
  11  -8   0  108.79   10.90
  11  -8   0  112.39   10.40
  11  -8   0  122.69   10.60
  11  -8   0  111.19   10.90
 -11   8   0  131.69   10.30
  11   8   0  123.89   10.30
  12  -8   0   40.20    5.50
  12  -8   0   30.90    5.80
  12  -8   0   35.60    5.70
 -12   8   0   25.40    6.10
  12   8   0   45.90    5.10
   0  -9   0    1.30    5.00
   0  -9   0   -0.50    3.50
   0  -9   0    6.10    3.30
   0   9   0    1.60    3.70
   0   9   0   -0.90    2.70
   0   9   0    3.50    2.40
  -1  -9   0 1004.80   62.69
   1  -9   0  977.60   62.09
   1  -9   0 1049.49   63.69
   1  -9   0  835.32   61.49
  -1  -9   0  882.21   62.89
  -1   9   0  974.20   61.99
   1   9   0  942.41   61.99
   1   9   0 1005.50   64.69
   1   9   0 1006.10   61.09
  -1   9   0  975.40   64.49
  -1   9   0 1030.20   61.29
  -2  -9   0    8.40    4.90
  -2  -9   0   12.80    4.30
   2  -9   0   10.10    3.90
   2  -9   0   10.50    4.10
   2  -9   0   11.80    4.40
   2  -9   0   21.60    7.30
  -2   9   0   10.20    3.60
   2   9   0   11.20    3.60
   2   9   0   18.10    5.90
   2   9   0   12.80    3.70
  -2   9   0    9.90    4.90
   3  -9   0  246.28   19.30
   3  -9   0  230.18   19.10
  -3  -9   0  262.37   20.30
   3  -9   0  243.98   19.90
   3  -9   0  251.37   18.70
  -3  -9   0  207.68   19.60
   3   9   0  221.38   19.90
  -3   9   0  205.78   18.50
   3   9   0  273.07   19.10
  -3   9   0  260.07   18.00
   4  -9   0   18.10    4.50
  -4  -9   0   20.60    5.90
   4  -9   0   15.90    4.70
   4  -9   0   20.60    5.20
   4  -9   0   20.50    5.50
   4   9   0   26.20    6.30
   4   9   0   10.00    5.60
  -4   9   0   17.70    4.30
  -4   9   0   12.90    5.90
  -4   9   0   19.60    4.30
   4   9   0   18.70    4.70
   5  -9   0  768.52   55.89
  -5  -9   0  849.41   56.89
   5  -9   0  859.21   54.59
   5  -9   0  859.71   55.79
   5  -9   0  865.61   56.59
  -5   9   0  807.72   57.39
  -5   9   0  946.61   55.19
   5   9   0  931.61   59.59
  -5   9   0  873.71   55.49
   5   9   0  870.21   55.59
   6  -9   0  479.25   32.90
   6  -9   0  483.45   32.70
   6  -9   0  410.06   31.40
   6  -9   0  483.55   35.80
   6   9   0  467.65   32.00
  -6   9   0  363.36   32.10
   6   9   0  461.45   36.00
  -6   9   0  447.66   30.20
  -7  -9   0   85.99   12.20
   7  -9   0  102.69   11.40
   7  -9   0   89.39   10.50
   7  -9   0   92.89   10.50
   7  -9   0   97.79   10.10
   7  -9   0   89.29   10.30
  -7   9   0   81.09    9.00
  -7   9   0   73.59   10.50
   7   9   0   66.19    8.70
   8  -9   0  150.88   13.60
  -8  -9   0  155.28   16.50
   8  -9   0  159.98   14.20
   8  -9   0  146.89   13.50
   8  -9   0  156.58   14.30
   8  -9   0  189.08   15.00
  -8   9   0  156.68   13.00
   8   9   0  148.69   12.30
   9  -9   0  428.76   28.30
  -9  -9   0  357.96   29.60
   9  -9   0  383.96   27.40
   9  -9   0  400.96   27.40
  -9   9   0  405.66   26.80
  10  -9   0    6.80    3.10
  10  -9   0    2.10    2.60
 -10  -9   0    3.20    6.80
  10  -9   0    5.20    3.10
  10  -9   0    7.30    3.00
  10   9   0    4.10    2.30
 -10   9   0    5.00    2.80
  11  -9   0  203.68   14.00
  11  -9   0  172.68   13.70
  11  -9   0  168.48   14.20
  11  -9   0  176.58   13.50
  11   9   0  172.68   12.90
 -11   9   0  201.98   14.10
   0 -10   0  774.12   55.39
   0 -10   0  711.03   57.19
   0 -10   0  907.31   54.79
   0  10   0  817.42   54.19
   0  10   0  888.81   53.49
   0  10   0  904.61   57.59
  -1 -10   0  147.49   13.90
  -1 -10   0  132.79   14.10
   1 -10   0  145.29   13.20
   1 -10   0  147.09   14.10
   1 -10   0  121.39   14.00
  -1  10   0  141.79   13.10
   1  10   0  142.99   16.30
  -1  10   0  150.98   12.30
  -1  10   0  131.69   15.90
   1  10   0  159.78   13.50
   1  10   0  143.89   12.40
   2 -10   0  157.98   14.20
   2 -10   0  122.49   15.10
  -2 -10   0  168.88   14.50
  -2 -10   0  133.79   14.10
   2 -10   0  147.39   13.10
   2 -10   0  130.89   13.60
  -2  10   0  140.89   12.90
  -2  10   0  141.69   12.30
   2  10   0  135.29   12.40
   2  10   0  140.49   16.20
   2  10   0  155.78   13.20
  -2  10   0  137.69   15.90
   3 -10   0  433.26   31.20
   3 -10   0  422.26   31.90
   3 -10   0  412.96   31.80
  -3 -10   0  457.05   32.80
   3 -10   0  474.65   33.20
  -3  10   0  454.95   31.70
   3  10   0  444.96   30.50
   3  10   0  491.55   35.70
  -3  10   0  457.25   34.70
  -3  10   0  539.55   31.60
   3  10   0  482.85   31.90
   4 -10   0   55.19   10.80
  -4 -10   0   61.19   11.00
   4 -10   0   50.19    7.90
   4 -10   0   52.19    8.80
  -4  10   0   55.19    7.10
   4  10   0   49.50    7.60
  -4  10   0   52.29    8.00
  -4  10   0   54.19   16.10
   4  10   0   12.70   13.10
   5 -10   0    3.40    3.20
   5 -10   0    6.20    3.30
   5 -10   0   -3.30    3.40
   5 -10   0    2.90    3.60
  -5 -10   0    2.60    4.00
   5 -10   0   -3.30    6.20
  -5  10   0   -0.90    2.70
  -5  10   0    1.30    3.10
   5  10   0   -3.10    2.10
   6 -10   0  199.58   17.90
   6 -10   0  231.58   18.40
   6 -10   0  226.58   18.70
  -6 -10   0  241.58   19.70
   6 -10   0  243.28   19.10
  -6  10   0  246.58   18.40
   6  10   0  216.28   17.30
  -6  10   0  285.27   20.60
   7 -10   0   -1.70    4.60
   7 -10   0   -0.80    2.90
   7 -10   0    0.40    2.80
  -7 -10   0    6.40    4.40
   7 -10   0    2.80    2.80
   7 -10   0   -1.00    3.40
  -7  10   0    1.50    2.70
  -7  10   0    6.60    4.40
   7  10   0   -2.50    2.30
  -8 -10   0  209.28   18.10
   8 -10   0  229.28   16.50
   8 -10   0  214.88   16.90
   8 -10   0  212.98   16.80
   8 -10   0  207.98   16.40
  -8  10   0  228.18   15.80
   8  10   0  193.18   15.10
  -8  10   0  209.28   21.60
   9 -10   0  131.89   10.50
  -9 -10   0  126.59   17.50
   9 -10   0   93.89   11.40
   9 -10   0  114.99   10.10
   9 -10   0  114.79   10.60
  -9  10   0  118.89    9.90
  10 -10   0    4.10    2.60
  10 -10   0    5.80    2.10
  10 -10   0    7.40    2.50
 -10  10   0    2.30    2.50
   0 -11   0    2.60    3.30
   0 -11   0    5.40    3.30
   0  11   0    0.40    2.90
   0  11   0   -1.90    2.90
   0  11   0   -2.40    6.40
   1 -11   0    0.50    3.00
  -1 -11   0    3.30    3.30
   1 -11   0    0.50    2.50
   1 -11   0    1.10    5.30
  -1  11   0    2.10    3.10
  -1  11   0   -0.30    2.40
   1  11   0   -1.90    2.20
   1  11   0    1.20    3.30
   2 -11   0  492.65   34.40
   2 -11   0  488.45   33.70
   2 -11   0  511.35   35.50
  -2 -11   0  537.35   35.00
  -2  11   0  553.14   34.40
   2  11   0  484.15   34.00
   2  11   0  470.85   33.30
  -2  11   0  499.45   33.50
   3 -11   0  147.59   13.40
  -3 -11   0  140.69   13.00
   3 -11   0  104.79   12.50
   3 -11   0  143.19   11.90
   3  11   0  140.09   13.50
  -3  11   0  137.29   11.80
   3  11   0  122.89   11.70
  -4 -11   0   30.10    7.30
   4 -11   0   18.50    4.10
   4 -11   0    8.10    6.80
   4 -11   0   21.70    5.20
  -4  11   0   30.80    6.30
  -4  11   0   23.30    4.50
   4  11   0   21.70    5.20
  -5 -11   0   18.30    4.90
   5 -11   0   17.00    5.30
   5 -11   0   22.80    6.20
   5 -11   0   14.30    3.70
   5 -11   0   28.80    6.30
  -5  11   0   23.30    5.30
  -5  11   0   20.60    6.40
   5  11   0   24.80    5.30
   6 -11   0   60.99    9.40
   6 -11   0   67.29    8.00
   6 -11   0   67.09    9.00
   6  11   0   60.39    6.90
  -6  11   0   58.29    7.00
  -6  11   0   57.89    8.00
   7 -11   0    8.00    2.80
  -7 -11   0    1.30    3.70
   7 -11   0    5.50    2.90
   7 -11   0    3.00    4.10
  -7  11   0    9.50    3.90
  -7  11   0    8.30    3.80
   7  11   0    7.30    2.60
   8 -11   0   35.10    5.20
   8 -11   0   36.10    6.50
   8 -11   0   34.20    5.50
  -8 -11   0   43.10    8.90
  -8  11   0   41.00    5.60
   9 -11   0  351.86   22.40
   9 -11   0  321.77   22.10
   0 -12   0   96.09   10.10
   0  12   0   98.99    9.80
   0  12   0  110.09    9.80
  -1 -12   0   72.79    8.50
   1 -12   0   73.19    8.40
  -1  12   0   76.09    8.10
   1  12   0   76.29    7.80
  -1  12   0   74.19    8.10
   1  12   0   57.89    8.40
   2 -12   0  127.49   16.30
  -2 -12   0  125.39   11.70
  -2  12   0  156.98   11.80
  -2  12   0  127.59   11.10
   2  12   0  113.19   10.80
   3 -12   0   -1.70    2.70
   3 -12   0    6.90    3.30
  -3 -12   0   -0.80    3.00
  -3  12   0    0.40    2.70
  -3  12   0    1.30    2.90
   3  12   0   -1.00    2.00
  -4 -12   0    1.90    2.80
   4 -12   0    2.30    2.70
   4 -12   0    0.60    2.50
  -4  12   0   -0.10    2.70
   4  12   0   -0.20    2.10
  -4  12   0   -1.50    2.50
   5 -12   0  252.37   18.50
  -5 -12   0  269.37   19.30
   5 -12   0  259.67   19.10
   5  12   0  262.77   18.20
  -5  12   0  267.97   18.40
  -5  12   0  280.37   18.50
  -6 -12   0    9.00    3.40
   6 -12   0    8.50    2.40
   6 -12   0    5.10    2.40
  -6  12   0   11.60    3.30
  -6  12   0    7.00    2.30
   6  12   0   17.50    4.30
   7 -12   0   19.50    4.00
  -7 -12   0   22.10    5.40
   7 -12   0   15.10    4.00
  -7  12   0   20.30    4.80
   0 -13   0    2.70    2.20
   0  13   0    0.20    2.00
  -1 -13   0   57.09    6.40
   1 -13   0   48.90    6.30
  -1  13   0   52.19    6.30
   1  13   0   58.59    6.10
  -2 -13   0  261.47   18.30
   2 -13   0  278.37   18.70
   2  13   0  268.97   18.20
  -2  13   0  254.47   18.10
  -3 -13   0  153.88   12.10
   3 -13   0  168.28   12.50
  -3  13   0  150.88   12.00
   3  13   0  175.38   12.00
   4 -13   0    2.40    2.30
  -4 -13   0   -1.40    2.80
  -4  13   0    1.00    2.30
   4  13   0    3.80    1.90
  15   0  -1   -0.80    2.50
  15   0  -1   -3.30    3.70
 -15   0   1    1.60    2.80
  14   0  -1    3.60    2.90
 -14   0   1    3.50    3.00
  14   0  -1   -2.40    5.60
  13   0  -1    0.70    2.90
 -13   0   1   -5.60    5.10
  13   0  -1   -2.70    4.80
  13   0  -1    0.30    3.40
 -13   0   1    2.50    3.20
  13   0  -1   -2.90    3.20
 -13   0   1   -4.30    6.00
  12   0  -1   -0.20    3.60
  12   0  -1    0.90    3.00
 -12   0   1   -2.00    4.20
  12   0  -1    0.60    5.30
  12   0  -1    1.10    3.70
 -12   0   1   -1.60    2.80
  11   0  -1    0.30    3.70
  11   0  -1   -0.80    3.00
 -11   0   1   -4.80    2.90
 -11   0   1   -9.30    5.70
  11   0  -1    0.00    4.10
  11   0  -1    7.00    4.00
 -11   0   1   -5.40    3.50
  11   0  -1   -9.00    4.30
 -10   0   1  -11.20    6.70
  10   0  -1    0.50    2.30
  10   0  -1    0.10    4.10
 -10   0   1    0.10    2.80
  10   0  -1   -2.70    4.60
 -10   0   1   -0.50    3.40
   9   0  -1   -0.40    3.20
   9   0  -1   -0.50    3.90
   9   0  -1   -1.60    3.70
   9   0  -1    5.60    4.50
   9   0  -1    2.80    2.60
   9   0  -1    0.40    4.10
   8   0  -1   -4.00    3.70
   8   0  -1   -0.80    2.90
   8   0  -1    0.00    1.80
   8   0  -1   -4.00    4.40
   7   0  -1   -0.50    2.60
   7   0  -1    3.80    2.20
   6   0  -1    2.70    1.50
   5   0  -1    1.80    1.30
   4   0  -1   -0.20    0.70
   4   0  -1   -0.30    0.80
   3   0  -1   -0.20    0.60
   3   0  -1   -0.20    0.40
  -2   0   1    1.30    0.50
   2   0  -1    1.50    0.60
   1   0  -1    6.80    0.80
   0   0   1    2.00    0.50
   1   0   1    1.10    0.50
   2   0   1    0.70    0.70
   3   0   1    0.70    0.60
   4   0   1    2.10    1.20
   4   0   1    2.40    1.10
   5   0   1    0.10    1.20
   5   0   1    1.80    1.10
   6   0   1    0.50    1.70
  -6   0  -1   -2.20    1.80
   6   0   1    0.30    1.50
   7   0   1   -0.80    2.90
   7   0   1    0.30    1.80
   7   0   1    0.60    2.50
  -7   0  -1    2.60    2.30
   8   0   1    6.20    4.20
   8   0   1    3.10    2.70
   8   0   1    0.20    3.80
  -8   0  -1    9.00    4.20
   8   0   1   -1.70    8.20
   8   0   1    1.10    1.90
  -8   0  -1    0.10    6.30
   9   0   1   -1.10    3.80
   9   0   1    0.20    3.10
   9   0   1   -4.00    4.30
   9   0   1    0.30    4.10
  -9   0  -1    1.50    4.80
   9   0   1   -2.40    2.80
   9   0   1    3.40    4.40
 -10   0  -1   -5.20    4.40
 -10   0  -1    0.00    3.30
  10   0   1    4.20    4.10
  10   0   1    0.60    4.10
  10   0   1    1.00    3.80
  10   0   1   -1.80    3.50
  10   0   1    0.10    3.00
  10   0   1    0.40    3.80
 -10   0  -1    1.70    2.70
  11   0   1   -6.20    4.00
 -11   0  -1    3.40    4.30
  11   0   1   -6.30    4.30
  11   0   1    0.60    3.60
 -11   0  -1    1.40    2.50
  11   0   1    3.10    4.10
 -11   0  -1   -0.40    3.10
  11   0   1    0.70    3.80
 -12   0  -1   -6.00    4.10
 -12   0  -1   -2.40    2.60
  12   0   1    3.20    4.30
  12   0   1    3.10    3.70
  12   0   1    4.00    3.60
  12   0   1   -3.70    3.10
 -12   0  -1   -2.60    3.40
  12   0   1    8.20    7.40
  13   0   1   -4.30    3.50
 -13   0  -1    5.50    4.80
  13   0   1    2.10    3.30
 -13   0  -1   -0.30    2.60
  13   0   1    0.10    3.80
 -13   0  -1   -1.90    3.60
  14   0   1   -2.30    4.10
  14   0   1   -3.50    3.10
 -14   0  -1   -2.10    4.10
 -14   0  -1    0.80    3.80
 -14   0  -1   -2.20    7.20
  15  -1  -1   10.70    2.90
  15  -1  -1    9.60    3.50
 -15  -1   1    7.70    3.10
  15   1  -1   10.40    5.70
  15   1  -1    6.30    3.50
  15   1  -1   11.40    2.90
 -15   1   1   11.40    3.30
 -14  -1   1   99.09    9.00
  14  -1  -1   79.29   14.50
  14  -1  -1   56.89   12.10
  14  -1  -1   59.99    9.90
  14  -1  -1   70.29    9.50
  14   1  -1   88.99   10.00
  14   1  -1   70.29    9.60
 -14   1   1   80.39    8.80
  14   1  -1   71.99    8.20
 -13  -1   1    0.50    5.50
  13  -1  -1    0.40    4.30
 -13  -1   1    3.00    3.20
  13  -1  -1   11.10    4.40
 -13  -1   1   -2.50    5.30
  13  -1  -1    0.70    3.30
  13  -1  -1    4.60    3.40
 -13   1   1    2.20    2.90
  13   1  -1    3.90    3.40
  13   1  -1    2.90    2.70
 -13   1   1   -7.00    4.40
  13   1  -1    2.40    3.50
 -12  -1   1   23.50    6.40
  12  -1  -1   31.70    6.70
  12  -1  -1   11.30    5.60
 -12  -1   1   32.90    7.10
 -12  -1   1   61.39   14.10
  12  -1  -1   19.90    5.80
  12  -1  -1   31.20    7.40
  12   1  -1   39.60   11.40
  12   1  -1   43.20    9.90
  12   1  -1   17.10    6.90
  12   1  -1   18.40    8.20
 -12   1   1   16.20    4.80
 -12   1   1   29.70    7.00
  12   1  -1   15.90    5.80
  11  -1  -1  204.48   16.00
 -11  -1   1  219.88   18.00
 -11  -1   1  167.48   15.80
  11  -1  -1  172.48   17.10
 -11  -1   1  199.78   15.70
  11  -1  -1  208.48   17.20
  11  -1  -1  171.78   17.90
  11   1  -1  189.98   17.90
  11   1  -1  179.38   17.60
  11   1  -1  198.18   18.30
  11   1  -1  166.28   17.20
  10  -1  -1  137.89   14.50
 -10  -1   1  126.69   15.40
  10  -1  -1  159.78   15.30
  10  -1  -1  156.98   13.50
  10  -1  -1  164.48   18.20
 -10  -1   1  152.38   12.90
  10  -1  -1  147.79   14.70
 -10  -1   1  133.19   13.10
  10   1  -1  138.69   14.10
 -10   1   1  121.39   12.40
  10   1  -1  162.08   18.60
  10   1  -1  162.88   12.90
   9  -1  -1   36.40    8.70
   9  -1  -1   26.90    6.30
  -9  -1   1   11.10    6.60
  -9  -1   1   43.80    7.00
  -9  -1   1   36.50    6.20
   9  -1  -1   53.79   10.10
   9  -1  -1   34.70    6.50
   9   1  -1   19.00    5.20
   9   1  -1   24.40    5.80
   9   1  -1   42.10    9.90
  -9   1   1   24.70    6.60
   9   1  -1   42.70    6.70
   8  -1  -1  338.67   24.70
  -8  -1   1  284.17   22.70
  -8  -1   1  273.77   22.00
   8  -1  -1  359.26   24.40
   8  -1  -1  300.27   23.60
   8  -1  -1  341.47   24.20
  -8   1   1  332.17   24.60
   8   1  -1  339.27   22.50
   8   1  -1  340.77   23.60
   8   1  -1  320.07   24.30
   8   1  -1  318.27   25.00
   8   1  -1  382.06   25.30
   7  -1  -1  940.61   59.99
   7   1  -1  889.51   59.49
   7   1  -1  997.10   58.79
   6   1  -1    5.40    1.70
   6   1  -1    5.60    2.30
   5  -1  -1 5404.56  315.07
   5   1  -1 5155.78  314.57
   5   1  -1 5194.38  313.57
   4   1  -1 5927.31  353.66
   3  -1  -1  350.26   21.30
  -3   1   1  299.57   20.10
   3   1  -1  345.17   20.60
  -2   1   1  129.09    7.90
   2   1  -1  131.89    8.50
   1  -1  -1   14.90    1.60
  -1  -1   1   11.70    1.30
   1   1  -1   12.20    1.40
   0  -1   1  282.47   17.40
   0  -1   1  290.57   17.10
   0   1   1  271.17   17.30
   1  -1   1  232.78   14.70
   1  -1   1  249.38   14.70
   1   1   1  220.38   14.80
   2  -1   1 1252.67   78.59
   2  -1   1 1289.67   78.19
   2   1   1 1356.36   78.59
   3  -1   1 2762.22  174.08
   3  -1   1 3048.69  174.98
   3   1   1 2917.11  174.48
   4  -1   1  511.05   31.10
   4  -1   1  454.35   29.90
   4   1   1  480.55   30.40
   5  -1   1  150.38   11.90
   5  -1   1  158.08   10.80
   5   1   1  148.69   11.10
   6  -1   1 3311.37  200.88
  -6   1  -1 3125.09  201.28
   6   1   1 3339.97  201.78
   6   1   1 3524.35  203.18
   6   1   1 3466.65  201.78
   7  -1   1   34.10    7.10
   7  -1   1   40.00    5.70
  -7   1  -1   24.70    5.20
   7   1   1   34.50    6.00
   7   1   1   29.80    5.10
   7   1   1   27.30    5.50
  -8  -1  -1  275.07   21.20
   8  -1   1  250.37   21.40
   8  -1   1  261.07   19.20
   8  -1   1  282.77   21.30
  -8  -1  -1  240.38   19.10
  -8  -1  -1  232.48   19.50
   8  -1   1  286.77   21.30
   8  -1   1  299.27   20.30
   8   1   1  231.78   21.70
   8   1   1  283.97   21.10
   8   1   1  284.87   20.30
   8   1   1  287.97   23.30
   9  -1   1    0.50    3.80
  -9  -1  -1    1.60    4.30
  -9  -1  -1    1.60    3.00
   9  -1   1   -1.00    3.90
   9  -1   1    0.80    2.80
   9  -1   1    5.30    4.30
  -9  -1  -1    1.80    2.40
   9   1   1    1.30    4.40
  -9   1  -1   12.50    5.90
  -9   1  -1   -0.50    2.60
   9   1   1    4.10    2.80
   9   1   1   -2.20    3.90
   9   1   1    5.30    3.70
   9   1   1    5.80    5.00
   9   1   1    5.00    3.80
  10  -1   1  396.26   29.40
  10  -1   1  339.37   28.90
  10  -1   1  404.46   29.50
 -10  -1  -1  422.46   28.80
 -10  -1  -1  412.26   29.20
  10  -1   1  420.46   30.80
  10  -1   1  400.16   27.40
  10   1   1  401.56   28.00
  10   1   1  455.55   31.20
  10   1   1  411.96   29.80
 -10   1  -1  372.46   28.90
  10   1   1  394.16   29.60
  10   1   1  446.06   28.00
  10   1   1  372.16   29.60
 -10   1  -1  335.87   27.40
  11  -1   1  364.96   26.20
  11  -1   1  376.16   28.70
  11  -1   1  359.96   28.60
 -11  -1  -1  410.86   28.40
  11  -1   1  451.55   27.70
 -11  -1  -1  369.76   28.10
 -11  -1  -1  388.56   27.50
  11  -1   1  389.16   30.70
  11   1   1  427.46   27.30
 -11   1  -1  367.46   28.00
 -11   1  -1  379.96   28.30
 -11   1  -1  385.06   27.50
  11   1   1  399.16   29.10
  11   1   1  410.06   30.90
  11   1   1  348.77   28.70
  11   1   1  380.36   27.00
  11   1   1  392.66   29.00
 -12  -1  -1   91.99   11.40
  12  -1   1   93.69   11.50
 -12  -1  -1   98.59   10.10
  12  -1   1   72.99   10.20
  12  -1   1   75.29   13.80
 -12  -1  -1   80.19   10.50
  12  -1   1   97.39   11.00
  12  -1   1   98.19   11.80
 -12   1  -1   94.59   10.70
 -12   1  -1   96.39   10.00
  12   1   1   69.29   12.10
 -12   1  -1   69.39   11.80
  12   1   1   72.89   10.90
  13  -1   1   -4.10    3.10
  13  -1   1   -1.30    5.20
  13  -1   1   -3.60    3.20
 -13  -1  -1    0.10    2.80
 -13  -1  -1    5.10    4.00
  13  -1   1    1.40    4.00
 -13   1  -1    5.90    3.80
  13   1   1    1.80    5.80
 -13   1  -1    3.10    4.70
  13   1   1    0.80    2.80
 -13   1  -1   -1.70    2.60
  14  -1   1    4.10    3.00
  14  -1   1   -2.70    3.10
 -14  -1  -1    4.00    4.50
 -14  -1  -1    0.70    2.90
 -14   1  -1    3.60    5.00
 -14   1  -1   -4.30    4.50
  14   1   1    4.30    3.90
  14   1   1   12.60    5.90
 -14   1  -1    5.40    3.00
  14   1   1    1.80    4.30
  15  -2  -1   21.30    5.60
 -15  -2   1   14.60    3.40
  15  -2  -1   24.40    6.10
  15   2  -1   22.20    5.90
 -15   2   1   14.60    5.50
  15   2  -1   17.40    4.40
  14  -2  -1  262.27   20.40
  14  -2  -1  283.17   21.00
 -14  -2   1  268.87   20.40
  14  -2  -1  324.47   23.60
 -14   2   1  298.47   24.10
 -14   2   1  308.27   20.40
  14   2  -1  296.07   21.10
  14   2  -1  272.07   20.20
  14   2  -1  272.67   20.80
  13  -2  -1    7.30    3.20
  13  -2  -1    8.00    3.90
  13  -2  -1    6.90    3.40
 -13  -2   1    4.90    4.70
  13  -2  -1    3.30    4.90
 -13  -2   1   11.50    3.80
  13   2  -1    0.50    4.00
  13   2  -1   13.50    3.60
 -13   2   1   11.30    5.00
  13   2  -1    4.90    3.80
 -13   2   1   12.50    4.10
 -12  -2   1   -1.20    5.10
 -12  -2   1    5.30    4.60
  12  -2  -1    0.60    6.40
  12  -2  -1    2.40    3.80
  12  -2  -1   -1.10    4.60
 -12  -2   1   -1.30    2.90
  12  -2  -1    0.00    3.80
  12  -2  -1    3.10    4.40
  12   2  -1    2.90    4.20
  12   2  -1   -2.10    5.10
 -12   2   1   -0.90    3.50
  12   2  -1    3.50    4.20
  11  -2  -1   41.20    9.20
 -11  -2   1   33.20    8.50
  11  -2  -1   36.90    9.20
  11  -2  -1   34.90    8.80
 -11  -2   1   42.20    7.70
  11  -2  -1   67.09    9.30
 -11  -2   1   43.80   10.20
  11  -2  -1   52.59   10.40
  11   2  -1   45.90    9.80
  11   2  -1   36.80    9.90
  11   2  -1   42.80   10.60
 -11   2   1   29.80    7.80
  10  -2  -1   18.20    5.30
 -10  -2   1    6.90    4.00
  10  -2  -1   11.10    4.60
  10  -2  -1    4.80    3.70
  10  -2  -1   18.70    5.70
  10  -2  -1   23.90    5.30
  10  -2  -1   -1.10    7.10
 -10  -2   1   14.10    3.80
 -10  -2   1    9.90    5.00
  10   2  -1   10.90    5.80
  10   2  -1   11.60    7.90
  10   2  -1   26.50    6.40
  10   2  -1   18.30    4.50
 -10   2   1   24.70    6.70
  10   2  -1   17.80    5.80
  -9  -2   1  298.47   20.20
   9  -2  -1  219.78   23.10
  -9  -2   1  270.67   20.50
   9  -2  -1  313.87   21.90
   9  -2  -1  257.97   21.90
  -9  -2   1  241.18   22.00
   9  -2  -1  318.97   21.30
   9  -2  -1  283.07   22.30
   9  -2  -1  266.97   21.90
   9  -2  -1  224.28   20.20
   9   2  -1  312.37   23.10
   9   2  -1  321.27   22.00
   9   2  -1  240.18   21.80
  -9   2   1  240.18   21.60
   9   2  -1  282.77   23.50
   9   2  -1  282.17   20.80
   9   2  -1  310.47   20.60
  -8  -2   1   14.00    3.80
  -8  -2   1   24.10    5.20
   8  -2  -1   23.40    5.50
   8  -2  -1   13.50    5.10
   8  -2  -1   31.70    8.00
   8  -2  -1   19.90    7.10
  -8   2   1   13.80    4.20
   8   2  -1   10.00    5.10
   8   2  -1   15.20    3.70
   8   2  -1   20.20    5.10
   8   2  -1   12.00    3.20
  -7  -2   1  121.79   10.10
   7  -2  -1  127.99   11.10
   7   2  -1  118.59   10.60
   7   2  -1  116.59   10.40
   7   2  -1  127.89   10.50
   6  -2  -1 3781.52  210.88
  -6  -2   1 3242.18  208.88
   6   2  -1 3452.25  208.98
   6   2  -1 3445.36  209.78
   5  -2  -1  967.90   60.89
   5   2  -1  980.00   59.79
   4  -2  -1 2775.12  162.88
   4   2  -1 2619.34  161.98
   3  -2  -1 2133.39  134.99
   3   2  -1 2341.87  134.59
   2  -2  -1  438.06   24.80
   2   2  -1  337.77   24.10
   0  -2   1  227.68   14.70
   0  -2   1  229.18   14.60
   0   2   1  234.08   14.70
   1  -2   1  127.79    8.50
   1   2   1  125.59    8.70
   3  -2   1  335.57   22.30
   3  -2   1  365.76   23.30
   3   2   1  366.76   23.00
   4  -2   1 4567.44  296.77
   4  -2   1 5033.90  298.37
   4   2   1 5316.87  297.97
  -5  -2  -1  105.49    9.50
  -5  -2  -1  106.39    8.80
   5  -2   1   99.39    7.80
   5  -2   1  112.09    9.40
   5   2   1  103.49    8.70
   5   2   1  109.39    8.80
   6  -2   1  486.05   30.00
  -6  -2  -1  441.16   28.20
  -6  -2  -1  373.06   28.30
   6   2   1  448.16   28.50
   6   2   1  482.35   28.50
  -6   2  -1  363.06   27.40
  -7  -2  -1  127.49   11.70
  -7  -2  -1  138.69   11.50
   7  -2   1  139.79   12.60
   7  -2   1  139.29   13.50
   7   2   1  142.19   12.90
   7   2   1  151.28   12.50
   7   2   1  133.19   11.30
   7   2   1  140.99   11.80
  -7   2  -1  133.39   11.30
   8  -2   1  483.85   32.60
   8  -2   1  475.25   34.40
   8  -2   1  512.75   34.50
   8  -2   1  528.45   34.30
   8  -2   1  489.65   34.20
  -8  -2  -1  442.46   32.80
   8  -2   1  428.36   33.50
  -8  -2  -1  530.25   32.80
  -8  -2  -1  468.45   33.40
   8   2   1  492.15   33.40
  -8   2  -1  489.15   32.10
   8   2   1  505.35   32.50
   8   2   1  532.45   34.70
   8   2   1  501.75   35.00
   8   2   1  452.65   34.40
  -9  -2  -1    8.40    3.40
   9  -2   1   16.60    6.20
  -9  -2  -1   13.40    4.40
  -9  -2  -1   11.50    3.50
   9  -2   1   12.30    4.00
   9  -2   1   10.60    4.60
   9  -2   1   15.20    4.80
   9  -2   1   17.40    5.60
   9  -2   1   12.60    4.50
   9   2   1   18.40    6.40
  -9   2  -1   14.00    4.00
   9   2   1    7.00    5.30
   9   2   1   13.60    4.60
   9   2   1    5.90    3.50
   9   2   1   16.10    5.30
   9   2   1   18.10    5.00
  -9   2  -1   16.50    6.30
  10  -2   1   -9.50    9.00
  10  -2   1    8.40    4.00
  10  -2   1    5.30    4.90
 -10  -2  -1    4.70    3.40
 -10  -2  -1   12.70    5.70
 -10  -2  -1    8.20    4.50
  10  -2   1    8.00    3.50
  10  -2   1    4.90    3.80
  10  -2   1    3.50    3.80
  10  -2   1    9.30    3.90
 -10   2  -1   -4.60    5.10
  10   2   1    4.30    4.20
  10   2   1    0.70    5.70
  10   2   1   11.70    5.80
 -10   2  -1    4.50    3.40
  10   2   1   -3.60    5.00
  10   2   1    4.90    3.60
  10   2   1    3.40    6.60
 -11  -2  -1    3.30    3.80
  11  -2   1    7.80    5.10
 -11  -2  -1    1.70    2.90
  11  -2   1    0.70    3.20
  11  -2   1    5.80    4.30
  11  -2   1    3.00    5.50
  11  -2   1    4.20    3.70
  11  -2   1    3.00    3.50
 -11  -2  -1    4.60    3.90
  11   2   1    7.60    5.20
 -11   2  -1    5.50    5.30
  11   2   1    4.40    3.30
  11   2   1   -0.90    5.30
  11   2   1    2.40    4.10
 -12  -2  -1   32.50    6.90
 -12  -2  -1   35.20    8.40
  12  -2   1   38.90    8.90
 -12  -2  -1   42.50    9.40
  12  -2   1   49.30    8.40
 -12   2  -1   34.70    8.50
  12   2   1   42.30    8.90
 -12   2  -1   29.50    6.50
  12   2   1   32.70    6.60
 -12   2  -1   39.80    7.10
 -13  -2  -1   81.09   10.10
 -13  -2  -1   75.99    8.90
  13  -2   1   85.59    9.70
  13  -2   1   71.09    9.20
  13  -2   1   83.69   11.30
 -13   2  -1   83.29    9.90
 -13   2  -1   77.69    8.70
  13   2   1   70.59   10.10
  13   2   1   65.19   12.40
  13   2   1   75.19    8.40
 -13   2  -1  105.99   12.40
 -14  -2  -1  536.55   32.00
  14  -2   1  464.55   32.90
  14  -2   1  486.75   31.90
 -14   2  -1  477.05   31.60
  14   2   1  498.75   31.10
  14   2   1  429.06   31.20
  15  -3  -1  119.99    9.80
  15   3  -1  102.49    8.80
  15   3  -1  131.29   13.10
  14  -3  -1    6.00    3.00
  14  -3  -1    6.50    2.70
  14  -3  -1    5.50    3.70
 -14  -3   1    6.10    3.00
 -14   3   1    6.30    3.30
  14   3  -1   -4.60    4.70
  14   3  -1   -2.60    3.00
  14   3  -1    4.50    2.40
 -13  -3   1   39.90    7.30
  13  -3  -1   50.69    8.50
  13  -3  -1   49.40    8.30
  13  -3  -1   52.59    8.30
  13   3  -1   39.50    6.40
 -13   3   1   44.90    7.50
  13   3  -1   29.40    7.30
  13   3  -1   46.80    8.10
 -13   3   1   56.19    8.90
  12  -3  -1    0.70    3.50
  12  -3  -1    1.10    3.80
 -12  -3   1   -4.90    4.00
 -12  -3   1    5.40    3.40
  12  -3  -1   -3.10    6.20
  12  -3  -1    4.60    3.30
  12   3  -1    3.90    4.60
 -12   3   1    1.40    3.10
  12   3  -1    1.60    4.50
 -11  -3   1   53.39    8.00
 -11  -3   1   72.29   10.80
  11  -3  -1   49.40   10.70
  11  -3  -1   50.39    9.40
  11  -3  -1   54.99   10.00
  11  -3  -1   53.09    8.70
 -11   3   1   38.00    8.10
  11   3  -1   57.29   11.20
  11   3  -1   63.29   10.50
  11   3  -1   72.19   11.70
  10  -3  -1  605.84   39.30
  10  -3  -1  542.05   38.40
 -10  -3   1  525.55   37.40
  10  -3  -1  577.94   39.40
 -10  -3   1  565.64   37.60
  10  -3  -1  562.04   38.20
 -10  -3   1  550.04   38.10
  10   3  -1  546.15   39.40
  10   3  -1  522.95   38.90
 -10   3   1  566.64   36.70
  10   3  -1  540.35   37.50
  10   3  -1  610.04   39.70
   9  -3  -1  171.08   17.10
  -9  -3   1  193.28   16.10
  -9  -3   1  201.28   17.40
   9  -3  -1  186.58   17.00
   9  -3  -1  214.38   17.00
  -9  -3   1  220.58   16.10
   9  -3  -1  227.08   18.50
   9  -3  -1  210.48   17.00
  -9   3   1  164.98   15.00
   9   3  -1  186.88   18.60
   9   3  -1  184.68   16.70
   9   3  -1  209.48   15.90
   9   3  -1  219.48   18.40
   8  -3  -1  242.78   20.30
  -8  -3   1  204.28   18.30
   8  -3  -1  274.77   19.90
   8  -3  -1  250.27   19.60
  -8  -3   1  248.88   18.50
   8  -3  -1  259.57   20.40
   8  -3  -1  278.27   20.30
  -8  -3   1  247.18   20.60
   8   3  -1  270.67   21.40
   8   3  -1  276.67   21.40
   8   3  -1  253.47   18.70
   8   3  -1  254.87   19.50
  -7  -3   1   49.99    6.30
   7  -3  -1   44.60    8.60
  -7  -3   1   47.20    7.10
   7  -3  -1   56.99    9.70
   7  -3  -1   48.70    8.40
   7  -3  -1   48.10    6.60
   7   3  -1   52.39    7.30
   7   3  -1   56.99    8.50
   7   3  -1   41.00    6.20
   7   3  -1   49.70    6.20
  -6  -3   1  111.59    9.20
  -6  -3   1   98.89    9.90
   6  -3  -1  105.89   10.00
   6   3  -1  117.19    9.40
   6   3  -1  107.09    9.30
  -5  -3   1 9547.25  574.14
   5   3  -1 9314.07  574.44
   5   3  -1 9999.00  574.54
   4  -3  -1 2626.84  148.69
   4   3  -1 2270.17  147.59
   3  -3  -1   93.09    8.00
   3   3  -1  101.89    7.80
   0  -3   1 3238.38  202.68
   0  -3   1 3577.24  202.78
   0   3   1 3340.37  202.78
   2  -3   1   55.09    5.20
   2   3   1   57.79    5.20
   3  -3   1   47.00    4.20
   3  -3   1   52.99    5.10
   3   3   1   42.20    4.80
   4  -3   1  254.27   17.50
   4  -3   1  228.38   15.90
   4   3   1  253.57   17.20
   5  -3   1    3.30    1.50
  -5  -3  -1   -0.60    2.50
  -5  -3  -1    1.70    2.00
   5  -3   1    1.70    3.00
   5   3   1    0.30    2.00
   5   3   1    1.00    1.70
  -6  -3  -1 3525.45  212.18
  -6  -3  -1 3460.55  212.58
   6  -3   1 3805.72  214.18
  -6   3  -1 3021.40  211.18
   6   3   1 3681.93  212.88
   6   3   1 3642.84  212.28
  -7  -3  -1    5.00    2.60
  -7  -3  -1    0.80    2.00
   7  -3   1    0.50    3.50
   7  -3   1    9.20    3.70
   7  -3   1    7.60    4.40
  -7  -3  -1    7.00    4.30
   7  -3   1    3.30    3.30
   7  -3   1   10.50    5.50
   7   3   1   -2.00    4.80
   7   3   1    1.90    2.40
   7   3   1    0.40    2.90
  -7   3  -1    1.10    2.40
   7   3   1    0.50    3.90
   8  -3   1  144.79   14.70
  -8  -3  -1  144.39   13.50
   8  -3   1  158.08   14.20
   8  -3   1  152.48   14.70
   8  -3   1  163.48   13.70
  -8  -3  -1  153.68   14.70
   8  -3   1  185.38   15.70
  -8  -3  -1  149.69   12.80
   8   3   1  155.68   16.30
   8   3   1  171.78   16.30
   8   3   1  173.58   15.10
  -8   3  -1  132.49   12.40
   8   3   1  144.49   13.90
  -8   3  -1  146.59   17.70
   8   3   1  177.98   13.40
   9  -3   1    4.10    4.30
   9  -3   1    1.20    4.40
   9  -3   1   -1.10    4.00
   9  -3   1    1.80    4.00
  -9  -3  -1    0.70    2.50
  -9  -3  -1    1.30    3.00
   9  -3   1   -4.90    3.10
   9  -3   1    2.00    3.00
   9   3   1   -2.40    6.10
   9   3   1    1.50    2.40
   9   3   1    2.70    4.00
  -9   3  -1    0.50    2.90
   9   3   1    3.30    4.80
   9   3   1    2.10    3.20
  -9   3  -1   11.80    6.20
 -10  -3  -1  187.68   15.60
  10  -3   1  191.68   18.10
 -10  -3  -1  156.88   15.90
  10  -3   1  193.48   16.60
 -10  -3  -1  165.48   15.60
  10  -3   1  175.78   16.40
  10  -3   1  183.58   16.90
  10  -3   1  172.88   14.40
  10  -3   1  190.78   17.30
 -10   3  -1  180.78   14.70
  10   3   1  175.88   17.00
  10   3   1  200.18   16.30
 -10   3  -1  195.68   18.00
  10   3   1  155.48   16.80
  10   3   1  176.58   15.00
  10   3   1  178.88   18.90
 -11  -3  -1  299.37   22.40
  11  -3   1  312.77   25.50
  11  -3   1  221.08   27.40
  11  -3   1  296.37   26.00
 -11  -3  -1  288.57   22.90
 -11   3  -1  304.57   23.80
  11   3   1  328.87   22.60
 -11   3  -1  321.27   22.30
  11   3   1  280.87   25.20
  11   3   1  321.47   24.30
  12  -3   1  116.99   12.40
  12  -3   1  126.69   12.90
 -12  -3  -1  125.59   12.80
 -12  -3  -1  126.99   12.60
 -12  -3  -1  152.88   15.80
  12  -3   1  126.19   12.90
 -12   3  -1  115.89   15.00
  12   3   1  146.39   16.70
  12   3   1  108.49   12.80
  13  -3   1    9.60    3.40
 -13  -3  -1    7.10    3.40
  13  -3   1    2.70    3.50
  13  -3   1    5.70    5.10
 -13  -3  -1    4.90    5.00
 -13  -3  -1   10.10    3.30
 -13   3  -1   11.00    3.70
 -13   3  -1    9.70    4.00
  13   3   1   12.30    4.50
  14  -3   1  140.09   11.30
  14  -3   1  127.49   11.40
 -14  -3  -1  150.38   11.60
  14  -3   1  128.89   11.20
  14   3   1  141.69   10.70
 -14   3  -1  124.29   12.30
 -14   3  -1  139.99   11.20
  14  -4  -1   87.39    9.10
  14  -4  -1  106.39    9.90
 -14  -4   1  107.79    9.60
  14  -4  -1  117.09   10.20
 -14   4   1   94.59    9.70
  14   4  -1  104.69    9.10
  14   4  -1  101.89    9.90
  13  -4  -1    9.90    3.70
  13  -4  -1    8.10    3.10
  13  -4  -1    9.20    3.90
 -13  -4   1   13.30    4.00
  13   4  -1   13.70    4.60
  13   4  -1    7.60    3.80
 -13   4   1    9.40    4.40
  13   4  -1   -6.90    8.20
 -13   4   1   17.70    4.30
  12  -4  -1   -6.60    5.30
  12  -4  -1   10.20    4.30
 -12  -4   1    9.10    3.70
  12  -4  -1   10.70    4.20
  12  -4  -1    5.90    3.40
 -12   4   1    9.70    3.70
  12   4  -1   -1.80    3.30
  12   4  -1   -6.20    5.20
  11  -4  -1    1.00    3.60
 -11  -4   1    0.80    2.90
 -11  -4   1   -1.60    5.30
  11  -4  -1    1.20    3.00
 -11  -4   1   -0.70    3.70
  11  -4  -1    7.30    4.00
  11  -4  -1   -3.80    4.70
  11  -4  -1    9.20    4.90
  11   4  -1    1.00    5.80
  11   4  -1   -4.60    3.70
 -11   4   1   -3.20    3.20
  11   4  -1    3.20    5.10
  10  -4  -1  271.87   21.70
  10  -4  -1  270.87   22.20
 -10  -4   1  280.77   21.50
 -10  -4   1  305.77   20.90
  10  -4  -1  304.87   21.30
  10  -4  -1  244.58   22.90
  10  -4  -1  280.37   21.50
  10   4  -1  225.88   22.80
  10   4  -1  258.57   22.10
  10   4  -1  240.78   20.20
   9  -4  -1  444.66   33.30
   9  -4  -1  469.05   32.20
   9  -4  -1  511.75   35.50
  -9  -4   1  423.16   31.80
  -9  -4   1  531.15   32.60
  -9  -4   1  418.96   34.00
   9  -4  -1  490.35   33.20
   9  -4  -1  504.35   33.80
   9   4  -1  483.15   32.40
   9   4  -1  431.36   33.10
  -8  -4   1   -0.30    3.20
   8  -4  -1    4.80    4.20
   8  -4  -1    1.50    2.60
  -8  -4   1  -11.60    3.80
   8  -4  -1    8.50    3.80
  -8  -4   1    0.50    2.40
   8  -4  -1   -0.70    3.30
   8  -4  -1    2.70    3.30
   8   4  -1   -8.50    5.90
   8   4  -1   -2.40    2.30
   8   4  -1    6.10    4.50
  -8   4   1    5.00    3.60
   8   4  -1    0.10    2.30
   7  -4  -1 1631.84  106.39
  -7  -4   1 1658.53  105.79
  -7  -4   1 1543.85  104.99
  -7  -4   1 1818.62  105.39
   7  -4  -1 1755.82  106.09
   7  -4  -1 1795.42  105.89
   7   4  -1 1672.73  105.99
   7   4  -1 1908.01  105.89
   7   4  -1 1663.53  105.59
   6  -4  -1 2749.52  181.18
  -6  -4   1 2957.60  179.48
  -6  -4   1 2738.33  179.18
   6   4  -1 3140.59  180.18
   6   4  -1 3268.77  179.98
  -5  -4   1  118.29   10.90
   5  -4  -1  154.18   12.50
   5   4  -1  154.88   11.60
   5   4  -1  152.88   11.70
   4  -4  -1  140.49   11.70
   4   4  -1  160.68   11.20
   4   4  -1  126.39   10.90
   3  -4  -1   73.89    7.20
   3   4  -1   75.49    6.80
   2  -4  -1 1810.72  102.09
  -2   4   1 1607.54  100.79
   2   4  -1 1582.14  101.29
   1  -4  -1 1540.15   86.79
  -1   4   1 1362.26   85.79
   1   4  -1 1332.17   85.99
   0  -4   1   75.19    6.30
   0   4  -1   68.29    6.30
   0   4   1   81.39    6.50
   1  -4   1 6188.18  348.67
   1   4   1 5457.95  348.47
   2  -4   1 2584.34  161.08
   2   4   1 2752.62  163.38
   3  -4   1   77.19    7.30
   3   4   1   75.69    7.10
   4  -4   1   81.69    7.80
  -4  -4  -1   87.19    7.70
  -4  -4  -1   82.39    8.00
   4   4   1   70.29    7.50
   4   4   1   70.09    7.00
  -5  -4  -1  114.89   10.50
  -5  -4  -1  105.29    9.80
   5  -4   1  137.79   11.20
   5   4   1  115.79   10.50
   5   4   1  120.19   10.00
  -6  -4  -1  120.19   11.60
  -6  -4  -1   97.99   10.20
   6  -4   1  133.79   12.40
   6  -4   1  115.89   11.20
   6  -4   1  121.09   11.40
   6  -4   1  111.89   11.50
  -6  -4  -1  107.69   10.00
   6   4   1  120.79   10.10
   6   4   1  101.49   12.40
   6   4   1  113.49   10.70
  -6   4  -1  104.29    9.40
  -7  -4  -1  885.51   58.79
   7  -4   1  830.42   59.29
   7  -4   1  786.72   59.89
   7  -4   1 1063.29   59.69
  -7  -4  -1 1040.00   58.79
  -7  -4  -1  945.41   59.09
   7  -4   1  932.71   59.39
   7  -4   1  977.90   58.19
   7   4   1 1035.80   58.89
   7   4   1  842.02   58.99
   7   4   1  938.11   59.59
   7   4   1  810.02   59.69
  -8  -4  -1  988.00   62.09
   8  -4   1  931.51   63.89
  -8  -4  -1  978.80   61.49
   8  -4   1  975.30   62.49
   8  -4   1 1052.49   62.49
  -8  -4  -1  921.71   61.79
   8  -4   1  967.30   60.49
   8  -4   1 1073.09   63.19
   8   4   1  970.60   62.39
  -8   4  -1  967.00   60.59
  -8   4  -1  899.61   61.99
   8   4   1  954.70   63.09
   8   4   1 1051.49   61.79
   8   4   1  917.51   60.19
   8   4   1  872.41   62.69
   9  -4   1    0.30    3.70
   9  -4   1   -4.40    3.00
  -9  -4  -1    1.70    3.50
   9  -4   1   -0.80    3.50
   9  -4   1    4.50    3.90
  -9  -4  -1    5.20    3.80
   9  -4   1   -3.20    3.60
   9  -4   1    2.20    3.50
  -9   4  -1    0.60    2.90
   9   4   1    2.80    4.60
   9   4   1    1.30    3.20
   9   4   1   -2.20    3.80
  10  -4   1    7.70    4.30
  10  -4   1   12.50    6.00
 -10  -4  -1    3.40    4.30
 -10  -4  -1    7.40    3.80
  10  -4   1    5.90    3.80
  10  -4   1    9.50    4.10
  10  -4   1   14.70    5.10
 -10  -4  -1   13.30    3.50
  10  -4   1    3.10    4.10
 -10   4  -1    7.00    5.90
 -10   4  -1    9.30    3.50
  10   4   1   18.60    6.60
  10   4   1    9.70    3.80
  10   4   1   10.80    4.70
 -11  -4  -1   29.70    7.10
  11  -4   1   24.30    6.00
  11  -4   1   36.10    7.90
  11  -4   1   39.50   10.30
 -11  -4  -1   25.70    5.30
  11  -4   1   30.30    7.00
 -11  -4  -1   35.30    6.60
  11  -4   1   28.50    7.90
 -11   4  -1   60.19   11.60
  11   4   1   28.40    6.30
 -11   4  -1   32.50    6.50
  11   4   1   45.90   13.30
  11   4   1   16.20    5.50
 -12  -4  -1   -0.10    3.10
 -12  -4  -1    7.50    3.50
  12  -4   1    5.40    3.50
 -12  -4  -1    6.70    4.20
  12  -4   1   -0.90    2.70
  12  -4   1    7.10    3.30
  12   4   1    6.50    4.50
 -12   4  -1   13.50    6.80
 -12   4  -1    7.40    3.30
  13  -4   1  120.39   11.10
  13  -4   1  107.09   10.80
  13  -4   1  125.29   11.20
 -13  -4  -1  114.69   10.70
 -13   4  -1  136.99   14.80
  13   4   1  112.29   10.30
 -13   4  -1  117.89   10.60
  14  -4   1  138.69   10.70
  14  -4   1  148.69   10.70
 -14  -4  -1  132.19   11.30
  14  -4   1  114.39   12.20
  14   4   1   98.89   11.60
  14  -5  -1    1.70    2.40
  14  -5  -1    0.00    2.80
 -14  -5   1    3.50    3.00
  14  -5  -1    4.40    2.60
 -14   5   1   -3.60    3.50
  14   5  -1    2.30    1.70
 -13  -5   1   -1.60    2.90
  13  -5  -1   -1.20    3.40
  13  -5  -1   -1.20    2.80
  13   5  -1    3.00    3.30
  12  -5  -1  278.07   22.40
  12  -5  -1  293.47   22.50
 -12  -5   1  287.77   21.70
  12  -5  -1  309.47   21.90
  12  -5  -1  278.87   22.00
  12   5  -1  285.57   22.30
 -12   5   1  310.97   21.20
  11  -5  -1    5.80    3.80
  11  -5  -1   12.80    6.70
 -11  -5   1    8.90    3.60
  11  -5  -1    6.90    3.30
  11  -5  -1   10.40    4.40
  11  -5  -1    7.60    4.00
 -11   5   1    6.00    3.80
  11   5  -1   13.30    5.00
  11   5  -1    6.80    6.50
 -10  -5   1 1188.28   74.49
  10  -5  -1 1218.08   75.59
  10  -5  -1 1078.99   77.59
  10  -5  -1 1309.27   76.39
  10  -5  -1 1298.67   74.89
 -10  -5   1 1139.99   73.79
  10  -5  -1 1170.58   75.09
  10   5  -1 1190.28   76.09
  10   5  -1 1214.68   74.79
  10   5  -1 1134.59   75.79
  10   5  -1 1140.39   74.89
 -10   5   1 1041.10   72.89
   9  -5  -1  171.28   15.40
   9  -5  -1  169.28   14.40
   9  -5  -1  160.88   14.90
  -9  -5   1  147.79   13.80
   9  -5  -1  160.98   16.20
   9  -5  -1  159.28   14.40
  -9  -5   1  140.39   14.40
   9   5  -1  156.08   16.00
   9   5  -1  113.29   15.00
   9   5  -1  171.28   15.50
  -9   5   1  127.69   12.70
   8  -5  -1   26.40    7.20
  -8  -5   1   19.70    5.40
   8  -5  -1   30.20    7.30
  -8  -5   1   25.90    5.70
   8  -5  -1   14.70    4.80
   8  -5  -1   15.30    5.00
   8  -5  -1   31.50    6.60
  -8  -5   1   25.50    5.40
   8  -5  -1   19.50    4.70
   8   5  -1   23.70    6.20
   8   5  -1   35.10    8.40
   8   5  -1   29.30    7.30
   8   5  -1   25.90    7.40
   8   5  -1   29.60    5.80
  -8   5   1   17.60    4.80
  -7  -5   1  731.83   45.90
   7  -5  -1  648.54   46.10
   7  -5  -1  811.62   47.60
   7  -5  -1  792.22   49.00
  -7  -5   1  682.73   46.30
  -7  -5   1  642.84   46.20
   7  -5  -1  774.62   46.50
   7  -5  -1  606.14   48.40
   7   5  -1  707.23   47.70
   7   5  -1  740.13   45.30
   7   5  -1  688.53   46.70
   7   5  -1  655.43   47.50
   7   5  -1  768.02   46.20
  -7   5   1  674.63   44.50
   6  -5  -1  125.89   12.50
   6  -5  -1  135.79   13.50
  -6  -5   1  116.19   11.30
   6  -5  -1  139.69   13.70
  -6  -5   1  131.49   11.20
   6   5  -1  143.79   11.70
   6   5  -1  138.59   11.50
  -6   5   1  110.59   10.70
   6   5  -1  144.79   12.40
   6   5  -1  139.39   15.00
  -5  -5   1 1643.64  104.39
   5  -5  -1 1914.81  107.09
  -5  -5   1 1606.84  104.39
   5   5  -1 1699.03  105.39
  -5   5   1 1633.54  103.29
   5   5  -1 1766.62  104.79
   4  -5  -1 1454.65   81.89
  -4  -5   1 1345.07   79.69
  -4  -5   1 1179.78   79.59
   4   5  -1 1306.37   79.79
   4   5  -1 1214.58   78.69
   4   5  -1 1289.67   80.69
   3  -5  -1  279.87   20.10
  -3   5   1  270.87   18.80
   3   5  -1  284.77   19.70
   3   5  -1  267.77   18.10
   3   5  -1  271.97   18.80
   2  -5  -1  983.30   60.39
  -2   5   1  969.70   59.29
   2   5  -1  983.70   59.89
   2   5  -1  887.91   58.39
  -1   5   1  530.85   33.50
   1   5  -1  484.05   32.40
   1   5  -1  543.35   33.90
   0  -5  -1   58.29    5.90
   0   5   1   58.59    5.80
   0   5  -1   56.69    5.90
   0   5   1   60.09    6.00
  -1  -5  -1 1358.56   84.09
   1  -5   1 1411.56   84.59
   1   5   1 1256.37   83.29
  -1   5  -1 1520.05   84.69
   1   5   1 1451.95   84.89
  -1   5  -1 1255.17   83.29
   2  -5   1  302.17   19.10
  -2  -5  -1  273.47   18.40
   2   5   1  224.98   19.40
  -2   5  -1  244.28   17.40
   2   5   1  259.87   18.60
  -3  -5  -1  376.06   25.50
   3  -5   1  375.36   26.50
  -3  -5  -1  415.26   26.10
   3   5   1  396.06   25.00
   3   5   1  375.66   26.40
   3   5   1  390.86   25.60
  -4  -5  -1 1025.00   61.09
  -4  -5  -1  931.71   61.39
   4  -5   1 1007.30   62.59
   4   5   1 1064.49   62.49
   4   5   1  966.00   60.19
   4   5   1  989.60   61.09
  -4   5  -1  888.81   60.19
   5  -5   1  156.38   12.80
   5  -5   1  138.69   12.50
  -5  -5  -1  128.79   11.60
  -5  -5  -1  141.29   12.40
   5  -5   1  174.78   13.40
   5  -5   1  129.19   13.00
  -5  -5  -1  144.39   11.50
   5   5   1  130.79   10.70
   5   5   1  145.89   14.10
   5   5   1  130.19   12.10
   5   5   1  124.89   11.50
   5   5   1  122.09   11.20
  -5   5  -1  117.09   10.60
   6  -5   1  797.62   53.09
   6  -5   1  856.61   53.99
   6  -5   1  807.82   54.39
  -6  -5  -1  759.62   54.09
   6  -5   1  846.42   52.09
   6  -5   1  955.30   53.59
  -6  -5  -1  787.12   52.59
  -6  -5  -1  798.02   52.29
  -6  -5  -1  772.02   52.79
   6   5   1  863.51   54.09
   6   5   1  808.32   53.59
   6   5   1  820.22   51.99
   6   5   1  824.42   52.49
  -7  -5  -1  465.85   29.80
  -7  -5  -1  440.36   30.00
  -7  -5  -1  392.66   32.90
   7  -5   1  445.36   29.40
   7  -5   1  445.86   31.10
   7  -5   1  384.76   31.40
   7  -5   1  500.65   31.00
   7  -5   1  409.36   30.40
  -7  -5  -1  425.66   30.20
   7   5   1  446.96   29.70
   7   5   1  419.36   31.60
  -7   5  -1  436.36   28.80
   7   5   1  417.06   30.90
   7   5   1  444.96   29.20
  -7   5  -1  391.46   30.50
  -8  -5  -1  158.18   13.10
   8  -5   1  150.68   14.00
  -8  -5  -1   89.19   19.50
  -8  -5  -1  152.68   13.50
   8  -5   1  140.59   13.40
   8  -5   1  128.89   14.40
  -8  -5  -1  131.89   12.80
   8  -5   1  139.59   13.90
   8   5   1  149.19   14.20
  -8   5  -1  113.39   11.50
   8   5   1  131.69   20.60
   8   5   1  138.19   12.30
   8   5   1  129.59   12.60
  -8   5  -1  103.79   14.70
   9  -5   1  146.69   14.90
   9  -5   1  155.98   15.50
   9  -5   1  151.78   14.80
  -9  -5  -1  148.99   15.10
   9  -5   1  171.88   13.50
  -9  -5  -1  181.78   14.70
   9  -5   1  164.48   16.80
  -9  -5  -1  164.68   14.40
   9  -5   1  139.79   14.70
  -9   5  -1  163.18   13.50
   9   5   1  148.89   16.10
   9   5   1  145.69   13.80
  -9   5  -1  163.48   16.90
   9   5   1  167.48   16.90
  10  -5   1  188.88   16.10
 -10  -5  -1  177.98   15.70
 -10  -5  -1  170.58   15.80
  10  -5   1  201.38   16.70
  10  -5   1  157.78   18.50
 -10  -5  -1  193.98   15.70
  10  -5   1  175.28   16.40
 -10   5  -1  178.58   14.80
 -10   5  -1  172.18   18.80
  10   5   1  166.68   19.00
  10   5   1  174.38   15.10
  11  -5   1   30.20    7.50
 -11  -5  -1   42.10   11.20
  11  -5   1   33.60    8.20
  11  -5   1   25.70    5.90
 -11  -5  -1   32.30    7.50
 -11  -5  -1   33.90    8.10
  11  -5   1   42.40    9.10
  11   5   1   39.40    9.60
  11   5   1   16.90    5.70
 -11   5  -1   49.40    9.60
 -11   5  -1   36.90    7.30
  12  -5   1   10.00    3.80
 -12  -5  -1   10.70    3.80
  12  -5   1   13.20    4.00
 -12  -5  -1    7.30    5.40
  12  -5   1   10.70    3.50
  12   5   1    5.50    5.00
 -12   5  -1    8.50    3.20
  13  -5   1    5.10    3.10
  13  -5   1    5.00    2.60
  13  -5   1    1.80    2.80
 -13  -5  -1    3.80    3.30
 -13   5  -1    3.80    2.90
  13   5   1    2.30    1.70
 -13   5  -1    3.50    3.10
  14  -6  -1  230.38   15.90
  14  -6  -1  249.68   16.20
  14  -6  -1  236.38   16.10
  14   6  -1  208.48   15.50
  13  -6  -1    1.60    2.60
  13  -6  -1    6.40    3.00
 -13  -6   1    6.60    3.40
  13  -6  -1    3.90    2.60
  13   6  -1    6.70    2.60
 -12  -6   1   69.79    8.40
  12  -6  -1   48.20   10.60
  12  -6  -1   74.29    9.10
  12  -6  -1   71.09    9.00
  12  -6  -1   61.69    9.00
  12   6  -1   71.49   10.40
 -12   6   1   74.69    8.50
  12   6  -1   59.89    7.40
  11  -6  -1  197.68   16.40
  11  -6  -1  197.78   16.40
  11  -6  -1  183.58   16.90
  11  -6  -1  212.48   17.30
 -11   6   1  202.58   15.70
  11   6  -1  187.28   17.30
  10  -6  -1  258.57   24.80
  10  -6  -1  265.17   24.50
 -10  -6   1  305.37   21.10
  10  -6  -1  228.68   26.10
 -10  -6   1  256.27   21.30
 -10   6   1  287.67   20.10
   9  -6  -1  223.58   17.50
   9  -6  -1  203.68   19.50
  -9  -6   1  205.88   16.20
  -9  -6   1  208.88   16.60
   9  -6  -1  207.88   17.80
   9  -6  -1  168.68   16.90
   9  -6  -1  202.88   16.70
   9   6  -1  198.88   19.20
  -9   6   1  194.78   17.30
  -9   6   1  181.98   15.40
   9   6  -1  178.98   15.90
   9   6  -1  173.98   18.10
   8  -6  -1  267.97   21.00
   8  -6  -1  246.38   19.90
   8  -6  -1  271.57   21.10
  -8  -6   1  252.17   19.40
   8  -6  -1  258.77   20.10
  -8  -6   1  187.28   25.20
   8  -6  -1  297.77   21.70
   8  -6  -1  243.38   22.00
  -8  -6   1  254.87   20.00
   8   6  -1  224.88   20.00
   8   6  -1  250.07   22.10
  -8   6   1  261.37   18.70
   8   6  -1  274.87   21.10
   8   6  -1  266.67   20.50
   7  -6  -1  274.87   20.90
  -7  -6   1  242.28   19.60
   7  -6  -1  286.57   20.80
  -7  -6   1  267.57   24.80
  -7  -6   1  270.97   19.80
   7  -6  -1  328.37   22.20
   7  -6  -1  250.67   22.20
   7  -6  -1  269.57   19.50
   7  -6  -1  268.97   20.40
  -7   6   1  260.57   18.90
   7   6  -1  234.08   21.60
   7   6  -1  269.97   20.00
   7   6  -1  268.77   19.30
   7   6  -1  244.28   21.50
   6  -6  -1 1063.99   66.29
   6  -6  -1 1064.19   66.19
   6  -6  -1 1090.39   66.49
  -6  -6   1  944.61   65.59
   6  -6  -1 1043.90   68.29
  -6  -6   1  920.71   65.19
   6  -6  -1 1199.78   67.59
  -6   6   1 1051.59   65.69
   6   6  -1 1086.59   65.39
   6   6  -1  996.10   67.19
   6   6  -1  973.00   65.59
   6   6  -1 1090.89   67.29
  -5  -6   1  361.06   23.90
  -5  -6   1  327.87   23.80
   5  -6  -1  395.66   25.10
  -5  -6   1  291.27   26.40
   5  -6  -1  341.47   24.50
   5  -6  -1  333.37   23.50
  -5   6   1  314.07   22.70
  -5   6   1  365.56   24.30
   5   6  -1  336.37   23.80
   5   6  -1  350.76   24.10
   5   6  -1  350.96   26.00
   5   6  -1  376.26   25.40
   4  -6  -1   57.39    7.70
   4  -6  -1   40.80    8.30
  -4  -6   1   47.50    6.50
  -4  -6   1   44.30    6.60
   4  -6  -1   53.49    7.10
   4  -6  -1   52.39    7.90
   4   6  -1   35.50    6.70
  -4   6   1   42.10    5.80
  -4   6   1   34.70    5.40
   4   6  -1   47.60    6.40
   4   6  -1   41.10    6.20
   4   6  -1   47.10    9.90
   4   6  -1   57.09    7.00
   3  -6  -1  363.86   25.40
  -3  -6   1  353.96   23.90
  -3  -6   1  347.27   23.50
   3   6  -1  343.37   23.00
  -3   6   1  328.37   22.90
   3   6  -1  341.77   23.80
  -3   6   1  360.26   24.30
   3   6  -1  381.06   25.30
   2  -6  -1   22.70    4.60
  -2  -6   1   26.50    5.40
  -2  -6   1   28.90    5.00
   2   6  -1   19.10    4.00
  -2   6   1   19.00    3.90
   2   6  -1   20.40    4.10
  -2   6   1   20.10    4.00
   2   6  -1   28.10    4.90
   1   6  -1    5.80    2.50
   1   6  -1    2.50    1.90
  -1   6   1    4.70    1.90
  -1   6   1    5.00    2.10
   0  -6  -1  700.03   43.40
   0   6   1  596.74   42.20
   0   6   1  742.03   44.30
   0   6  -1  647.24   42.40
   0   6  -1  724.43   44.20
  -1  -6  -1  449.76   27.30
  -1   6  -1  368.36   26.00
   1   6   1  395.96   26.10
   1   6   1  412.56   27.90
  -1   6  -1  403.06   27.50
  -2  -6  -1 3556.34  221.68
   2  -6   1 3752.92  222.58
  -2   6  -1 4013.00  222.68
   2   6   1 3613.24  221.08
   2   6   1 3440.06  220.68
  -2   6  -1 3593.14  220.78
   2   6   1 3777.82  222.88
  -3  -6  -1    3.00    3.10
  -3  -6  -1    5.10    2.80
   3  -6   1    0.50    3.80
  -3  -6  -1   27.70    6.70
   3  -6   1   -3.00    3.70
   3  -6   1    4.20    2.20
   3   6   1   -0.30    1.80
   3   6   1    1.80    2.00
  -3   6  -1    1.10    1.90
   3   6   1    7.80    3.40
   3   6   1    1.80    2.30
  -4  -6  -1  115.19   11.00
   4  -6   1  154.98   12.70
  -4  -6  -1  116.59   11.00
   4  -6   1  139.79   12.60
   4  -6   1  129.39   11.70
   4  -6   1  129.39   12.30
  -4  -6  -1  141.39   14.20
   4   6   1  119.09   10.50
  -4   6  -1  123.39   10.20
   4   6   1  131.69   11.60
   4   6   1  127.09   10.20
   4   6   1  127.79   12.10
   4   6   1  101.49   14.70
  -5  -6  -1 1515.25   88.89
  -5  -6  -1 1405.76   89.69
  -5  -6  -1 1381.16   88.59
   5  -6   1 1579.04   89.49
   5  -6   1 1530.75   88.19
  -5  -6  -1 1399.06   87.89
   5  -6   1 1250.77   89.69
   5  -6   1 1461.75   88.99
   5  -6   1 1512.65   89.19
  -5   6  -1 1342.97   88.29
   5   6   1 1329.07   89.59
   5   6   1 1629.54   88.59
   5   6   1 1394.06   88.29
  -5   6  -1 1375.86   87.39
   5   6   1 1296.97   86.69
   6  -6   1   39.90    8.20
   6  -6   1   56.39    9.90
   6  -6   1   56.19    8.70
   6  -6   1   46.10    8.60
   6  -6   1   56.29    9.90
  -6  -6  -1   52.19    7.50
  -6  -6  -1   56.89    7.50
  -6  -6  -1   52.69    8.30
   6  -6   1   57.19    8.80
  -6  -6  -1   56.59   12.30
  -6   6  -1   46.40    6.90
   6   6   1   52.09    6.90
   6   6   1   51.19   12.30
   6   6   1   44.70    8.50
   6   6   1   68.49    8.20
  -6   6  -1   56.69   10.90
   7  -6   1  248.88   19.30
   7  -6   1  224.28   19.90
   7  -6   1  195.78   17.90
  -7  -6  -1  230.08   18.20
  -7  -6  -1  209.88   20.90
  -7  -6  -1  210.08   17.40
  -7  -6  -1  211.18   17.30
   7  -6   1  229.88   18.90
   7   6   1  246.98   17.60
  -7   6  -1  230.08   16.80
   7   6   1  257.37   20.50
  -7   6  -1  228.48   19.00
   7   6   1  176.48   16.70
  -8  -6  -1    5.10    3.30
   8  -6   1    2.60    3.40
   8  -6   1    5.00    4.20
   8  -6   1    3.00    3.40
  -8  -6  -1    7.30    3.40
   8  -6   1    6.50    3.60
  -8  -6  -1    0.50    3.00
  -8  -6  -1    1.80    7.40
   8  -6   1    1.20    3.90
   8   6   1    2.30    5.20
  -8   6  -1    5.30    3.00
   8   6   1   13.00    3.70
   8   6   1   -1.40   12.10
  -8   6  -1    4.30    4.80
   8   6   1    6.50    5.10
   8   6   1    1.00    3.20
   9  -6   1   61.09    9.60
   9  -6   1   64.79   12.70
  -9  -6  -1   42.90   11.40
   9  -6   1   54.09    9.10
  -9  -6  -1   64.79    8.40
   9  -6   1   47.70    8.90
   9  -6   1   53.09    9.20
  -9  -6  -1   76.59    9.20
  -9   6  -1   55.29    7.90
   9   6   1   70.59   12.20
  -9   6  -1   72.09   13.00
   9   6   1   66.99   11.70
   9   6   1   54.69    7.90
  10  -6   1  292.07   22.50
  10  -6   1  243.88   22.00
  10  -6   1  355.56   34.90
  10  -6   1  282.87   21.60
 -10  -6  -1  255.17   21.50
  10  -6   1  309.67   22.20
 -10  -6  -1  276.07   21.20
 -10   6  -1  276.57   23.00
  10   6   1  277.07   22.70
 -10   6  -1  317.77   21.40
  10   6   1  290.17   21.50
  11  -6   1   28.60    7.30
  11  -6   1   32.50    7.30
 -11  -6  -1   28.50    5.70
 -11  -6  -1   19.90    5.50
  11  -6   1   32.90    6.80
  11  -6   1   39.10    8.00
 -11   6  -1   33.80    6.30
  12  -6   1   37.50    6.70
  12  -6   1   36.40    6.70
 -12  -6  -1   32.80    7.70
  12  -6   1   30.20    6.20
 -12   6  -1   37.10    7.20
  13  -6   1   68.49    7.40
  13  -6   1   70.29    7.00
  13  -6   1   66.09    7.40
 -13   6  -1   61.19    8.00
  13   6   1   67.89    6.30
  13  -7  -1    5.90    3.30
  13  -7  -1    1.90    2.20
  13  -7  -1    1.80    2.30
  13   7  -1    3.90    1.80
  12  -7  -1  199.48   14.70
 -12  -7   1  203.78   15.20
  12  -7  -1  205.78   15.50
  12  -7  -1  194.68   15.00
  12  -7  -1  174.08   15.00
  12   7  -1  192.18   14.60
 -12   7   1  171.18   14.40
 -11  -7   1    3.30    3.60
  11  -7  -1    4.30    3.00
  11  -7  -1    1.10    3.40
  11  -7  -1    1.70    3.00
  11  -7  -1    5.70    3.20
 -11   7   1    0.80    3.00
  10  -7  -1   16.40    4.40
  10  -7  -1    9.00    4.30
  10  -7  -1    9.30    4.20
 -10  -7   1   19.80    5.70
  10  -7  -1    9.80    3.70
 -10   7   1   27.20    7.20
  10   7  -1   19.70    5.60
   9  -7  -1  250.97   19.60
   9  -7  -1  228.28   22.30
   9  -7  -1  259.87   19.50
  -9  -7   1  269.77   19.50
   9  -7  -1  207.68   21.90
   9  -7  -1  257.47   20.30
  -9  -7   1  242.58   32.80
  -9  -7   1  222.18   19.60
   9  -7  -1  227.58   19.40
   9   7  -1  239.58   21.10
  -9   7   1  243.58   18.10
   8  -7  -1 1841.42  108.69
   8  -7  -1 1888.91  109.19
   8  -7  -1 1699.53  109.79
  -8  -7   1 1656.63  107.89
   8  -7  -1 1681.03  108.79
  -8  -7   1 1691.03  110.29
   8  -7  -1 1839.32  112.69
  -8  -7   1 1892.71  108.69
  -8   7   1 1730.53  107.19
   8   7  -1 1776.92  110.19
   8   7  -1 1681.63  108.79
  -8   7   1 1571.44  108.19
   8   7  -1 1827.02  110.69
   8   7  -1 1742.83  107.09
  -7  -7   1 1563.14   98.99
   7  -7  -1 1714.53  100.39
   7  -7  -1 1684.63   99.99
  -7  -7   1 1681.73   99.99
   7  -7  -1 1641.94  102.89
  -7  -7   1 1608.84  101.39
   7  -7  -1 1668.53   99.99
   7  -7  -1 1422.86  100.09
   7  -7  -1 1495.95   99.69
  -7   7   1 1613.84   98.09
   7   7  -1 1467.25  104.99
   7   7  -1 1616.94  101.39
  -7   7   1 1521.75   99.39
   7   7  -1 1688.63   98.69
   7   7  -1 1572.64  101.49
   6  -7  -1  339.17   24.20
  -6  -7   1  363.56   25.30
   6  -7  -1  390.96   26.70
   6  -7  -1  371.56   28.20
   6  -7  -1  420.96   29.50
   6  -7  -1  367.06   26.40
  -6  -7   1  301.27   27.40
  -6  -7   1  327.77   25.10
   6   7  -1  397.96   28.10
  -6   7   1  368.26   26.00
   6   7  -1  339.07   25.60
  -6   7   1  335.07   24.10
   6   7  -1  354.66   25.50
   5  -7  -1 3332.87  203.48
  -5  -7   1 3186.98  204.28
   5  -7  -1 3126.79  203.18
  -5  -7   1 3076.99  202.68
   5  -7  -1 3451.55  204.08
   5  -7  -1 3329.17  201.98
  -5  -7   1 3552.84  202.88
   5  -7  -1 3553.74  206.18
  -5   7   1 3038.60  201.68
   5   7  -1 3231.68  203.08
   5   7  -1 3661.93  205.48
  -5   7   1 3352.86  203.88
   5   7  -1 3435.86  202.98
   5   7  -1 3608.14  203.38
   4  -7  -1 1107.49   65.09
   4  -7  -1  996.80   63.99
  -4  -7   1  989.60   65.09
  -4  -7   1 1111.39   63.49
   4  -7  -1 1014.70   63.99
   4  -7  -1 1011.30   64.19
   4  -7  -1  978.10   65.89
  -4  -7   1  957.70   63.39
   4  -7  -1 1004.70   62.99
   4   7  -1 1111.79   63.89
  -4   7   1  963.60   64.29
   4   7  -1 1089.89   65.89
  -4   7   1  940.81   62.39
   4   7  -1  981.80   63.59
  -4   7   1  907.51   63.59
   3  -7  -1  594.34   40.50
  -3  -7   1  630.04   42.30
  -3  -7   1  688.03   44.60
   3  -7  -1  657.83   42.10
  -3  -7   1  568.84   40.60
   3  -7  -1  706.73   42.20
   3  -7  -1  619.04   41.50
  -3  -7   1  602.64   40.30
  -3   7   1  597.34   41.50
   3   7  -1  593.34   40.60
  -3   7   1  659.73   42.70
   3   7  -1  639.34   40.50
   3   7  -1  667.53   41.20
   2  -7  -1 4333.37  247.48
  -2  -7   1 4528.85  247.28
   2  -7  -1 3786.72  247.28
   2  -7  -1 4101.39  247.38
   2  -7  -1 4382.26  248.58
  -2  -7   1 4144.89  248.48
   2   7  -1 4054.39  247.08
   2   7  -1 3685.03  246.18
  -2   7   1 4159.58  248.28
  -2   7   1 3783.42  246.98
   2   7  -1 4133.69  248.88
  -1  -7   1  903.91   52.99
  -1  -7   1  785.72   52.09
   1  -7  -1  790.82   53.19
   1  -7  -1  881.01   51.99
   1  -7  -1  773.32   52.99
   1   7  -1  913.31   53.09
  -1   7   1  738.23   51.99
  -1   7   1  755.92   50.59
  -1   7   1  750.42   51.59
   1   7  -1  763.82   51.19
   0  -7   1 1328.37   76.49
   0  -7   1 1110.09   77.69
   0  -7  -1 1254.07   74.29
   0  -7  -1 1218.28   74.49
   0   7   1 1177.88   73.49
   0   7  -1 1095.99   74.39
   0   7   1 1107.99   74.39
   0   7  -1 1134.99   73.39
   1  -7   1  213.68   22.60
  -1  -7  -1  248.28   18.60
   1  -7   1  275.67   23.50
   1   7   1  203.38   16.40
   1   7   1  243.58   17.80
   1   7   1  216.58   15.80
  -1   7  -1  212.38   17.20
  -1   7  -1  215.28   15.90
   1   7   1  229.68   18.00
  -1   7  -1  222.28   17.70
   2  -7   1  186.68   15.50
   2  -7   1  203.38   19.00
   2  -7   1  225.48   17.00
  -2  -7  -1  195.78   16.60
  -2  -7  -1  193.98   16.40
  -2  -7  -1  220.48   16.50
  -2  -7  -1  176.98   14.80
   2   7   1  190.78   15.50
   2   7   1  191.68   16.30
   2   7   1  178.78   14.60
   2   7   1  194.28   14.20
  -2   7  -1  193.58   15.50
  -2   7  -1  188.08   14.20
  -2   7  -1  202.78   15.90
  -3  -7  -1  153.78   14.00
  -3  -7  -1  127.79   14.40
  -3  -7  -1  133.19   12.20
   3  -7   1  139.39   12.90
   3  -7   1  181.68   13.00
   3  -7   1  172.78   14.00
   3  -7   1  135.19   13.60
   3  -7   1  140.79   13.80
  -3   7  -1  140.19   11.50
   3   7   1  117.39   12.30
  -3   7  -1  127.79   12.50
   3   7   1  153.38   13.60
   3   7   1  134.29   11.10
   4  -7   1  677.33   44.50
  -4  -7  -1  673.73   44.10
   4  -7   1  698.83   43.70
   4  -7   1  725.53   45.10
  -4  -7  -1  691.53   45.30
   4  -7   1  614.24   45.10
  -4  -7  -1  648.54   44.90
   4  -7   1  657.63   44.20
   4   7   1  719.83   46.10
   4   7   1  622.04   43.50
  -4   7  -1  612.34   44.50
  -4   7  -1  720.13   44.30
   4   7   1  682.33   42.60
   4   7   1  648.54   43.50
  -4   7  -1  710.03   43.10
   5  -7   1 4223.28  292.17
  -5  -7  -1 4529.75  291.47
  -5  -7  -1 4499.55  290.77
   5  -7   1 5251.77  290.37
  -5  -7  -1 4945.01  289.97
   5  -7   1 5013.40  291.37
   5  -7   1 5419.76  291.97
   5  -7   1 4357.46  290.57
  -5   7  -1 4845.72  291.77
  -5   7  -1 4470.15  289.47
   5   7   1 5224.48  290.77
   5   7   1 5368.26  293.47
   5   7   1 4948.50  290.77
  -5   7  -1 4448.15  290.27
   5   7   1 4787.02  288.87
   6  -7   1  215.88   17.50
   6  -7   1  248.28   18.40
  -6  -7  -1  211.58   18.70
   6  -7   1  194.18   15.90
  -6  -7  -1  188.68   15.90
  -6  -7  -1  188.38   16.10
   6  -7   1  177.58   17.60
   6  -7   1  192.78   16.40
   6  -7   1  213.68   16.90
  -6   7  -1  196.18   18.00
   6   7   1  189.18   15.80
   6   7   1  189.48   15.70
   6   7   1  172.58   18.10
  -6   7  -1  188.78   15.10
   7  -7   1  197.98   16.60
  -7  -7  -1  201.58   16.30
   7  -7   1  192.88   15.50
   7  -7   1  201.18   17.20
   7  -7   1  190.58   16.20
  -7  -7  -1  146.19   18.10
   7  -7   1  159.28   16.30
  -7  -7  -1  200.58   15.90
   7  -7   1  186.98   18.10
   7   7   1  195.78   15.80
   7   7   1  195.88   15.20
  -7   7  -1  187.98   15.00
  -7   7  -1  182.08   16.50
   8  -7   1  562.74   41.30
   8  -7   1  650.93   41.50
   8  -7   1  538.65   40.60
  -8  -7  -1  595.04   40.50
   8  -7   1  666.13   41.70
   8  -7   1  619.54   38.30
  -8  -7  -1  626.94   40.20
   8  -7   1  618.94   44.00
  -8  -7  -1  614.64   42.20
   8   7   1  606.14   40.70
  -8   7  -1  584.64   40.30
  -8   7  -1  597.64   41.60
  -8   7  -1  635.54   39.90
   8   7   1  564.34   42.70
   8   7   1  584.24   39.10
   9  -7   1    3.50    3.80
  -9  -7  -1    5.50    7.20
  -9  -7  -1    4.90    3.70
   9  -7   1    6.40    3.40
   9  -7   1    2.10    5.60
   9  -7   1   -1.80    3.00
   9  -7   1   -1.30    3.50
  -9  -7  -1    5.20    4.10
  -9   7  -1    1.70    2.70
  -9   7  -1    1.80    5.30
   9   7   1   -3.90    3.30
   9   7   1    2.80    2.80
  10  -7   1  182.08   15.90
 -10  -7  -1  163.28   24.90
  10  -7   1  197.38   16.60
  10  -7   1  192.78   16.00
  10  -7   1  189.68   16.10
 -10  -7  -1  183.48   16.00
 -10  -7  -1  187.38   15.70
 -10   7  -1  199.58   15.40
 -10   7  -1  221.48   17.80
  10   7   1  179.78   15.40
 -11  -7  -1   26.80    9.40
  11  -7   1   42.40    7.20
  11  -7   1   44.60    6.80
  11  -7   1   41.70    9.00
 -11  -7  -1   40.70    9.20
 -11   7  -1   37.00    6.10
  12  -7   1   13.70    3.40
  12  -7   1   13.60    3.20
  12  -7   1    9.10    3.30
 -12   7  -1   30.20    5.20
  12   7   1   17.30    3.70
  12  -8  -1    1.80    2.20
  12  -8  -1    5.70    2.40
  12  -8  -1    2.00    2.60
  12  -8  -1    6.60    3.50
  12   8  -1    6.00    2.20
 -12   8   1    2.20    3.10
  11  -8  -1    7.40    3.00
  11  -8  -1    8.40    3.00
  11  -8  -1    9.50    3.30
 -11  -8   1   -0.80    5.00
  11  -8  -1    8.30    3.40
 -11   8   1    7.50    3.00
  11   8  -1    8.80    2.80
  10  -8  -1   95.49   10.90
 -10  -8   1   98.89   11.20
  10  -8  -1  113.39   11.30
  10  -8  -1   95.59   10.30
  10  -8  -1   97.19   10.00
 -10   8   1  104.69    9.80
  -9  -8   1  153.18   18.00
  -9  -8   1  120.39   12.50
   9  -8  -1   89.99   11.20
   9  -8  -1   87.59   11.50
   9  -8  -1  111.99   12.00
   9  -8  -1  106.99   11.30
   9  -8  -1  110.89   11.40
  -9   8   1  134.89   13.70
   8  -8  -1   20.00    5.40
  -8  -8   1   26.00    5.40
  -8  -8   1   63.19   10.20
  -8  -8   1   24.00    7.80
   8  -8  -1   31.80    8.40
   8  -8  -1   41.30    7.70
  -8   8   1   25.20    6.40
   8   8  -1   21.60    4.30
  -8   8   1   30.30   11.30
  -7  -8   1  166.68   15.60
   7  -8  -1  195.28   17.00
   7  -8  -1  189.48   16.20
   7  -8  -1  190.18   15.80
   7  -8  -1  170.98   18.60
   7  -8  -1  182.48   15.50
  -7  -8   1  168.78   15.60
   7  -8  -1  195.68   17.20
  -7  -8   1  194.78   18.60
  -7   8   1  160.38   17.00
  -7   8   1  192.78   14.60
   7   8  -1  171.18   22.60
   7   8  -1  206.18   15.20
   6  -8  -1  656.03   49.00
   6  -8  -1  742.83   48.50
   6  -8  -1  716.23   48.50
  -6  -8   1  710.13   47.70
   6  -8  -1  786.62   49.20
   6  -8  -1  750.02   46.50
  -6  -8   1  734.83   49.70
   6  -8  -1  762.52   49.00
   6  -8  -1  785.82   51.89
   6   8  -1  749.42   48.30
  -6   8   1  779.42   47.30
   6   8  -1  740.73   52.59
   6   8  -1  705.53   47.50
  -6   8   1  694.73   47.70
   5  -8  -1 1459.55   86.69
   5  -8  -1 1250.27   83.09
   5  -8  -1 1312.67   83.09
   5  -8  -1 1282.67   83.79
  -5  -8   1 1295.97   82.79
  -5  -8   1 1384.46   82.29
  -5  -8   1 1420.36   84.59
  -5   8   1 1362.76   84.29
  -5   8   1 1352.36   81.79
   5   8  -1 1328.77   85.39
  -5   8   1 1220.78   82.59
   5   8  -1 1239.28   82.59
   5   8  -1 1307.97   82.69
   4  -8  -1 1553.44   92.89
   4  -8  -1 1386.76   93.39
  -4  -8   1 1621.24   97.79
  -4  -8   1 1492.75   92.59
   4  -8  -1 1580.74   93.49
  -4   8   1 1521.25   93.49
   4   8  -1 1467.15   95.79
   4   8  -1 1548.15   94.19
   4   8  -1 1496.05   92.19
  -4   8   1 1520.85   95.09
  -4   8   1 1398.06   92.39
   3  -8  -1 1609.54   92.99
   3  -8  -1 1504.85   94.39
  -3  -8   1 1358.86   94.09
   3  -8  -1 1562.64   93.49
  -3  -8   1 1356.46   93.89
   3  -8  -1 1499.75   93.39
   3  -8  -1 1533.55   93.59
  -3   8   1 1514.95   94.89
  -3   8   1 1381.56   92.09
   3   8  -1 1621.64   92.29
   3   8  -1 1528.55   95.49
  -3   8   1 1556.24   93.29
   3   8  -1 1497.35   93.29
   2  -8  -1   15.80    4.30
  -2  -8   1   -7.80    3.40
   2  -8  -1    9.00    4.30
   2  -8  -1    0.40    3.80
  -2  -8   1    2.30    3.80
   2  -8  -1    3.50    3.50
   2  -8  -1    1.20    3.50
   2   8  -1    5.80    3.40
   2   8  -1    1.80    2.30
  -2   8   1    9.40    2.70
   2   8  -1   -0.60    2.40
  -2   8   1    2.20    3.50
  -2   8   1   10.10    3.70
   1  -8  -1   15.20    5.10
   1  -8  -1    5.30    3.90
   1  -8  -1   10.10    3.90
  -1  -8   1    5.20    4.10
   1  -8  -1   -1.20    3.80
  -1  -8   1    7.90    4.10
   1  -8  -1    5.40    3.60
   1   8  -1   15.70    4.00
  -1   8   1    3.50    3.50
   1   8  -1    9.60    4.10
  -1   8   1    6.30    2.50
  -1   8   1   10.50    4.40
   1   8  -1   14.10    3.20
   0  -8   1   65.79    9.30
   0  -8  -1   52.69    8.30
   0  -8  -1   54.49    9.10
   0  -8   1   35.80    7.00
   0  -8   1   45.20    8.60
   0  -8  -1   76.99    8.70
   0   8   1   63.99    6.80
   0   8  -1   62.49    6.50
   0   8   1   63.59    8.30
   0   8   1   53.99    8.30
   0   8  -1   59.69    8.40
   0   8  -1   50.09    8.20
  -1  -8  -1  971.50   55.89
  -1  -8  -1  928.11   57.89
   1  -8   1  800.92   54.59
   1  -8   1  801.72   54.49
  -1  -8  -1  782.52   54.69
  -1  -8  -1  882.81   55.59
   1  -8   1  893.21   55.99
   1   8   1  875.01   53.59
  -1   8  -1  794.52   54.29
   1   8   1  791.72   54.19
  -1   8  -1  891.61   53.69
   1   8   1  852.01   56.19
  -1   8  -1  808.22   55.99
  -2  -8  -1   45.70    7.00
   2  -8   1   52.49    8.10
   2  -8   1   40.00   10.00
   2  -8   1   48.80    8.50
  -2  -8  -1   31.50    8.40
   2  -8   1   37.40    8.00
  -2  -8  -1   49.40    9.50
  -2   8  -1   46.30    7.80
   2   8   1   44.70    8.20
   2   8   1   29.10    5.70
  -2   8  -1   35.50    7.10
  -2   8  -1   32.80    6.00
   2   8   1   44.20    5.70
   2   8   1   47.20    7.30
   3  -8   1  322.37   24.30
  -3  -8  -1  314.27   24.90
   3  -8   1  341.87   25.10
   3  -8   1  327.47   24.00
  -3  -8  -1  349.17   25.30
  -3  -8  -1  340.17   24.00
   3  -8   1  317.77   24.10
  -3   8  -1  291.17   24.70
  -3   8  -1  313.57   22.80
   3   8   1  359.86   25.10
   3   8   1  319.57   22.50
   3   8   1  327.97   23.30
  -3   8  -1  351.46   24.10
   3   8   1  343.57   25.80
   4  -8   1  958.50   56.79
  -4  -8  -1  808.02   57.59
   4  -8   1  920.31   58.09
   4  -8   1  970.30   63.79
  -4  -8  -1  873.01   56.99
   4  -8   1  877.71   58.89
   4  -8   1  917.51   57.59
   4   8   1  840.22   56.29
   4   8   1  954.70   55.59
  -4   8  -1  834.32   58.09
  -4   8  -1  764.72   55.59
  -4   8  -1  806.92   59.89
   4   8   1  964.90   56.99
   4   8   1  917.51   59.59
   5  -8   1  572.24   41.30
   5  -8   1  666.43   40.90
   5  -8   1  657.23   44.10
   5  -8   1  643.84   42.40
   5  -8   1  656.83   42.20
  -5  -8  -1  618.74   42.70
  -5   8  -1  628.54   41.20
  -5   8  -1  544.45   40.80
   5   8   1  676.53   46.40
   5   8   1  689.73   41.40
   5   8   1  630.74   43.90
   5   8   1  554.74   39.50
  -5   8  -1  570.84   42.40
  -6  -8  -1  297.07   22.10
   6  -8   1  262.77   21.70
  -6  -8  -1  268.57   23.50
   6  -8   1  291.07   22.40
   6  -8   1  275.27   24.30
   6  -8   1  309.17   23.30
   6  -8   1  306.97   22.90
   6  -8   1  312.07   21.40
  -6   8  -1  291.07   20.90
  -6   8  -1  291.27   22.10
   6   8   1  294.77   21.80
   6   8   1  291.07   21.30
   6   8   1  285.57   25.10
  -6   8  -1  257.87   22.50
  -7  -8  -1    7.80    5.70
   7  -8   1   10.50    3.90
   7  -8   1    6.30    4.50
   7  -8   1    6.20    6.10
   7  -8   1    4.30    4.40
  -7  -8  -1    3.90    5.90
   7  -8   1    8.70    3.70
  -7  -8  -1   10.60    4.10
   7  -8   1   14.30    4.80
  -7   8  -1    9.90    3.50
   7   8   1    9.00    3.50
  -7   8  -1    8.90    4.10
   7   8   1   11.90    3.50
  -7   8  -1   17.50    6.10
   7   8   1   14.30    9.30
  -8  -8  -1   33.00    7.30
   8  -8   1   37.50    8.10
  -8  -8  -1    6.80    6.80
   8  -8   1   36.90    7.50
   8  -8   1   75.69   21.20
  -8  -8  -1   25.20    5.70
   8  -8   1   30.10    7.00
   8  -8   1   30.60    6.90
   8   8   1   39.70    6.30
   8   8   1   19.00    4.80
  -8   8  -1   21.50    5.20
  -8   8  -1   25.90    6.10
   9  -8   1   57.49    8.20
   9  -8   1   47.90    8.30
   9  -8   1   50.19    8.20
   9  -8   1   52.49    8.20
  -9  -8  -1   61.69   13.00
  -9  -8  -1   54.49    8.90
   9   8   1   50.89    7.40
  -9   8  -1   58.99    7.50
  10  -8   1   10.70    3.80
 -10  -8  -1   18.80    7.50
  10  -8   1   14.20    4.20
  10  -8   1   12.50    3.60
  10  -8   1    7.60    5.50
 -10  -8  -1    8.70    5.40
 -10   8  -1    6.10    2.80
  11  -8   1  209.88   15.80
  11  -8   1  221.78   16.30
  11  -8   1  228.28   16.50
  11  -8   1  213.68   16.00
 -11   8  -1  213.68   15.60
  12  -8   1  211.68   15.50
  12  -8   1  222.78   15.50
  12  -8   1  236.48   15.60
  12   8   1  221.48   15.10
  11  -9  -1  215.68   15.10
  11  -9  -1  197.88   15.20
  11  -9  -1  199.18   14.80
  11  -9  -1  197.98   15.30
  11   9  -1  218.18   14.50
  10  -9  -1    1.30    2.50
  10  -9  -1    4.80    3.20
  10  -9  -1    3.40    2.80
 -10  -9   1    6.40    7.70
  10  -9  -1    1.20    2.40
  10   9  -1   -0.40    2.50
 -10   9   1    1.40    2.80
  -9  -9   1  405.96   30.30
   9  -9  -1  415.96   27.80
   9  -9  -1  399.66   27.20
   9  -9  -1  419.46   28.40
   9  -9  -1  405.16   27.70
   9  -9  -1  376.96   27.70
   9   9  -1  391.26   28.10
  -9   9   1  375.86   26.60
  -8  -9   1  691.13   48.60
   8  -9  -1  681.63   46.90
   8  -9  -1  689.53   47.00
   8  -9  -1  743.73   47.50
   8  -9  -1  746.83   48.10
   8  -9  -1  740.23   47.20
   8   9  -1  699.73   45.30
  -8   9   1  773.72   46.30
  -7  -9   1 1309.97   77.59
   7  -9  -1 1151.18   75.99
   7  -9  -1 1241.48   77.09
   7  -9  -1 1174.08   76.09
   7  -9  -1 1225.08   75.89
   7  -9  -1 1240.88   75.79
  -7   9   1 1294.67   74.89
   7   9  -1 1048.40   74.39
  -7   9   1 1136.59   74.99
   6  -9  -1  688.93   44.30
   6  -9  -1  682.43   45.50
   6  -9  -1  708.93   44.90
   6  -9  -1  642.24   44.20
  -6  -9   1  641.04   45.60
   6   9  -1  652.93   47.90
  -6   9   1  581.74   45.10
  -6   9   1  677.63   43.10
   6   9  -1  657.43   43.40
  -6   9   1  742.43   47.90
   5  -9  -1  553.34   40.70
  -5  -9   1  627.84   42.50
   5  -9  -1  683.13   42.40
   5  -9  -1  616.44   39.50
   5  -9  -1  525.55   40.60
  -5   9   1  662.23   40.80
   5   9  -1  653.33   44.40
   5   9  -1  656.83   40.80
  -5   9   1  537.95   42.10
  -5   9   1  623.14   39.90
   4  -9  -1 1252.17   76.39
   4  -9  -1 1282.87   75.09
   4  -9  -1 1140.89   76.79
   4  -9  -1 1155.68   75.69
  -4  -9   1 1271.67   77.49
   4   9  -1 1133.69   74.29
   4   9  -1 1226.68   78.89
   4   9  -1 1271.17   76.09
  -4   9   1 1144.39   77.79
  -4   9   1 1156.18   75.49
  -4   9   1 1220.98   74.99
   3  -9  -1    5.40    3.20
   3  -9  -1    2.20    3.80
   3  -9  -1   -1.60    3.10
  -3  -9   1   -2.10    4.20
   3  -9  -1    1.00    3.10
   3  -9  -1    6.40    4.20
   3   9  -1   -1.40    2.60
   3   9  -1   -3.10    4.70
  -3   9   1    0.20    2.20
  -3   9   1    2.20    4.00
  -3   9   1    0.40    3.50
   2  -9  -1  344.07   25.70
   2  -9  -1  383.06   27.10
  -2  -9   1  362.96   26.80
  -2  -9   1  346.07   27.10
   2  -9  -1  387.06   25.80
   2  -9  -1  345.67   25.70
   2  -9  -1  385.86   26.20
  -2   9   1  356.76   25.60
   2   9  -1  399.76   28.80
  -2   9   1  321.07   27.20
   2   9  -1  341.77   25.60
   2   9  -1  346.07   24.70
   1  -9  -1 4633.24  263.67
   1  -9  -1 4105.39  262.97
  -1  -9   1 4444.56  263.67
   1  -9  -1 4113.09  263.87
   1  -9  -1 4616.84  263.07
  -1  -9   1 4066.09  264.17
  -1   9   1 4500.25  262.17
  -1   9   1 4262.37  265.37
   1   9  -1 4631.04  263.27
   1   9  -1 4270.67  261.87
   1   9  -1 4376.96  265.77
  -1   9   1 4175.38  262.77
   0  -9   1   27.90    6.50
   0  -9  -1   32.30    7.20
   0  -9   1   15.40    5.80
   0  -9  -1   13.40    5.60
   0  -9  -1   30.90    7.40
   0  -9  -1   39.00    7.80
   0  -9   1   32.40    7.70
   0   9   1   20.80    4.90
   0   9  -1   34.00    5.80
   0   9   1   44.00    8.00
   0   9   1   36.30    5.30
   0   9  -1   29.20    8.00
   0   9  -1   30.00    6.90
  -1  -9  -1  195.28   16.90
  -1  -9  -1  164.08   16.70
   1  -9   1  193.48   17.40
   1  -9   1  236.78   18.20
   1  -9   1  205.18   16.60
  -1   9  -1  202.48   15.40
  -1   9  -1  184.68   16.30
   1   9   1  190.18   15.00
   1   9   1  208.28   18.60
   1   9   1  208.98   16.40
  -1   9  -1  196.28   18.10
   2  -9   1 1518.85   91.29
  -2  -9  -1 1288.87   90.09
  -2  -9  -1 1427.06   90.19
   2  -9   1 1417.56   89.49
   2  -9   1 1391.96   89.79
  -2   9  -1 1436.66   89.69
   2   9   1 1545.15   92.69
   2   9   1 1500.45   89.89
  -2   9  -1 1355.86   89.29
  -2   9  -1 1458.35   92.09
   3  -9   1  215.68   18.40
  -3  -9  -1  228.38   18.70
   3  -9   1  206.08   17.10
   3  -9   1  184.28   17.60
  -3  -9  -1  220.58   18.60
   3  -9   1  209.68   18.10
  -3   9  -1  201.38   19.00
   3   9   1  219.58   17.40
   3   9   1  216.08   16.10
   3   9   1  221.78   19.80
   3   9   1  197.98   17.30
  -3   9  -1  233.38   16.50
  -3   9  -1  221.68   17.40
   4  -9   1   64.29    9.50
   4  -9   1   75.39   10.00
   4  -9   1   34.20    9.40
  -4  -9  -1   69.19    8.50
  -4  -9  -1   49.00   10.30
   4  -9   1   57.49    8.40
   4   9   1   49.99   11.30
   4   9   1   62.19    8.10
   4   9   1   61.49    9.00
  -4   9  -1   58.29   10.30
   4   9   1   70.89    9.00
  -4   9  -1   69.59    7.70
  -4   9  -1   53.49    8.60
   5  -9   1 2295.87  132.29
   5  -9   1 1836.42  133.19
  -5  -9  -1 2113.29  133.19
   5  -9   1 2013.10  132.69
   5  -9   1 2261.97  134.49
  -5  -9  -1 2131.89  134.29
   5   9   1 2365.06  133.19
   5   9   1 2276.47  133.09
  -5   9  -1 2293.47  132.59
   5   9   1 2225.68  136.59
  -5   9  -1 1958.50  134.79
  -5   9  -1 2193.88  132.99
  -6  -9  -1  538.45   36.90
   6  -9   1  497.55   36.60
   6  -9   1  577.54   37.70
   6  -9   1  601.64   39.00
  -6  -9  -1  571.14   38.50
   6  -9   1  542.05   35.40
   6  -9   1  516.75   38.70
   6   9   1  522.25   41.00
  -6   9  -1  547.65   36.60
   6   9   1  491.55   36.50
   6   9   1  526.95   36.30
  -6   9  -1  600.04   36.40
   7  -9   1    5.50    4.00
   7  -9   1   11.20    4.20
   7  -9   1    3.80    3.50
   7  -9   1    7.10    4.20
   7  -9   1    6.10    3.20
  -7  -9  -1    9.40    6.00
  -7  -9  -1    3.20    5.20
  -7   9  -1    5.40    4.10
   7   9   1   13.50    4.80
   7   9   1   11.40    3.20
  -7   9  -1    3.80    3.00
   8  -9   1  370.56   24.70
   8  -9   1  350.46   23.80
  -8  -9  -1  317.87   23.00
   8  -9   1  288.77   23.30
  -8  -9  -1  323.07   24.60
   8  -9   1  332.17   23.70
  -8   9  -1  335.57   22.80
   8   9   1  292.97   21.70
   9  -9   1  783.82   53.39
   9  -9   1  961.70   54.49
   9  -9   1  757.12   52.89
  -9  -9  -1  824.82   54.19
   9  -9   1  825.02   53.79
  -9   9  -1  850.21   52.89
  -9   9  -1  858.61   52.79
  10  -9   1  196.88   15.20
  10  -9   1  202.48   15.30
  10  -9   1  210.48   15.30
 -10  -9  -1  165.08   18.00
  10  -9   1  203.38   15.60
 -10   9  -1  217.98   14.90
  10   9   1  212.28   14.70
  11  -9   1    2.70    2.50
  11  -9   1    0.80    2.20
  11  -9   1   -0.20    2.40
  11   9   1    4.20    2.10
  10 -10  -1  417.66   27.90
  10 -10  -1  442.86   27.30
  10 -10  -1  361.06   26.30
   9 -10  -1   64.89    7.60
  -9 -10   1   65.89   17.00
   9 -10  -1   70.79    7.90
   9 -10  -1   64.39    7.20
  -9  10   1   65.49    7.10
   8 -10  -1  138.39   16.00
  -8 -10   1  122.79   14.40
   8 -10  -1  143.59   12.10
   8 -10  -1  145.79   12.10
   8 -10  -1  142.89   12.60
   8  10  -1  120.39   11.10
  -8  10   1  138.49   11.30
  -7 -10   1  693.43   46.80
   7 -10  -1  737.83   45.70
   7 -10  -1  706.13   46.20
   7 -10  -1  737.63   46.80
   7 -10  -1  671.03   45.90
  -7  10   1  711.23   44.80
  -7  10   1  650.13   45.10
   7  10  -1  708.03   44.50
  -6 -10   1  216.58   19.60
   6 -10  -1  223.18   18.60
   6 -10  -1  231.58   18.80
   6 -10  -1  252.87   18.40
   6 -10  -1  220.08   19.10
  -6  10   1  257.27   18.90
   6  10  -1  260.57   18.00
   5 -10  -1    5.00    3.10
   5 -10  -1    7.30    4.10
   5 -10  -1    6.50    4.10
   5 -10  -1    4.10    3.30
  -5 -10   1    3.10    4.60
   5 -10  -1    8.10    3.90
   5  10  -1    2.50    2.60
  -5  10   1    6.30    6.40
  -5  10   1    8.10    3.50
  -5  10   1   21.00    5.50
   4 -10  -1  152.08   15.00
   4 -10  -1  198.28   15.00
   4 -10  -1  193.18   21.00
   4  10  -1  177.08   18.40
  -4  10   1  152.38   14.20
  -4  10   1  146.79   17.30
  -4  10   1  180.78   14.00
   4  10  -1  170.58   24.80
   3 -10  -1  637.14   40.80
   3 -10  -1  548.65   39.10
   3 -10  -1  578.94   38.30
  -3 -10   1  547.15   40.00
   3 -10  -1  572.64   38.80
   3  10  -1  595.54   39.20
  -3  10   1  554.04   38.80
   3  10  -1  607.04   42.90
  -3  10   1  666.23   38.80
  -3  10   1  534.25   41.50
   3  10  -1  585.64   38.00
  -2 -10   1  274.27   22.60
   2 -10  -1  275.97   21.70
   2 -10  -1  290.97   21.20
   2 -10  -1  266.67   21.80
   2 -10  -1  276.97   22.50
   2  10  -1  323.07   25.50
  -2  10   1  294.37   24.50
   2  10  -1  326.97   22.10
   2  10  -1  298.47   20.90
  -2  10   1  282.97   21.50
   1 -10  -1   -1.10    3.00
   1 -10  -1   -0.50    3.10
   1 -10  -1   -7.60    5.20
  -1 -10   1    1.70    3.30
   1 -10  -1   -5.20    3.90
  -1 -10   1    2.80    3.60
  -1  10   1    3.00    4.50
  -1  10   1   -1.80    2.60
   1  10  -1   12.50    3.70
   1  10  -1   -3.10    2.30
  -1  10   1    2.20    2.10
   1  10  -1   -0.70    4.90
   0 -10   1 1438.66   89.39
   0 -10  -1 1408.86   90.19
   0 -10  -1 1433.16   89.19
   0 -10   1 1525.15   90.99
   0 -10   1 1372.36   88.69
   0  10   1 1548.45   88.39
   0  10  -1 1404.36   88.09
   0  10  -1 1417.86   92.29
   0  10  -1 1407.66   89.09
   0  10   1 1385.96   88.89
   0  10   1 1286.47   91.39
  -1 -10  -1  651.33   44.50
   1 -10   1  697.63   45.20
  -1 -10  -1  692.23   43.90
   1 -10   1  673.03   43.50
   1 -10   1  539.65   42.90
   1  10   1  607.24   43.10
  -1  10  -1  680.03   46.60
  -1  10  -1  618.04   43.00
   1  10   1  627.74   46.10
   1  10   1  712.03   42.60
  -1  10  -1  683.63   42.70
  -2 -10  -1   14.70    4.60
   2 -10   1    5.50    3.70
   2 -10   1   14.80    4.80
   2 -10   1   10.50    4.40
  -2 -10  -1   10.50    4.60
   2  10   1   14.90    6.10
  -2  10  -1    6.60    4.80
   2  10   1    6.80    2.80
   2  10   1   10.30    3.50
  -2  10  -1    8.20    3.20
  -2  10  -1    4.20    3.20
  -3 -10  -1  246.48   21.90
   3 -10   1  214.78   23.10
   3 -10   1  272.17   22.30
   3 -10   1  300.47   23.10
   3 -10   1  315.17   22.30
  -3  10  -1  309.57   20.80
   3  10   1  298.17   25.10
   3  10   1  263.87   20.00
  -3  10  -1  255.37   23.60
   3  10   1  290.97   21.10
  -3  10  -1  294.87   22.60
   4 -10   1  176.78   16.30
   4 -10   1  182.38   16.10
  -4 -10  -1  193.28   17.10
   4 -10   1  183.88   16.50
   4 -10   1  207.78   15.50
   4  10   1  173.48   15.40
   4  10   1  175.28   15.10
   4  10   1  169.08   20.00
  -4  10  -1  184.18   18.90
  -4  10  -1  185.58   15.30
  -4  10  -1  206.28   15.30
   5 -10   1  105.89   13.10
   5 -10   1  105.59   11.80
   5 -10   1  116.79   10.90
   5 -10   1  102.09   11.50
  -5 -10  -1  119.79   12.90
   5 -10   1  113.19   12.00
   5 -10   1  118.79   12.00
  -5  10  -1  113.29   10.40
   5  10   1  118.59   10.90
  -5  10  -1  126.89   11.50
   6 -10   1   -6.80    3.60
   6 -10   1    2.40    2.70
   6 -10   1    4.50    3.70
   6 -10   1   -1.00    3.80
   6 -10   1   -1.90    4.00
  -6 -10  -1   -1.40    4.00
   6 -10   1    1.20    3.00
  -6  10  -1    3.10    3.10
  -6  10  -1    2.30    2.50
   6  10   1    0.40    2.30
   7 -10   1   59.39    9.60
  -7 -10  -1   75.29   10.20
   7 -10   1   73.89    8.90
   7 -10   1   61.79    8.40
   7 -10   1   60.69   14.20
  -7  10  -1   57.19    9.00
  -7  10  -1   77.39    7.80
   7  10   1   68.49    7.40
   8 -10   1  164.48   14.10
  -8 -10  -1  173.08   15.30
   8 -10   1  168.38   14.20
   8 -10   1  190.08   14.40
   8 -10   1  170.88   13.80
   8  10   1  150.68   12.70
  -8  10  -1  171.28   14.50
  -8  10  -1  195.58   13.60
   9 -10   1  303.57   20.60
  -9 -10  -1  292.47   21.00
   9 -10   1  305.67   21.60
   9 -10   1  277.07   20.10
   9 -10   1  276.97   20.10
  -9  10  -1  298.57   19.90
   9  10   1  277.27   21.20
  10 -10   1    0.20    3.70
  10 -10   1    2.80    2.30
  10 -10   1    4.90    2.00
   9 -11  -1   11.10    3.50
   9 -11  -1   22.20    5.90
   9 -11  -1   25.60    6.80
  -9 -11   1   17.20    8.90
  -9  11   1   42.30    6.00
  -8 -11   1  227.18   20.90
   8 -11  -1  245.78   17.00
   8 -11  -1  205.88   17.70
   8 -11  -1  232.68   17.10
  -8  11   1  252.17   16.50
  -7 -11   1   -4.20    3.50
   7 -11  -1    1.90    2.50
   7 -11  -1    4.20    2.60
   7 -11  -1    2.20    3.20
   7 -11  -1    2.40    2.30
   7  11  -1    3.40    2.60
  -7  11   1    1.60    2.30
  -7  11   1   -2.40    4.30
   6 -11  -1    2.30    2.80
   6 -11  -1    2.80    2.90
   6 -11  -1   -1.60    3.90
   6 -11  -1    3.30    2.50
  -6  11   1    5.20    3.60
  -6  11   1    7.00    2.90
   6  11  -1    6.30    4.00
   5 -11  -1   95.49   14.70
   5 -11  -1   93.39   10.00
  -5 -11   1   90.09   10.90
   5 -11  -1  107.39   10.80
   5 -11  -1   92.29   10.20
  -5  11   1  102.99   13.20
   5  11  -1  102.49    9.30
  -5  11   1  101.09    9.50
   4 -11  -1  131.49   12.70
   4 -11  -1  137.59   13.30
  -4 -11   1  159.38   14.10
   4 -11  -1  136.09   13.00
   4 -11  -1  131.39   11.50
  -4  11   1  120.79   12.00
  -4  11   1  147.59   11.90
   4  11  -1  164.48   12.60
   3 -11  -1   17.00    4.40
   3 -11  -1   20.10    4.30
   3 -11  -1   23.00    6.20
  -3 -11   1   16.90    4.60
   3 -11  -1   19.30    5.60
  -3  11   1   24.40    6.00
   3  11  -1   15.00    3.80
   2 -11  -1  725.83   48.10
   2 -11  -1  626.84   46.20
  -2 -11   1  762.42   47.70
   2 -11  -1  704.53   46.10
   2  11  -1  695.33   45.50
  -2  11   1  690.73   46.40
  -2  11   1  788.02   46.40
   2  11  -1  737.53   46.80
  -1 -11   1  919.51   57.79
   1 -11  -1  739.13   56.59
   1 -11  -1  862.91   56.89
   1 -11  -1  889.21   58.59
   1  11  -1  980.50   57.79
  -1  11   1  932.91   56.79
   1  11  -1  923.21   57.19
  -1  11   1  914.11   57.39
   0 -11  -1  108.99   11.50
   0 -11  -1  129.79   12.50
   0 -11   1  102.69   11.50
   0  11   1   93.29   20.20
   0  11   1  121.09   11.40
   0  11  -1  125.79   11.40
   0  11  -1  115.09   11.10
   0  11   1  134.09   11.30
   1 -11   1  729.73   50.29
   1 -11   1  783.52   49.20
  -1 -11  -1  670.13   49.60
  -1 -11  -1  684.63   48.90
   1 -11   1  647.04   48.50
  -1  11  -1  740.33   49.10
   1  11   1  827.02   49.40
  -1  11  -1  819.62   48.60
   1  11   1  886.81   48.90
   2 -11   1 2309.07  137.29
   2 -11   1 2143.49  137.49
  -2 -11  -1 2225.98  137.99
   2  11   1 2478.75  138.09
  -2  11  -1 2243.48  137.79
  -2  11  -1 2309.77  137.69
   2  11   1 2018.00  136.09
   3 -11   1  151.78   14.50
  -3 -11  -1  190.58   15.30
   3 -11   1  172.28   14.80
   3 -11   1  167.98   13.80
   3  11   1  165.98   13.70
  -3  11  -1  149.39   13.60
   3  11   1  156.18   13.70
  -3  11  -1  173.28   13.50
   4 -11   1   51.39    7.90
   4 -11   1   36.20    7.20
  -4 -11  -1   51.89    8.30
  -4  11  -1   51.99    7.00
   4  11   1   49.50    6.70
  -4  11  -1   44.30    6.90
   5 -11   1   61.69    7.40
   5 -11   1   44.40    7.40
  -5 -11  -1   57.59    8.30
   5 -11   1   43.80    7.60
  -5  11  -1   53.59    6.80
   5  11   1   55.29    6.70
  -6 -11  -1    6.40    3.50
   6 -11   1    5.10    2.80
  -6  11  -1    4.80    2.60
  -6  11  -1    1.70    3.00
   6  11   1    1.20    2.20
  -7 -11  -1   34.40    6.90
   7 -11   1   30.80    5.50
   7 -11   1   25.70    5.70
   7 -11   1   31.70    8.40
   7  11   1   39.10    5.40
  -7  11  -1   30.10    7.00
  -7  11  -1   41.40    5.30
  -8 -11  -1  470.65   31.20
   8 -11   1  452.05   30.80
   8 -11   1  478.35   31.00
  -8  11  -1  502.05   30.60
  -7 -12   1  360.96   23.20
   7 -12  -1  366.26   23.60
   7 -12  -1  306.27   22.40
  -7  12   1  346.87   23.80
  -6 -12   1  151.38   11.70
   6 -12  -1  123.39   10.40
   6 -12  -1  152.88   11.50
  -6  12   1  125.59   10.40
   6  12  -1  131.99   10.10
  -6  12   1  115.09   12.10
  -5 -12   1  179.88   13.80
   5 -12  -1  155.18   13.00
   5 -12  -1  183.08   13.80
  -5  12   1  183.48   14.40
  -5  12   1  164.58   12.80
   5  12  -1  147.29   12.30
  -4 -12   1    4.30    3.10
   4 -12  -1    8.00    2.90
   4 -12  -1    3.20    3.30
   4  12  -1    5.10    2.50
  -4  12   1   10.00    3.20
  -4  12   1    6.70    2.80
   3 -12  -1   -2.50    3.70
   3 -12  -1    1.50    3.10
   3 -12  -1   -0.40    2.30
  -3 -12   1    3.00    2.90
   3 -12  -1    1.10    2.90
   3  12  -1    2.00    2.40
  -3  12   1    3.10    2.90
  -3  12   1    0.40    2.60
  -2 -12   1  265.07   19.30
   2 -12  -1  247.58   19.50
  -2  12   1  268.47   18.50
  -2  12   1  236.68   20.70
   2  12  -1  253.07   18.70
  -1 -12   1   -2.40    2.60
   1 -12  -1    2.10    2.70
   1  12  -1   -0.10    2.10
  -1  12   1    1.80    2.90
  -1  12   1    2.90    2.10
   0 -12  -1 1087.59   66.59
   0 -12   1  926.61   66.59
   0  12   1 1169.98   66.39
   0  12  -1 1138.79   67.09
   0  12   1  999.20   66.59
   1 -12   1    1.40    2.60
  -1 -12  -1    1.50    2.70
  -1  12  -1    2.90    2.70
   1  12   1    0.60    2.10
   1  12   1   -3.10    3.60
  -1  12  -1    2.70    3.40
  -2 -12  -1  110.09   10.70
   2 -12   1   97.09   12.40
   2  12   1  119.39   10.60
  -2  12  -1  147.19   12.20
  -2  12  -1  137.49   10.90
   3 -12   1   34.50    7.10
   3 -12   1   29.10    6.10
  -3 -12  -1   28.60    7.70
   3  12   1   30.20    6.40
  -3  12  -1   40.40    5.90
  -3  12  -1   39.00    6.10
  -4 -12  -1  306.27   20.80
   4 -12   1  298.17   21.00
   4 -12   1  269.37   20.20
   4  12   1  279.87   19.90
  -4  12  -1  298.97   20.10
   5 -12   1    8.30    2.60
  -5 -12  -1    6.50    3.00
   5 -12   1   11.30    3.30
  -5  12  -1    5.70    2.40
   5  12   1    5.90    2.30
  -5  12  -1   10.70    3.00
  -6 -12  -1  196.88   15.20
   6 -12   1  223.88   15.40
   6 -12   1  212.38   15.70
  -6  12  -1  193.58   14.70
  -6  12  -1  215.48   14.90
   6  12   1  217.08   14.30
   4 -13  -1  284.27   17.90
  -4  13   1  239.08   17.10
   4  13  -1  246.18   17.00
  -3 -13   1   45.50    6.20
   3 -13  -1   65.29    8.40
  -3  13   1   71.99    8.20
  -3  13   1   46.60    5.90
   3  13  -1   58.29    5.90
   2 -13  -1   95.99   10.60
  -2 -13   1  107.59    9.10
  -2  13   1  100.39    8.80
  -2  13   1  107.99    9.50
   2  13  -1  109.59    8.80
   1 -13  -1  276.27   19.30
   1 -13  -1  275.27   19.90
  -1 -13   1  253.57   18.70
   1  13  -1  281.97   18.90
  -1  13   1  289.47   18.90
   0 -13   1   79.19    7.30
   0 -13  -1   68.29    6.80
   0  13   1   76.69    7.30
   0  13  -1   72.29    7.00
  -1 -13  -1   44.00    5.40
   1 -13   1   34.00    5.20
   1  13   1   45.50    5.10
  -1  13  -1   38.70    5.20
   2 -13   1  269.97   19.50
   2 -13   1  265.57   18.50
  -2 -13  -1  290.07   19.00
   2  13   1  291.87   19.10
  -2  13  -1  282.37   19.00
   3 -13   1    2.70    2.20
  -3 -13  -1    4.90    2.60
  -3  13  -1    3.00    2.30
   3  13   1   -0.20    2.00
  -4 -13  -1   77.89    6.70
   4 -13   1   62.69    6.70
   4  13   1   70.79    5.90
  -4  13  -1   64.39    6.60
 -15   0   2   36.10    7.10
  15   0  -2   50.29    6.70
  15   0  -2   54.39    7.10
  15   0  -2   39.20    6.70
  14   0  -2  572.24   39.20
  14   0  -2  605.94   40.50
 -14   0   2  644.14   39.50
  14   0  -2  590.54   40.20
  13   0  -2  481.35   34.20
  13   0  -2  494.15   35.50
  13   0  -2  516.15   35.40
  13   0  -2  514.25   34.00
  12   0  -2   11.70    6.10
  12   0  -2   13.90    4.30
  12   0  -2    8.10    4.40
 -12   0   2    9.80    5.10
  12   0  -2    7.60    3.40
 -12   0   2   26.30    6.80
  12   0  -2   42.90   10.60
  11   0  -2 1086.89   67.49
 -11   0   2  998.50   65.79
 -11   0   2 1017.90   65.39
  11   0  -2  970.90   68.69
  11   0  -2 1081.09   65.99
 -10   0   2 7458.95  457.75
  10   0  -2 7935.41  458.45
  10   0  -2 7814.02  460.05
 -10   0   2 7269.67  457.05
  10   0  -2 7690.23  459.35
   9   0  -2 7403.66  448.46
   9   0  -2 8398.16  450.05
   9   0  -2 7214.68  448.96
   9   0  -2 7362.76  449.36
  -9   0   2 6988.90  446.76
   8   0  -2   99.79    9.10
   8   0  -2   71.89   11.10
   8   0  -2   75.39   10.50
  -8   0   2   74.09    8.50
   7   0  -2 4519.45  268.67
   7   0  -2 4432.46  269.77
   6   0  -2 2061.09  125.49
  -3   0   2 6346.47  377.96
   2   0   2  272.77   17.60
   3   0   2  585.94   36.50
   4   0   2  251.57   17.00
   5   0   2  102.69    8.40
   5   0   2   84.99    7.50
  -5   0  -2   72.59    7.30
   6   0   2  252.17   17.60
   6   0   2  273.67   17.90
  -6   0  -2  251.67   17.60
   6   0   2  240.18   18.70
   7   0   2  634.44   39.60
   7   0   2  640.34   38.70
  -7   0  -2  518.65   37.20
   7   0   2  571.84   37.10
   7   0   2  559.64   39.00
   7   0   2  574.24   37.50
   8   0   2  505.75   32.60
   8   0   2  430.56   31.60
   8   0   2  422.26   32.30
   8   0   2  487.35   31.40
  -8   0  -2  411.76   30.20
   8   0   2  456.75   32.20
  -8   0  -2  451.15   31.60
  -9   0  -2 1091.09   69.39
   9   0   2 1167.48   70.09
  -9   0  -2  963.90   68.29
  -9   0  -2 1007.10   69.39
   9   0   2 1043.10   70.19
   9   0   2 1177.08   68.19
   9   0   2 1221.08   71.89
   9   0   2 1025.10   75.89
 -10   0  -2   21.20    5.70
  10   0   2   15.40    5.30
  10   0   2   21.40    6.00
  10   0   2   20.70    6.10
  10   0   2   25.60    5.30
 -10   0  -2   25.70    5.90
  10   0   2   35.70    8.40
 -10   0  -2   30.70    6.30
  11   0   2 2870.41  168.78
  11   0   2 2629.14  163.48
 -11   0  -2 2759.42  162.48
  11   0   2 2824.82  164.38
  11   0   2 2642.44  165.38
  11   0   2 2254.77  163.38
 -11   0  -2 2595.04  163.38
 -11   0  -2 2666.13  163.08
  12   0   2  389.86   28.10
  12   0   2  378.76   26.40
  12   0   2  362.36   27.70
 -12   0  -2  417.06   28.00
  12   0   2  349.47   27.40
 -12   0  -2  403.56   27.60
  13   0   2   40.10    8.80
 -13   0  -2   30.90    7.80
 -13   0  -2   28.10    5.60
 -13   0  -2   27.80    6.10
  13   0   2   40.80    7.60
  13   0   2   21.20    5.00
 -14   0  -2   18.80    4.20
 -14   0  -2   21.70    5.50
  14   0   2   29.40    6.70
 -15  -1   2  101.59    9.30
  15  -1  -2   91.89    9.00
  15  -1  -2   94.99    9.20
  15   1  -2   94.89    9.40
 -15   1   2  104.89    9.40
  15   1  -2   81.59    8.90
  15   1  -2   89.69    9.40
  14  -1  -2    2.50    4.60
  14  -1  -2   -1.90    2.70
  14  -1  -2   -3.20    3.10
 -14  -1   2    4.00    3.00
  14  -1  -2    5.20    3.40
  14   1  -2   -3.50    2.80
  14   1  -2   -0.70    3.30
 -14   1   2    1.10    3.10
  14   1  -2   -1.60    3.00
 -13  -1   2   59.19   10.10
  13  -1  -2   77.69   11.00
  13  -1  -2   82.79   10.70
  13  -1  -2   87.09   10.80
 -13  -1   2  120.99   15.50
  13  -1  -2   94.39    9.80
 -13   1   2   72.59   12.40
  13   1  -2   97.19   11.40
  13   1  -2   82.69    9.30
  13   1  -2   85.39   11.00
 -13   1   2   80.69    9.70
 -12  -1   2   90.89   14.90
  12  -1  -2   95.59   11.30
 -12  -1   2   81.39   12.40
  12  -1  -2   91.19   13.60
  12  -1  -2   75.59   11.20
  12  -1  -2   91.09   10.30
 -12  -1   2   92.39   10.30
  12  -1  -2   96.99   12.00
  12   1  -2   82.79   10.00
  12   1  -2   88.69   14.10
 -12   1   2   91.69   12.00
 -12   1   2   82.69   10.30
  12   1  -2   81.09   11.80
  12   1  -2   93.59   12.00
 -11  -1   2 2854.01  185.88
  11  -1  -2 3152.28  186.68
 -11  -1   2 2959.70  186.48
  11  -1  -2 3043.60  194.98
  11  -1  -2 3339.67  186.48
 -11  -1   2 2853.41  185.58
  11  -1  -2 3060.99  187.68
  11  -1  -2 2849.42  187.58
  11   1  -2 3261.17  187.98
  11   1  -2 3203.18  188.28
  11   1  -2 3060.29  186.18
 -10  -1   2  212.18   17.20
  10  -1  -2  226.48   19.50
  10  -1  -2  273.47   21.70
 -10  -1   2  237.58   18.10
 -10  -1   2  198.68   22.10
  10  -1  -2  261.97   20.70
  10  -1  -2  246.58   19.30
  10  -1  -2  254.27   18.60
  10   1  -2  245.98   20.90
 -10   1   2  203.08   17.00
  10   1  -2  212.38   20.40
  10   1  -2  240.48   19.30
  10   1  -2  199.38   19.60
  10   1  -2  212.78   19.30
   9  -1  -2   96.89   12.40
   9  -1  -2  131.79   11.60
   9  -1  -2   99.99   11.00
   9  -1  -2  104.89   12.70
  -9  -1   2   96.09   10.80
   9  -1  -2  144.99   12.70
   9   1  -2   95.79   12.80
   9   1  -2  118.09   12.80
   9   1  -2  111.09   11.10
  -9   1   2   88.89   10.60
  -8  -1   2  950.70   65.39
   8  -1  -2 1115.09   67.49
   8  -1  -2 1050.59   66.99
   8  -1  -2 1021.60   67.09
   8   1  -2 1030.60   67.09
   8   1  -2  976.00   66.49
   8   1  -2 1151.88   65.99
   8   1  -2 1142.19   67.79
   7  -1  -2  127.79   11.30
   7   1  -2  135.39   11.10
   7   1  -2  140.89   11.10
   6  -1  -2  199.78   15.10
   6   1  -2  208.88   15.40
   5  -1  -2 1404.66   82.19
  -5   1   2 1211.08   80.49
   5   1  -2 1403.56   81.79
   4  -1  -2    7.40    1.90
   4   1  -2    6.80    1.80
  -4   1   2    5.90    1.30
   4   1  -2    7.50    1.90
   3  -1  -2  761.02   43.20
  -3  -1   2  686.63   42.40
   3   1  -2  632.74   42.20
   3   1  -2  711.13   42.50
   1  -1   2 2074.59  130.59
   1  -1   2 2238.98  130.49
   1   1   2 2216.38  130.69
   3  -1   2 1094.29   71.89
   3  -1   2 1263.47   71.69
   3   1   2 1170.28   71.79
   4  -1   2 2177.98  122.69
   4   1   2 1880.41  122.79
  -5  -1  -2  449.26   29.50
   5  -1   2  465.45   29.40
   5  -1   2  508.05   30.80
   5   1   2  444.26   29.30
  -5   1  -2  436.66   29.20
   5   1   2  442.86   29.60
   6  -1   2   87.49    8.20
   6  -1   2  115.29    9.60
  -6   1  -2   72.99    7.80
   6   1   2   97.39    9.10
   6   1   2   99.39    8.50
   6   1   2   86.59    8.30
   7  -1   2  524.95   34.80
   7  -1   2  483.75   32.40
  -7  -1  -2  503.55   33.70
   7  -1   2  498.25   34.40
   7  -1   2  533.95   33.60
  -7  -1  -2  531.85   33.10
  -7  -1  -2  462.45   39.40
   7   1   2  572.14   35.40
  -7   1  -2  410.76   32.20
   7   1   2  464.05   32.90
   7   1   2  453.15   34.10
   7   1   2  568.34   34.30
   7   1   2  518.45   32.70
  -8  -1  -2    0.40    2.20
   8  -1   2    8.00    4.70
   8  -1   2   -0.20    2.60
   8  -1   2    3.10    4.10
   8  -1   2    4.30    4.20
   8  -1   2   -0.30    3.60
  -8  -1  -2   -0.90    4.10
  -8  -1  -2   -0.20    2.40
   8  -1   2    4.60    4.10
   8   1   2    3.80    4.70
  -8   1  -2   -4.90    4.60
   8   1   2    5.30    2.60
   8   1   2    1.50    4.10
   8   1   2    0.60    5.10
   8   1   2    6.10    4.70
   8   1   2    0.30    2.20
  -8   1  -2    2.10    2.50
  -9  -1  -2  845.02   53.89
  -9  -1  -2  730.13   54.09
   9  -1   2  829.02   55.09
   9  -1   2  885.71   56.79
  -9  -1  -2  784.62   54.09
   9  -1   2  988.10   57.39
   9   1   2  800.62   55.09
   9   1   2  898.31   54.99
   9   1   2  975.50   58.99
  -9   1  -2  762.92   53.39
  -9   1  -2  822.32   54.49
   9   1   2  807.92   54.79
   9   1   2  889.21   53.49
   9   1   2  760.62   55.59
  10  -1   2  736.93   46.80
 -10  -1  -2  607.14   45.20
  10  -1   2  711.23   46.50
 -10  -1  -2  661.13   45.30
 -10  -1  -2  723.43   45.20
  10  -1   2  692.13   47.80
  10  -1   2  694.03   46.20
  10  -1   2  727.03   44.50
  10   1   2  723.83   45.10
 -10   1  -2  680.93   45.50
  10   1   2  665.93   46.00
  10   1   2  611.14   44.00
  10   1   2  696.33   47.80
  10   1   2  674.13   46.20
  10   1   2  620.24   45.80
  11  -1   2  457.75   31.50
  11  -1   2  403.66   27.80
 -11  -1  -2  415.16   28.30
 -11  -1  -2  382.06   28.80
  11  -1   2  411.26   30.90
  11  -1   2  364.46   31.00
 -11  -1  -2  415.06   34.30
  11   1   2  336.47   27.20
 -11   1  -2  397.76   28.90
  11   1   2  384.16   31.40
 -11   1  -2  433.86   28.40
  12  -1   2   -2.30    5.10
  12  -1   2    7.30    4.30
  12  -1   2    0.50    4.00
 -12  -1  -2    1.60    4.00
 -12  -1  -2    4.20    3.30
  12  -1   2    8.60    4.00
 -12  -1  -2    6.80    5.00
  12   1   2    0.70    4.70
 -12   1  -2    4.90    3.20
  12   1   2    8.80    4.90
 -12   1  -2    2.40    4.20
 -12   1  -2    7.30    4.90
  13  -1   2  535.55   37.40
 -13  -1  -2  588.04   37.90
 -13  -1  -2  632.14   37.70
  13  -1   2  592.24   37.90
 -13  -1  -2  579.04   37.40
 -13   1  -2  545.35   37.60
  13   1   2  607.04   36.90
 -13   1  -2  591.54   37.40
  13   1   2  545.75   37.50
  13   1   2  473.15   37.00
 -13   1  -2  586.24   37.50
  14  -1   2 1009.10   60.89
 -14  -1  -2 1059.09   60.99
 -14  -1  -2 1034.40   61.29
 -14   1  -2  856.01   62.09
 -14   1  -2  976.70   60.89
 -14   1  -2  965.40   61.09
 -15  -2   2    3.80    3.10
  15  -2  -2    5.80    2.70
  15  -2  -2    9.30    3.30
  15   2  -2    6.60    2.60
  15   2  -2    3.60    3.30
  15   2  -2    5.60    3.10
  14  -2  -2  143.69   13.60
  14  -2  -2  147.39   13.60
 -14  -2   2  166.08   13.50
  14  -2  -2  168.88   14.20
 -14   2   2  158.48   13.20
  14   2  -2  148.79   13.70
  14   2  -2  158.38   14.10
  14   2  -2  178.28   15.60
  13  -2  -2  164.58   15.50
 -13  -2   2  163.28   15.40
  13  -2  -2  195.08   15.70
  13  -2  -2  155.68   14.50
  13  -2  -2  188.58   15.50
  13   2  -2  157.18   15.40
  13   2  -2  169.18   15.40
  13   2  -2  168.88   14.50
 -13   2   2  162.08   15.90
 -13   2   2  171.88   14.60
  12  -2  -2  627.54   42.00
  12  -2  -2  572.94   43.20
  12  -2  -2  590.74   41.50
 -12  -2   2  678.03   40.60
  12   2  -2  571.34   41.60
  12   2  -2  575.94   41.60
  12   2  -2  605.94   40.60
  12   2  -2  579.54   43.20
  11  -2  -2   14.90    4.30
 -11  -2   2   -0.30    5.60
  11  -2  -2   20.60    5.00
  11  -2  -2    6.20    4.20
  11  -2  -2    9.40    4.60
 -11  -2   2    9.40    3.40
  11  -2  -2   11.80    5.60
 -11  -2   2    4.10    7.90
  11   2  -2   15.00    5.60
  11   2  -2    9.40    5.90
  11   2  -2   14.10    5.10
  11   2  -2    5.40    3.90
 -11   2   2    6.10    4.10
 -10  -2   2 1999.20  123.99
  10  -2  -2 2253.67  125.79
 -10  -2   2 1892.41  123.29
  10  -2  -2 2020.20  126.69
  10  -2  -2 2287.57  124.39
  10  -2  -2 2036.30  123.69
  10  -2  -2 1988.30  125.39
 -10  -2   2 1887.31  123.29
 -10   2   2 1840.62  122.39
  10   2  -2 2076.79  125.99
  10   2  -2 1894.71  125.19
   9  -2  -2 2132.79  143.39
   9  -2  -2 2383.86  145.59
   9  -2  -2 2638.34  147.09
  -9  -2   2 2301.17  143.49
  -9  -2   2 2203.28  143.49
   9  -2  -2 2296.37  143.99
   9  -2  -2 2544.75  144.79
   9  -2  -2 2379.26  145.29
  -9  -2   2 2216.68  144.39
   9   2  -2 2469.85  145.39
   9   2  -2 2310.07  145.69
   9   2  -2 2268.97  145.19
   9   2  -2 2530.75  144.29
  -8  -2   2   -1.60    3.50
   8  -2  -2   -0.60    1.80
   8  -2  -2    4.90    7.40
  -8  -2   2    3.50    2.20
   8  -2  -2    2.40    3.20
   8   2  -2    8.70    4.90
   8   2  -2    5.40    2.80
   8   2  -2    3.20    5.00
   8   2  -2    1.10    2.40
   7  -2  -2  101.19    9.80
  -7  -2   2  100.79    9.00
   7   2  -2  101.19    9.20
   7   2  -2   94.09    8.90
   6  -2  -2 1523.55   91.89
   6   2  -2 1328.67   91.19
   6   2  -2 1694.73   93.09
   6   2  -2 1415.06   89.79
   5  -2  -2  698.03   41.10
   5   2  -2  669.53   39.60
  -5   2   2  558.14   38.70
   5   2  -2  631.04   39.90
  -2  -2   2 3612.54  215.98
   2   2  -2 3608.94  215.98
  -1  -2   2  171.88   11.50
  -1   2   2  174.78   11.20
   0  -2   2 3115.79  183.98
   0  -2   2 2916.71  184.38
   0   2   2 3210.98  184.48
   2  -2   2 2062.79  120.09
   2  -2   2 1932.61  119.79
   2   2   2 1974.10  120.19
   3  -2   2    2.90    1.30
   4  -2   2 3672.23  234.58
   4  -2   2 3932.81  235.68
   4   2   2 4143.39  235.58
   5  -2   2  154.68   11.70
  -5  -2  -2  172.78   12.80
   5  -2   2  168.58   13.00
  -5  -2  -2  143.09   11.90
   5   2   2  173.18   13.70
  -5   2  -2  162.88   11.80
   5   2   2  160.38   12.10
  -6  -2  -2 2678.13  164.08
   6  -2   2 2572.84  165.48
  -6  -2  -2 2606.74  164.58
  -6   2  -2 2527.75  163.58
   6   2   2 2967.40  164.18
   6   2   2 2923.91  164.88
   7  -2   2 2301.37  140.39
   7  -2   2 2199.68  143.09
   7  -2   2 2370.26  145.39
   7  -2   2 2304.87  140.49
  -7  -2  -2 2341.07  142.99
  -7  -2  -2 2240.58  139.69
  -7  -2  -2 2382.06  139.29
   7   2   2 2211.08  139.79
   7   2   2 2156.18  139.39
   7   2   2 2355.26  140.69
  -8  -2  -2   19.60    5.10
   8  -2   2   18.10    5.20
   8  -2   2   14.00    5.30
  -8  -2  -2   21.30    5.20
   8  -2   2   14.60    4.60
   8  -2   2   27.10    6.40
   8  -2   2   17.80    5.90
   8  -2   2   31.80    8.10
  -8  -2  -2   16.20    5.00
  -8   2  -2   11.50    3.40
   8   2   2   13.60    5.40
   8   2   2   23.60    4.90
   8   2   2   17.30    6.40
  -8   2  -2   19.50    6.10
   8   2   2    8.50    6.40
   8   2   2   11.70    5.10
   8   2   2   12.80    4.20
   9  -2   2  357.86   29.20
   9  -2   2  390.36   27.30
   9  -2   2  369.96   28.70
  -9  -2  -2  383.16   28.20
   9  -2   2  376.66   33.00
  -9  -2  -2  449.56   27.80
   9  -2   2  399.56   28.80
   9  -2   2  361.76   28.90
  -9  -2  -2  376.56   27.90
   9   2   2  406.56   29.50
  -9   2  -2  388.46   28.20
  -9   2  -2  345.17   26.70
   9   2   2  486.25   33.20
   9   2   2  408.76   28.30
   9   2   2  398.06   29.60
   9   2   2  393.96   29.70
   9   2   2  352.66   26.50
  10  -2   2  229.98   19.00
 -10  -2  -2  191.78   17.80
  10  -2   2  202.28   19.40
 -10  -2  -2  219.88   18.10
  10  -2   2  198.98   16.80
  10  -2   2  218.88   18.70
  10  -2   2  213.08   18.40
 -10  -2  -2  215.88   17.10
  10   2   2  191.68   16.40
 -10   2  -2  201.08   16.90
 -10   2  -2  213.18   18.40
  10   2   2  210.68   19.50
  10   2   2  196.38   19.10
  10   2   2  211.08   17.90
  10   2   2  240.18   20.10
  11  -2   2  440.06   30.00
  11  -2   2  401.36   29.60
  11  -2   2  374.66   25.80
 -11  -2  -2  372.46   27.70
  11  -2   2  350.76   27.90
 -11  -2  -2  407.26   28.00
  11  -2   2  457.65   37.20
 -11  -2  -2  393.26   27.40
  11   2   2  305.17   27.50
  11   2   2  359.66   26.50
 -11   2  -2  348.87   27.50
  11   2   2  404.46   28.50
 -11   2  -2  376.46   27.20
  11   2   2  417.66   28.50
  12  -2   2   10.30    4.70
  12  -2   2    9.90    4.10
 -12  -2  -2    7.70    4.10
 -12  -2  -2   28.70    6.10
 -12  -2  -2    6.10    3.60
  12  -2   2   11.30    4.70
 -12   2  -2   24.80    5.60
 -12   2  -2   16.10    4.10
 -12   2  -2   18.80    4.80
  12   2   2   16.90    5.50
  13  -2   2   -1.10    3.20
  13  -2   2   -2.60    2.80
 -13  -2  -2    2.00    3.70
 -13  -2  -2    1.00    3.20
 -13  -2  -2   -2.50    3.00
  13  -2   2   -1.50    3.40
 -13   2  -2    2.00    3.20
 -13   2  -2   -3.80    4.20
  13   2   2   -0.40    2.40
 -13   2  -2   -0.50    2.40
  13   2   2   -2.40    6.60
  14  -2   2  230.88   17.50
 -14  -2  -2  279.17   17.80
 -14   2  -2  261.27   17.70
  14   2   2  231.38   16.80
  15  -3  -2   72.89    7.80
  15  -3  -2   73.69    8.10
  15  -3  -2   83.39   12.00
 -15  -3   2   79.19    8.00
  15   3  -2   71.99    7.00
  15   3  -2   93.19    9.00
  14  -3  -2  141.29   18.60
 -14  -3   2  247.88   16.20
  14  -3  -2  210.98   15.70
  14   3  -2  215.88   15.80
 -14   3   2  187.18   15.30
  14   3  -2  180.98   15.90
  14   3  -2  207.58   16.20
  13  -3  -2   -1.20    3.30
  13  -3  -2    6.10    2.80
 -13  -3   2    8.50    3.30
  13  -3  -2    2.10    3.10
  13   3  -2    1.10    2.80
 -13   3   2    5.80    3.90
 -13   3   2   11.90    5.10
  13   3  -2    4.40    4.10
  13   3  -2   11.90    4.40
  12  -3  -2   20.30    5.10
  12  -3  -2   16.20    4.60
  12  -3  -2   10.50    4.10
 -12  -3   2   21.30    5.20
  12  -3  -2    9.40    8.10
 -12  -3   2   17.10    4.80
  12  -3  -2    5.20    6.80
  12   3  -2   13.80    4.90
  12   3  -2   18.20    4.50
  12   3  -2   14.60    5.40
  12   3  -2    3.20    7.40
  12   3  -2    2.30    5.30
 -12   3   2   20.00    5.00
  11  -3  -2  660.23   41.00
  11  -3  -2  600.94   43.80
 -11  -3   2  620.24   40.40
 -11  -3   2  543.05   40.60
  11  -3  -2  592.94   41.10
  11  -3  -2  622.14   42.20
  11  -3  -2  638.24   42.00
  11   3  -2  675.13   42.20
  11   3  -2  586.94   42.00
 -11   3   2  530.75   39.10
  11   3  -2  586.94   42.20
  10  -3  -2  553.24   34.60
 -10  -3   2  470.75   33.30
  10  -3  -2  508.95   35.20
  10  -3  -2  538.95   34.10
 -10  -3   2  427.66   32.70
  10  -3  -2  522.35   35.10
  10  -3  -2  463.45   36.00
  10   3  -2  500.25   34.90
  10   3  -2  562.64   36.00
  10   3  -2  452.75   34.40
 -10   3   2  424.56   32.30
  -9  -3   2   81.99   13.30
  -9  -3   2  102.29   10.60
   9  -3  -2  122.39   12.90
   9  -3  -2  117.49   12.50
   9  -3  -2  105.49   13.90
  -9  -3   2  134.29   16.80
   9  -3  -2  117.69   12.40
   9  -3  -2  114.19   12.60
   9  -3  -2  123.59   12.30
   9   3  -2  135.69   11.50
   9   3  -2  103.99   11.10
   9   3  -2  125.19   13.80
   9   3  -2   99.49   13.70
  -8  -3   2  100.69   13.40
   8  -3  -2  122.89   12.10
   8  -3  -2  118.19   13.00
   8  -3  -2  139.19   12.70
  -8  -3   2  130.39   11.80
   8  -3  -2  129.29   12.40
  -8  -3   2  109.49   10.70
   8  -3  -2  122.09   12.80
   8   3  -2   91.79   14.50
   8   3  -2  148.39   11.70
   8   3  -2  138.39   14.30
   8   3  -2  115.49   11.10
   7  -3  -2  950.60   61.89
  -7  -3   2  918.11   59.79
   7  -3  -2 1005.00   63.39
  -7  -3   2  876.11   59.79
   7   3  -2  962.10   59.79
   7   3  -2  988.80   60.69
   7   3  -2 1031.90   60.49
  -6  -3   2  172.88   13.60
   6   3  -2  197.48   14.20
   6   3  -2  183.18   13.70
   6   3  -2  197.98   13.90
  -5  -3   2 1910.91  124.49
   5  -3  -2 2319.57  126.59
   5   3  -2 1997.20  124.89
   5   3  -2 2019.60  124.69
   4  -3  -2  209.38   15.30
   4   3  -2  207.08   14.40
   3   3  -2 4580.74  274.37
   2  -3  -2 3112.29  172.98
  -2  -3   2 3001.30  172.18
  -2   3   2 2633.14  171.48
   2   3  -2 2718.23  172.08
  -1  -3   2 1589.34   95.39
   1  -3  -2 1589.74   95.99
  -1   3   2 1547.65   95.09
   0  -3   2 4189.28  237.78
   0   3   2 3751.32  237.68
   1  -3   2    0.70    0.80
   1  -3   2    1.30    0.90
   1   3   2    0.40    1.00
   2  -3   2  643.34   39.20
   2  -3   2  604.14   38.70
   2   3   2  622.64   39.30
   3  -3   2  239.78   16.10
   3  -3   2  252.07   16.90
   3   3   2  231.98   16.90
  -4  -3  -2 2724.73  168.78
   4  -3   2 3015.80  169.98
   4  -3   2 2965.90  168.58
  -4  -3  -2 2623.34  169.18
   4   3   2 2937.91  169.78
   4   3   2 2643.14  168.78
  -4   3  -2 2694.83  170.38
   5  -3   2  124.09   10.40
  -5  -3  -2  129.39   11.10
   5  -3   2  143.59   11.40
  -5  -3  -2  113.69   10.10
   5   3   2  127.79   10.80
  -5   3  -2  110.09    9.80
   5   3   2  149.39   10.60
   6  -3   2   22.50    5.20
  -6  -3  -2   19.80    4.20
  -6  -3  -2    9.50    4.20
   6  -3   2   16.10    4.60
  -6  -3  -2   15.40    3.60
   6   3   2   14.20    5.00
  -6   3  -2   16.80    4.60
   6   3   2   18.30    4.30
   6   3   2   18.60    4.40
   7  -3   2  310.77   24.70
   7  -3   2  324.07   24.70
  -7  -3  -2  318.67   23.90
   7  -3   2  356.96   25.00
   7  -3   2  362.76   24.00
   7  -3   2  378.26   26.30
  -7  -3  -2  345.17   24.00
  -7  -3  -2  351.46   23.40
   7   3   2  319.17   25.70
  -7   3  -2  305.47   22.70
   7   3   2  351.86   23.40
   7   3   2  321.57   24.00
   7   3   2  351.86   24.80
   7   3   2  314.17   23.00
  -7   3  -2  290.27   24.70
  -8  -3  -2   89.59   11.40
  -8  -3  -2   97.79    9.80
   8  -3   2   92.99   11.10
   8  -3   2   95.09   11.10
   8  -3   2  107.79   11.50
   8  -3   2   88.09   12.00
   8  -3   2  115.09   12.70
  -8  -3  -2   94.99   10.30
   8   3   2   97.39   10.90
   8   3   2  103.49   11.50
   8   3   2  101.99    9.80
   8   3   2  107.89   11.90
  -8   3  -2  115.19   10.20
   8   3   2   79.49   14.00
  -8   3  -2   98.69   13.80
  -9  -3  -2   16.00    5.10
   9  -3   2   23.10    5.90
   9  -3   2   21.50    5.00
   9  -3   2   14.90    5.00
   9  -3   2   21.60    6.30
  -9  -3  -2   16.80    4.50
   9  -3   2   16.80    5.40
   9  -3   2   23.40    6.00
   9   3   2   16.50    5.70
   9   3   2   18.70    4.30
   9   3   2   19.10    5.70
  -9   3  -2   26.60    6.40
   9   3   2   20.00    5.20
  -9   3  -2   27.20    6.10
   9   3   2   22.80   12.10
 -10  -3  -2 2132.89  137.69
  10  -3   2 2273.27  140.79
  10  -3   2 2212.08  135.59
 -10  -3  -2 2104.69  137.39
  10  -3   2 2312.77  138.69
  10  -3   2 2164.68  138.19
  10  -3   2 2351.66  137.39
  10  -3   2 2336.17  138.59
 -10  -3  -2 2021.40  136.79
  10   3   2 2290.47  137.09
 -10   3  -2 2482.25  137.39
  10   3   2 2217.48  137.59
  10   3   2 2076.29  137.59
 -10   3  -2 2129.19  136.99
  10   3   2 2267.77  144.89
  10   3   2 2355.76  140.49
  11  -3   2   21.40    4.20
  11  -3   2   16.30    5.40
 -11  -3  -2   15.20    4.60
  11  -3   2   20.10    7.20
 -11  -3  -2   15.00    4.00
  11  -3   2   10.90    4.50
  11  -3   2   15.60    4.40
 -11  -3  -2   13.70    4.40
  11   3   2   42.70    9.70
 -11   3  -2   18.90    4.70
 -11   3  -2   21.90    5.30
  11   3   2   16.50    5.70
  11   3   2   16.50    4.60
 -12  -3  -2 1531.25   88.99
  12  -3   2 1512.65   89.89
 -12  -3  -2 1339.07   88.79
  12  -3   2 1482.85   89.79
 -12  -3  -2 1400.46   88.89
  12  -3   2 1367.46   88.99
 -12   3  -2 1573.94   90.09
  12   3   2 1288.07   88.59
 -12   3  -2 1358.06   88.59
  13  -3   2  582.84   36.50
  13  -3   2  540.95   35.70
 -13  -3  -2  556.94   35.90
 -13  -3  -2  544.55   35.80
  13  -3   2  497.45   36.00
 -13  -3  -2  522.85   35.60
  13   3   2  569.74   35.70
 -13   3  -2  584.14   35.90
 -13   3  -2  592.04   39.10
 -13   3  -2  494.95   36.60
  14  -3   2  263.87   19.10
 -14  -3  -2  314.17   23.20
  14   3   2  277.87   18.50
  15  -4  -2   74.29    9.50
 -15  -4   2   77.49    8.00
  15  -4  -2   73.89    7.70
  15   4  -2   79.39    8.00
  15   4  -2   91.49    7.10
  14  -4  -2   51.99    7.50
  14  -4  -2   50.59    7.30
 -14  -4   2   39.70    7.90
  14  -4  -2   60.59    7.50
  14   4  -2   51.89    6.20
 -14   4   2   60.39    8.20
  14   4  -2   57.49    7.60
  13  -4  -2   47.90    8.20
  13  -4  -2   62.39    7.90
  13  -4  -2   46.10    7.90
 -13  -4   2   46.20    7.70
  13   4  -2   53.49   10.50
  13   4  -2   44.90    8.20
  13   4  -2   55.79    6.90
 -13   4   2   50.39    9.00
  12  -4  -2  486.25   33.40
 -12  -4   2  505.25   32.20
  12  -4  -2  423.36   40.50
  12  -4  -2  464.15   33.00
  12  -4  -2  500.55   32.60
  12   4  -2  468.25   31.90
  12   4  -2  469.15   33.10
 -12   4   2  427.96   32.00
  12   4  -2  418.96   31.70
  12   4  -2  448.06   32.30
  11  -4  -2   -0.40    5.20
  11  -4  -2    6.50    4.60
  11  -4  -2    6.10    3.60
  11  -4  -2    1.40    3.10
 -11  -4   2    1.80    2.90
  11  -4  -2    2.00    3.40
  11   4  -2   -4.40    6.70
  11   4  -2   -3.00    4.50
 -11   4   2   -4.70    3.50
  11   4  -2    1.90    3.70
 -10  -4   2  815.02   54.09
  10  -4  -2  828.02   54.89
  10  -4  -2  867.31   53.59
  10  -4  -2  949.21   55.89
  10  -4  -2  782.52   53.89
  10  -4  -2  899.21   59.29
 -10  -4   2  925.31   54.09
 -10  -4   2  738.73   54.09
  10   4  -2  779.12   55.09
 -10   4   2  716.73   52.09
  10   4  -2  780.42   54.79
  10   4  -2  874.11   55.19
   9  -4  -2  139.49   13.80
  -9  -4   2  122.49   13.60
  -9  -4   2  112.19   11.10
   9  -4  -2  121.49   12.30
  -9  -4   2  115.39   12.60
   9   4  -2   86.39   14.90
   9   4  -2  125.59   11.50
   9   4  -2  130.59   12.60
  -9   4   2  124.59   13.30
   8  -4  -2   32.10    8.40
   8  -4  -2   28.70    7.40
   8  -4  -2   36.10    8.10
   8  -4  -2   27.10    6.50
  -8  -4   2   31.50    5.90
   8  -4  -2   26.30    6.60
   8  -4  -2   36.50    8.70
  -8  -4   2   30.90    7.40
  -8  -4   2   32.10    6.30
   8   4  -2   38.80    9.60
   8   4  -2   47.80   11.50
   8   4  -2   34.60    5.90
   8   4  -2   34.00    6.40
   7  -4  -2  904.51   53.79
   7  -4  -2  811.52   54.39
  -7  -4   2  811.22   53.89
   7  -4  -2  944.31   56.39
  -7  -4   2  769.42   52.79
   7   4  -2  851.11   53.59
   7   4  -2  825.22   53.49
   7   4  -2  808.72   53.29
  -6  -4   2  673.63   46.20
   6  -4  -2  698.53   47.60
  -6  -4   2  691.53   45.70
   6   4  -2  721.63   46.30
   6   4  -2  838.02   46.60
   5  -4  -2  379.56   25.40
  -5  -4   2  348.57   23.60
   5   4  -2  353.56   23.90
   5   4  -2  342.07   23.90
  -4  -4   2 1336.47   84.59
   4  -4  -2 1560.24   86.59
   4   4  -2 1465.45   85.09
   4   4  -2 1193.78   84.89
   3  -4  -2   20.70    3.80
   3   4  -2   21.30    3.60
   2  -4  -2  301.07   21.60
   2   4  -2  290.57   20.20
  -2   4   2  311.37   19.80
   1   4  -2 3856.11  241.78
  -1   4   2 4200.38  241.68
   0  -4   2 2448.26  147.89
   0  -4   2 2516.45  147.59
   0   4   2 2386.76  147.99
   1  -4   2  348.77   22.70
   1  -4   2  344.87   22.70
   1   4   2  348.37   23.10
   2  -4   2  337.07   20.60
   2  -4   2  293.47   20.80
   2   4   2  296.87   21.00
   3  -4   2 3042.10  175.28
   3  -4   2 2772.02  174.08
  -3  -4  -2 2898.61  174.78
  -3  -4  -2 2723.13  174.08
  -3   4  -2 2890.61  173.88
   3   4   2 3210.68  175.58
   3   4   2 2884.31  173.78
   3   4   2 2736.03  174.18
  -4  -4  -2   82.89    7.40
  -4  -4  -2   73.59    7.80
   4  -4   2   71.99    7.70
   4  -4   2   82.39    7.20
   4   4   2   70.49    7.20
  -4   4  -2   66.09    6.90
   4   4   2   74.29    7.60
   5  -4   2    2.50    2.10
   5  -4   2    1.70    3.30
  -5  -4  -2    3.40    2.70
  -5  -4  -2    5.90    3.00
  -5   4  -2    2.00    2.10
   5   4   2    0.40    2.10
   5   4   2    3.40    2.70
   5   4   2    2.80    2.70
  -6  -4  -2 4336.77  263.17
  -6  -4  -2 4244.18  264.27
  -6  -4  -2 4547.35  262.87
   6  -4   2 3802.12  264.07
   6  -4   2 4306.57  263.67
   6   4   2 4290.17  263.87
  -6   4  -2 4386.26  262.27
   6   4   2 4110.89  263.67
   6   4   2 4906.61  263.17
   6   4   2 4712.23  264.87
  -7  -4  -2  285.07   19.90
   7  -4   2  245.48   21.00
  -7  -4  -2  282.27   20.60
   7  -4   2  249.08   21.30
   7  -4   2  282.67   20.10
   7  -4   2  306.97   21.40
   7  -4   2  285.07   21.40
  -7  -4  -2  287.97   20.50
   7   4   2  283.17   19.50
   7   4   2  275.27   19.70
  -7   4  -2  254.87   19.00
   7   4   2  273.97   21.10
   7   4   2  200.58   22.20
  -7   4  -2  246.98   21.00
   7   4   2  256.27   21.40
   8  -4   2   40.90    8.30
  -8  -4  -2   38.50    6.70
  -8  -4  -2   30.90    6.10
   8  -4   2   51.59    8.30
  -8  -4  -2   45.20    7.40
  -8   4  -2   35.90    6.80
   8   4   2   49.30    9.60
   8   4   2   38.00    7.80
   8   4   2   32.80    7.70
   8   4   2   32.80    7.40
   8   4   2   58.29   12.00
  -8   4  -2   38.20    7.80
   8   4   2   47.40    7.00
   9  -4   2  107.39   11.70
   9  -4   2  113.29   12.90
  -9  -4  -2  106.29   11.30
  -9  -4  -2  130.89   12.30
   9  -4   2  103.59   11.90
   9  -4   2  106.59   12.80
  -9  -4  -2  112.99   12.00
   9  -4   2  110.19   12.70
   9  -4   2  108.89   13.40
  -9   4  -2  114.09   14.60
   9   4   2  111.19   14.50
   9   4   2  107.79   10.80
   9   4   2  127.39   13.90
   9   4   2  110.99   12.60
  -9   4  -2  114.89   10.90
  10  -4   2   38.90   10.90
  10  -4   2   38.00    8.00
  10  -4   2   24.50    6.10
 -10  -4  -2   42.10    7.50
 -10  -4  -2   19.20    4.80
 -10  -4  -2   33.80    7.50
  10  -4   2   28.80    7.40
  10  -4   2   34.40    6.80
  10  -4   2   21.30    5.40
  10   4   2   32.20    8.30
 -10   4  -2   27.20    6.60
 -10   4  -2   30.50    7.50
  10   4   2   21.20    5.60
  10   4   2   47.60    6.90
  11  -4   2   26.80    7.10
  11  -4   2   10.20    3.70
  11  -4   2   33.70    8.10
 -11  -4  -2   13.80    4.40
 -11  -4  -2   21.00    7.20
 -11  -4  -2   30.90    7.70
 -11   4  -2   21.10    5.80
  11   4   2   20.80    7.20
  11   4   2   27.10    6.50
 -11   4  -2   23.60    6.00
  12  -4   2   94.79   10.20
 -12  -4  -2   78.29    9.30
  12  -4   2   92.79   12.80
 -12  -4  -2   86.89    9.50
  12  -4   2   87.89   10.50
 -12  -4  -2   86.29    9.90
 -12   4  -2   94.99    9.90
  12   4   2   73.69   13.80
 -12   4  -2   85.69   12.00
 -12   4  -2   91.89    9.50
  13  -4   2   74.39    8.10
  13  -4   2   70.99    8.20
 -13  -4  -2   82.49    8.50
  13  -4   2   53.29   10.30
 -13   4  -2   64.09    8.00
 -13   4  -2   77.69    8.00
  13   4   2   78.99    7.50
  14  -5  -2    6.80    3.10
  14  -5  -2    7.20    2.80
 -14  -5   2    5.70    3.20
  14  -5  -2    3.00    2.60
  14   5  -2    4.20    3.20
  14   5  -2    7.80    2.00
  13  -5  -2  107.99   11.00
  13  -5  -2   98.19   10.60
 -13  -5   2  110.49   10.50
  13  -5  -2  116.49   11.60
  13   5  -2  103.59    9.80
  12  -5  -2   55.19    9.00
  12  -5  -2   51.09    8.80
  12  -5  -2   58.09    8.20
 -12  -5   2   57.59    8.00
  12  -5  -2   59.19    9.60
  12   5  -2   51.29   13.00
  12   5  -2   53.39    8.90
 -12   5   2   59.59    8.90
  12   5  -2   62.09    7.80
  11  -5  -2  109.89   11.50
  11  -5  -2   84.29   12.10
  11  -5  -2   77.59   11.10
  11  -5  -2   81.49   10.70
 -11  -5   2  102.19   10.50
 -11   5   2   83.09   11.30
  11   5  -2   64.29   10.60
  11   5  -2   78.09   12.90
  10  -5  -2   40.30    8.70
 -10  -5   2   28.80    6.70
  10  -5  -2   24.90    5.80
  10  -5  -2   46.70    7.80
  10  -5  -2   30.30    6.00
  10  -5  -2   33.40    9.80
  10   5  -2   38.70    7.50
  10   5  -2   16.70    5.40
 -10   5   2   48.00    8.10
  10   5  -2   18.20    7.70
   9  -5  -2 1141.89   68.69
  -9  -5   2  979.90   66.39
   9  -5  -2  991.40   69.39
   9  -5  -2 1015.40   70.19
   9  -5  -2 1146.99   67.29
  -9  -5   2 1057.09   67.49
   9  -5  -2 1167.88   68.59
   9  -5  -2 1085.79   67.69
   9   5  -2 1006.70   68.69
  -9   5   2  939.41   65.19
   9   5  -2 1059.09   67.79
   9   5  -2 1078.19   69.09
   9   5  -2 1063.99   67.59
  -8  -5   2  299.97   23.90
  -8  -5   2  312.67   23.90
   8  -5  -2  360.36   25.00
   8  -5  -2  286.37   24.90
   8  -5  -2  353.96   27.00
   8  -5  -2  367.06   24.70
   8  -5  -2  366.16   25.20
   8   5  -2  336.57   24.80
   8   5  -2  324.57   26.00
   8   5  -2  331.57   26.50
   8   5  -2  394.66   24.90
  -7  -5   2  290.37   21.80
   7  -5  -2  350.66   24.90
   7  -5  -2  265.47   22.90
   7  -5  -2  298.77   23.70
   7  -5  -2  357.46   22.80
   7  -5  -2  300.77   22.40
  -7  -5   2  289.97   21.70
   7  -5  -2  277.47   22.60
   7   5  -2  337.77   25.30
   7   5  -2  364.26   22.90
   7   5  -2  267.97   21.60
   7   5  -2  286.57   22.00
   7   5  -2  351.76   23.80
   7   5  -2  313.17   24.40
  -6  -5   2    6.70    2.30
   6  -5  -2   10.10    3.50
   6  -5  -2    3.10    5.50
   6  -5  -2    1.80    3.80
  -6  -5   2    0.50    3.30
   6   5  -2   12.60    3.80
  -5  -5   2  607.44   40.00
  -5  -5   2  605.44   40.00
   5  -5  -2  686.53   42.50
   5   5  -2  620.04   40.90
  -5   5   2  643.74   39.80
   5   5  -2  596.34   40.20
   4  -5  -2 1505.35   90.09
  -4  -5   2 1396.46   87.99
   4   5  -2 1498.95   89.19
  -4   5   2 1390.66   87.79
   4   5  -2 1401.96   88.19
   3  -5  -2  334.97   24.20
  -3  -5   2  319.47   22.70
  -3   5   2  373.86   23.10
   3   5  -2  350.06   23.10
   3   5  -2  326.57   22.30
   3   5  -2  361.86   23.90
  -2  -5   2 1290.97   84.09
   2  -5  -2 1485.75   86.19
   2   5  -2 1164.28   83.59
   2   5  -2 1439.16   85.39
  -2   5   2 1535.05   84.89
   1  -5  -2 1139.79   73.89
  -1   5   2 1163.28   74.19
   1   5  -2 1257.27   73.39
   1   5  -2 1252.67   74.69
   0  -5  -2   58.19    6.20
   0   5   2   64.49    6.00
   0   5  -2   58.89    5.80
   0   5  -2   58.69    6.30
   0   5   2   67.99    6.50
   1  -5   2 1778.22  105.49
   1   5   2 1674.93  105.79
  -2  -5  -2  216.98   14.60
   2  -5   2  193.88   14.30
   2   5   2  190.78   14.60
   2   5   2  166.18   13.50
  -2   5  -2  188.18   13.50
   2   5   2  184.48   13.30
   3  -5   2  194.98   15.10
  -3  -5  -2  196.48   14.90
  -3  -5  -2  229.28   15.70
  -3   5  -2  184.08   13.90
   3   5   2  190.28   15.20
   3   5   2  208.48   13.90
   3   5   2  176.18   14.10
  -4  -5  -2    7.60    3.70
   4  -5   2   13.70    4.70
   4  -5   2   14.00    3.90
  -4  -5  -2    8.00    3.50
  -4  -5  -2    5.40    3.20
   4   5   2   15.80    3.10
   4   5   2    8.40    2.80
   4   5   2    9.10    2.80
  -4   5  -2    9.60    2.60
   4   5   2   11.40    3.50
  -5  -5  -2   10.20    4.80
  -5  -5  -2    6.30    3.20
   5  -5   2    7.30    3.50
  -5  -5  -2    8.50    3.00
   5  -5   2    5.10    3.90
   5  -5   2   15.10    5.70
   5   5   2    3.30    8.80
   5   5   2   10.20    3.20
   5   5   2    5.90    3.20
  -5   5  -2    2.30    2.40
   5   5   2    4.00    2.80
   5   5   2    3.00    2.80
   6  -5   2  208.48   20.00
   6  -5   2  267.07   20.40
  -6  -5  -2  243.28   19.30
   6  -5   2  277.27   19.60
   6  -5   2  235.48   20.80
   6  -5   2  276.97   22.70
  -6  -5  -2  248.38   19.00
  -6  -5  -2  269.17   19.90
   6  -5   2  299.87   20.90
   6   5   2  247.08   27.50
  -6   5  -2  249.78   18.40
   6   5   2  263.17   19.00
  -6   5  -2  275.87   24.30
   6   5   2  276.47   19.30
   6   5   2  261.27   21.20
  -7  -5  -2  583.84   39.30
   7  -5   2  582.64   38.40
   7  -5   2  672.23   40.20
   7  -5   2  580.04   39.80
   7  -5   2  574.54   41.00
   7  -5   2  514.15   39.40
  -7  -5  -2  670.73   39.20
   7   5   2  624.94   40.60
   7   5   2  602.74   38.90
   7   5   2  553.84   40.40
   7   5   2  640.84   41.30
  -7   5  -2  536.95   39.10
   7   5   2  530.35   37.80
  -7   5  -2  523.05   37.80
  -8  -5  -2   91.69   11.10
   8  -5   2   97.19   11.10
   8  -5   2  113.79   12.30
   8  -5   2   89.19   12.80
  -8  -5  -2  106.09   13.50
   8  -5   2  123.89   12.20
  -8  -5  -2  128.19   16.70
   8  -5   2   92.79   12.60
  -8   5  -2  109.49   12.60
   8   5   2   93.09   11.80
   8   5   2   60.99   14.60
   8   5   2   91.89   12.20
   8   5   2   92.89   17.00
  -8   5  -2   96.29   13.30
   8   5   2   99.79   10.30
   8   5   2  115.39   10.30
   9  -5   2  132.39   15.80
  -9  -5  -2   95.49   20.40
  -9  -5  -2  130.59   13.50
  -9  -5  -2  126.39   12.60
  -9  -5  -2  130.89   12.70
   9  -5   2  127.69   13.50
   9  -5   2  114.09   13.50
   9  -5   2  129.19   13.70
   9  -5   2  142.09   13.40
   9  -5   2  126.79   12.10
   9   5   2  126.89   15.20
   9   5   2   99.09   15.50
  -9   5  -2  142.99   12.30
   9   5   2  133.29   12.10
  -9   5  -2  135.89   14.60
  10  -5   2  754.32   51.59
 -10  -5  -2  831.22   52.09
  10  -5   2  781.12   52.29
  10  -5   2  757.32   52.19
  10  -5   2  853.11   52.89
 -10  -5  -2  773.22   51.79
 -10  -5  -2  877.61   51.79
  10  -5   2  749.62   54.89
 -10   5  -2  823.12   51.59
  10   5   2  679.93   51.59
  10   5   2  722.23   51.19
  10   5   2  797.42   54.69
 -10   5  -2  877.01   51.59
 -11  -5  -2  314.47   21.90
 -11  -5  -2  296.67   22.10
  11  -5   2  286.67   22.30
  11  -5   2  290.57   22.50
  11  -5   2  276.27   22.20
  11  -5   2  295.07   22.00
 -11  -5  -2  278.97   21.70
 -11   5  -2  308.47   21.50
  11   5   2  284.27   21.50
 -11   5  -2  352.16   28.60
 -12  -5  -2  361.26   28.00
 -12  -5  -2  360.76   25.30
  12  -5   2  373.66   25.60
  13  -5   2   52.09    6.60
  13  -5   2   65.49    6.90
  13  -5   2   60.39    7.50
  13   5   2   55.19    5.70
 -13   5  -2   57.89    6.80
 -13   5  -2   52.39    7.40
  14  -6  -2  156.78   12.80
  14  -6  -2  176.88   12.80
  14  -6  -2  207.18   15.00
  14   6  -2  164.28   13.80
  13  -6  -2   80.19    8.70
  13  -6  -2   99.79   10.30
  13  -6  -2   77.59    9.00
 -13  -6   2  104.09   11.70
  13  -6  -2   90.19    9.20
  13   6  -2   74.79    9.10
  13   6  -2   88.49    8.30
 -12  -6   2 1784.12  100.19
  12  -6  -2 1686.73  101.19
  12  -6  -2 1616.34  100.49
  12  -6  -2 1630.04  100.29
  12  -6  -2 1617.34  103.59
  12   6  -2 1588.54   99.99
 -12   6   2 1493.05   98.79
  12   6  -2 1514.05  100.59
  11  -6  -2   20.80    5.10
  11  -6  -2   30.00    7.90
  11  -6  -2   35.90    6.50
 -11  -6   2   16.60    4.60
  11  -6  -2   27.60    7.20
 -11   6   2   22.80    5.10
  11   6  -2   12.60    4.30
  10  -6  -2   32.80    8.60
 -10  -6   2   29.50    6.90
  10  -6  -2   31.50    6.90
  10  -6  -2   19.80    4.70
  10  -6  -2   19.40    4.60
  10  -6  -2   11.30    5.40
  10   6  -2   20.80    5.70
 -10   6   2   31.90    8.00
   9  -6  -2 1916.01  121.19
   9  -6  -2 2113.29  121.19
   9  -6  -2 1639.54  123.39
  -9  -6   2 2113.19  121.09
   9  -6  -2 2176.28  122.59
   9  -6  -2 1996.00  120.49
   9  -6  -2 2082.39  121.89
   9   6  -2 1856.51  122.39
  -9   6   2 1917.01  118.99
   9   6  -2 1752.72  120.79
   8  -6  -2  349.37   25.40
  -8  -6   2  364.36   24.20
   8  -6  -2  378.16   25.80
   8  -6  -2  374.86   25.10
  -8  -6   2  298.97   23.80
   8  -6  -2  303.27   26.60
   8  -6  -2  368.36   24.50
   8  -6  -2  299.77   24.90
  -8   6   2  316.47   22.90
   8   6  -2  351.96   26.40
   8   6  -2  301.47   24.90
  -8   6   2  304.07   23.30
   8   6  -2  334.37   26.60
   8   6  -2  288.87   22.90
   8   6  -2  354.16   24.40
   7  -6  -2  136.49   12.50
   7  -6  -2  110.09   11.60
   7  -6  -2  133.29   13.70
  -7  -6   2  167.18   20.00
  -7  -6   2  123.39   11.20
   7  -6  -2  115.89   13.80
   7  -6  -2  138.39   13.30
  -7  -6   2   87.89   11.50
   7  -6  -2  130.09   11.60
   7   6  -2  115.79   13.60
   7   6  -2  108.49   11.20
   7   6  -2  106.99   13.20
   7   6  -2  102.59   10.60
   7   6  -2  131.69   16.90
  -7   6   2  106.39   10.70
   7   6  -2  101.79   13.50
  -7   6   2  118.69   10.80
   6  -6  -2 2488.05  144.39
   6  -6  -2 2395.76  144.09
   6  -6  -2 2254.07  144.29
   6  -6  -2 2495.55  145.09
   6  -6  -2 2366.06  144.09
   6  -6  -2 2212.58  145.99
  -6  -6   2 2151.38  145.59
  -6  -6   2 2080.99  142.89
  -6  -6   2 2349.06  143.59
  -6   6   2 2364.86  143.39
   6   6  -2 2381.96  144.59
   6   6  -2 2622.64  144.29
   6   6  -2 2512.15  143.29
   6   6  -2 2446.96  145.09
   6   6  -2 2368.86  145.39
  -6   6   2 2186.78  141.89
   5  -6  -2   -1.20    3.10
   5  -6  -2   -1.30    3.10
  -5  -6   2    8.80    3.60
   5  -6  -2    5.00    2.80
   5  -6  -2    2.90    3.30
  -5  -6   2    0.20    2.40
   5   6  -2    3.40    3.40
   5   6  -2   -0.50    3.50
  -5   6   2   10.40    2.60
   5   6  -2    2.40    2.70
   5   6  -2   -0.50    2.40
  -5   6   2    5.90    2.70
  -4  -6   2   93.59    9.40
   4  -6  -2  100.49   10.80
   4  -6  -2  116.19   10.50
   4  -6  -2  111.19   10.90
   4  -6  -2  140.99   11.30
  -4  -6   2   85.69    9.80
   4   6  -2   97.49    9.90
   4   6  -2  110.59   12.40
  -4   6   2  104.09    9.30
   4   6  -2  113.19    9.40
   4   6  -2  115.49   10.50
  -4   6   2   94.19    8.70
   4   6  -2   97.69    9.60
  -3  -6   2  611.24   38.60
   3  -6  -2  714.03   41.50
  -3  -6   2  543.85   38.50
   3   6  -2  656.03   40.40
  -3   6   2  598.94   39.10
  -3   6   2  541.55   37.70
   3   6  -2  560.74   38.50
   3   6  -2  615.04   38.00
  -2  -6   2  858.61   55.89
   2   6  -2  875.41   57.39
  -2   6   2  953.70   57.19
  -2   6   2  855.21   55.59
   2   6  -2  963.10   55.89
  -1  -6   2  953.50   56.79
   1  -6  -2  845.52   57.29
   1   6  -2  870.81   56.59
   1   6  -2  987.60   58.59
  -1   6   2  837.42   56.49
  -1   6   2 1020.90   58.59
   0  -6  -2 5669.83  334.97
   0   6   2 5347.27  333.97
   0   6  -2 5389.26  333.97
   0   6  -2 5547.75  335.67
   0   6   2 5957.60  336.07
  -1  -6  -2   18.80    4.60
   1   6   2    9.00    2.30
   1   6   2   15.70    3.90
   1   6   2   11.20    3.20
  -1   6  -2    9.50    2.70
  -1   6  -2   10.70    2.90
  -2  -6  -2 1093.19   61.69
  -2  -6  -2  881.11   59.89
   2  -6   2 1000.10   60.69
   2  -6   2  993.70   62.39
  -2   6  -2  848.22   58.99
   2   6   2  967.60   59.09
   2   6   2  899.01   59.29
   2   6   2  982.20   61.19
  -3  -6  -2  362.46   22.30
   3  -6   2  311.67   21.90
  -3  -6  -2  248.28   20.50
   3  -6   2  290.37   21.40
   3  -6   2  296.77   22.40
  -3  -6  -2  299.07   21.90
  -3  -6  -2  281.77   21.10
   3  -6   2  306.87   22.10
   3   6   2  298.77   20.00
   3   6   2  319.07   21.30
  -3   6  -2  270.57   20.10
   3   6   2  273.97   20.40
   3   6   2  294.87   22.10
  -4  -6  -2   14.00    5.40
  -4  -6  -2    9.50    3.10
  -4  -6  -2    6.30    3.40
   4  -6   2    9.00    3.10
   4  -6   2   20.60    4.80
   4  -6   2   10.60    4.30
   4  -6   2   11.70    4.20
  -4  -6  -2   14.00    4.40
  -4  -6  -2    5.80    3.60
   4   6   2    8.50    2.90
  -4   6  -2    6.20    4.10
  -4   6  -2   23.10    5.20
   4   6   2   19.70    4.80
  -5  -6  -2 1185.18   71.59
   5  -6   2 1075.49   73.39
  -5  -6  -2 1279.67   72.99
   5  -6   2 1084.19   72.29
  -5  -6  -2 1113.19   73.09
   5  -6   2 1224.08   73.09
   5  -6   2 1279.37   72.19
   5  -6   2 1215.68   73.09
  -5  -6  -2 1116.09   72.19
   5   6   2 1086.99   73.49
   5   6   2 1066.09   73.29
   5   6   2 1201.98   71.99
  -5   6  -2 1097.09   71.09
   5   6   2 1089.79   70.39
   5   6   2 1149.78   71.99
  -5   6  -2 1104.39   71.99
  -6  -6  -2   36.30    7.30
   6  -6   2   57.89    9.00
  -6  -6  -2   47.00    7.30
   6  -6   2   33.10    7.90
  -6  -6  -2   71.29    9.50
   6  -6   2   41.30    9.50
   6  -6   2   53.59    9.30
   6  -6   2   45.90   11.40
   6  -6   2   48.80    8.30
  -6  -6  -2   32.80    8.10
   6   6   2   39.30    7.00
  -6   6  -2   56.59    6.70
   6   6   2   39.30    8.50
   6   6   2   38.00    6.50
   6   6   2   42.70    9.00
  -6   6  -2   40.30    7.10
   7  -6   2   11.10    5.70
  -7  -6  -2    6.10    3.80
   7  -6   2    5.70    3.70
   7  -6   2    5.00    7.80
   7  -6   2    6.80    4.00
   7  -6   2   32.50    8.10
  -7  -6  -2    5.90    3.80
   7  -6   2   13.00    4.50
  -7  -6  -2    4.10    6.40
  -7  -6  -2   16.50    4.40
   7   6   2   18.50    6.70
   7   6   2    9.30    3.60
   7   6   2   15.10    5.70
  -7   6  -2   13.70    5.20
   7   6   2   16.20    5.90
  -7   6  -2   14.00    3.80
   8  -6   2  295.77   22.50
   8  -6   2  299.67   20.80
  -8  -6  -2  270.67   24.70
   8  -6   2  278.67   24.70
  -8  -6  -2  295.37   21.40
   8  -6   2  293.67   22.80
  -8  -6  -2  264.97   21.40
   8  -6   2  266.97   22.10
   8   6   2  277.77   20.40
  -8   6  -2  286.47   21.00
   8   6   2  303.67   24.00
   8   6   2  310.47   33.20
  -8   6  -2  300.37   22.10
   8   6   2  245.18   23.70
   8   6   2  265.77   21.20
   9  -6   2  809.12   50.69
  -9  -6  -2  818.82   52.49
   9  -6   2  905.01   59.09
  -9  -6  -2  844.12   55.29
  -9  -6  -2  749.42   52.89
   9   6   2  906.91   65.19
  -9   6  -2  752.92   52.89
   9   6   2  802.72   52.99
   9   6   2  743.13   50.99
   9   6   2  759.52   53.59
  -9   6  -2  928.71   53.19
  10  -6   2  580.54   39.10
 -10  -6  -2  577.84   38.90
 -10  -6  -2  547.25   42.00
  10  -6   2  596.34   39.70
  10  -6   2  531.75   39.00
 -10  -6  -2  568.14   38.40
  10  -6   2  583.04   39.50
 -10   6  -2  679.33   44.10
 -10   6  -2  542.65   38.70
  10   6   2  630.04   43.50
 -11  -6  -2  216.08   16.30
  11  -6   2  189.28   16.60
  11  -6   2  196.48   16.40
 -11  -6  -2  199.08   16.10
  11  -6   2  216.48   16.70
  11  -6   2  209.68   16.90
 -11   6  -2  203.08   15.70
  11   6   2  213.48   16.10
 -11   6  -2  214.68   17.40
  12  -6   2  147.29   12.30
  12  -6   2  143.39   12.10
  12  -6   2  136.89   11.90
  13  -6   2   46.40    5.30
  13  -6   2   29.80    5.40
  13   6   2   43.50    4.60
 -13  -7   2   41.20    8.80
  13  -7  -2   54.19    6.80
  13  -7  -2   54.19    8.60
  13  -7  -2   54.59    6.30
  13   7  -2   51.29    5.60
 -12  -7   2   12.60    4.00
  12  -7  -2   10.10    3.20
  12  -7  -2    6.20    3.10
  12  -7  -2    8.70    3.30
  12  -7  -2   11.50    3.60
 -12   7   2    5.50    3.50
  12   7  -2    9.20    3.00
 -11  -7   2  314.97   22.30
  11  -7  -2  304.47   22.40
  11  -7  -2  307.27   23.10
  11  -7  -2  321.97   22.30
  11  -7  -2  297.17   22.80
  11   7  -2  320.37   23.60
  11   7  -2  281.27   21.90
 -11   7   2  299.37   21.90
  10  -7  -2  101.59   11.10
  10  -7  -2  107.39   12.40
 -10  -7   2  118.49   11.60
  10  -7  -2   99.19   11.80
  10  -7  -2  118.39   11.40
  10   7  -2  131.49   13.60
  -9  -7   2 1545.45   92.39
   9  -7  -2 1558.84   95.09
   9  -7  -2 1337.47   92.79
   9  -7  -2 1576.14   93.09
   9  -7  -2 1492.35   92.29
   9  -7  -2 1344.77   95.49
   9  -7  -2 1532.05   92.69
   9   7  -2 1431.96   93.89
  -9   7   2 1454.55   90.69
  -8  -7   2    5.10    3.40
   8  -7  -2   11.30    4.30
  -8  -7   2   12.60    8.30
   8  -7  -2   29.80    9.00
   8  -7  -2   12.60    4.10
   8  -7  -2   10.50    5.10
  -8  -7   2    6.00    8.60
   8  -7  -2   14.70    4.30
   8  -7  -2    5.10    3.80
   8   7  -2   12.30    4.10
   8   7  -2    9.30    4.30
  -8   7   2   20.90    5.70
  -8   7   2   14.70    4.40
  -7  -7   2  184.98   22.30
   7  -7  -2  148.29   16.20
   7  -7  -2  144.39   15.80
   7  -7  -2  146.79   14.20
  -7  -7   2  150.68   14.20
  -7  -7   2  168.38   14.10
   7  -7  -2  177.78   14.60
   7  -7  -2  168.88   15.40
   7  -7  -2  163.78   14.00
   7   7  -2  159.58   18.10
  -7   7   2  144.69   14.20
   7   7  -2  149.79   16.20
  -7   7   2  155.78   12.70
   7   7  -2  157.78   13.20
   6  -7  -2  321.07   25.40
   6  -7  -2  342.57   23.90
  -6  -7   2  316.47   25.40
   6  -7  -2  331.57   25.00
  -6  -7   2  296.87   22.30
   6  -7  -2  321.57   21.70
  -6  -7   2  293.17   22.50
   6   7  -2  300.67   22.60
  -6   7   2  283.87   21.20
   6   7  -2  311.87   22.20
  -6   7   2  301.57   23.00
   6   7  -2  328.27   25.00
   5  -7  -2 1156.78   70.99
  -5  -7   2 1132.69   69.39
   5  -7  -2 1098.59   69.59
   5  -7  -2 1049.49   72.09
   5  -7  -2 1046.00   68.19
   5  -7  -2 1153.58   70.19
  -5  -7   2 1051.69   69.19
   5  -7  -2 1087.19   69.99
  -5  -7   2 1041.30   70.99
   5  -7  -2 1293.07   71.29
   5   7  -2 1087.49   69.29
  -5   7   2 1004.40   69.89
  -5   7   2 1064.89   68.29
   5   7  -2 1257.97   72.09
   4  -7  -2 2906.41  166.28
  -4  -7   2 2852.91  165.38
   4  -7  -2 2738.03  164.58
   4  -7  -2 2715.43  166.08
   4  -7  -2 2534.95  167.88
  -4  -7   2 2464.55  166.48
  -4   7   2 2634.44  166.28
  -4   7   2 2588.54  164.38
   4   7  -2 2673.13  164.28
   4   7  -2 2976.50  167.78
   4   7  -2 2904.11  165.78
  -3  -7   2  500.05   34.70
   3  -7  -2  544.55   33.80
   3  -7  -2  497.85   32.70
  -3  -7   2  506.75   34.80
   3  -7  -2  500.85   33.50
   3  -7  -2  509.45   34.20
   3  -7  -2  513.95   33.70
  -3  -7   2  512.05   32.60
   3   7  -2  533.55   33.40
   3   7  -2  449.06   38.60
   3   7  -2  428.16   34.30
  -3   7   2  459.35   34.40
   2  -7  -2   54.19    7.90
  -2  -7   2   46.50    7.10
   2  -7  -2   51.09    7.90
  -2  -7   2   41.30   12.30
   2  -7  -2   35.40    7.70
   2  -7  -2   47.70   11.50
   2  -7  -2   35.50    7.90
  -2  -7   2   43.70    9.20
   2   7  -2   49.50    8.40
   2   7  -2   43.50    7.00
  -2   7   2   41.80    7.40
   2   7  -2   47.00    7.10
  -1  -7   2   95.09   14.10
   1  -7  -2   93.59   10.20
   1  -7  -2  104.19   14.10
   1  -7  -2   71.09    9.40
   1   7  -2   74.49    9.10
  -1   7   2   93.79   10.20
  -1   7   2   72.69    9.00
   1   7  -2   89.89    8.20
   1   7  -2   80.59    9.10
   0  -7  -2 1807.92  116.39
   0  -7   2 2151.88  118.39
   0  -7  -2 1896.21  116.49
   0  -7   2 2021.30  117.29
   0  -7  -2 1940.11  117.59
   0   7  -2 1677.13  120.49
   0   7   2 1929.81  116.39
   0   7  -2 1971.70  115.69
   0   7   2 1700.43  115.29
   1  -7   2 1671.63   94.49
  -1  -7  -2 1580.64   93.59
  -1  -7  -2 1507.85   92.89
  -1  -7  -2 1426.66   92.89
   1  -7   2 1508.05   93.09
   1  -7   2 1396.26   93.09
  -1  -7  -2 1451.35   93.29
  -1   7  -2 1494.05   92.99
  -1   7  -2 1487.85   93.89
   1   7   2 1541.85   91.89
  -1   7  -2 1537.75   91.99
   1   7   2 1375.76   92.99
   1   7   2 1448.06   93.99
   1   7   2 1568.44   91.99
  -2  -7  -2 2360.86  135.99
   2  -7   2 2282.87  135.99
   2  -7   2 2487.05  136.99
   2  -7   2 2207.88  135.39
  -2  -7  -2 2192.58  135.69
  -2  -7  -2 2331.67  136.09
  -2  -7  -2 2285.27  135.69
  -2   7  -2 2100.89  134.29
   2   7   2 2128.79  135.09
   2   7   2 2139.69  134.49
   2   7   2 1959.60  133.99
  -2   7  -2 2367.16  136.89
  -2   7  -2 2217.18  135.29
   2   7   2 1951.50  136.19
  -3  -7  -2  168.08   14.40
   3  -7   2  147.19   22.10
  -3  -7  -2  186.48   15.70
   3  -7   2  173.38   15.30
   3  -7   2  212.48   16.40
  -3  -7  -2  151.48   15.90
   3  -7   2  166.58   14.80
  -3  -7  -2  167.48   15.10
   3  -7   2  187.08   15.50
   3   7   2  157.18   13.00
   3   7   2  194.48   16.10
   3   7   2  190.38   14.00
  -3   7  -2  162.88   13.40
   3   7   2  177.48   14.50
  -3   7  -2  165.48   14.60
  -3   7  -2  191.18   15.50
   4  -7   2    8.40    4.50
  -4  -7  -2  -10.70    8.80
   4  -7   2    8.30    3.80
   4  -7   2    8.80    4.50
   4  -7   2    7.80    3.90
   4  -7   2    6.70    4.50
  -4  -7  -2   16.30    5.60
  -4  -7  -2   10.80    3.40
   4   7   2    4.60    2.70
   4   7   2    9.20    2.90
  -4   7  -2    8.10    2.90
   4   7   2    9.30    4.50
   4   7   2    6.70    2.90
  -4   7  -2    4.70    3.90
   5  -7   2   -1.80    3.10
  -5  -7  -2   -1.00    4.30
  -5  -7  -2    2.80    2.70
   5  -7   2   15.10    5.20
   5  -7   2    0.30    4.00
   5  -7   2    1.10    3.50
  -5   7  -2    0.90    3.70
   5   7   2   -2.70    3.90
   5   7   2    1.40    2.40
   5   7   2    6.00    3.10
  -5   7  -2   -1.30    2.40
   5   7   2   -0.40    3.00
   6  -7   2  879.71   59.79
   6  -7   2 1007.80   60.49
   6  -7   2  915.31   58.99
  -6  -7  -2  860.41   58.69
   6  -7   2  909.71   61.79
  -6  -7  -2  945.51   65.69
   6  -7   2 1007.10   60.79
   6  -7   2  869.01   60.49
  -6  -7  -2  851.51   60.29
   6   7   2 1030.80   62.39
   6   7   2  979.70   59.29
  -6   7  -2  885.31   59.39
   7  -7   2  321.27   26.80
   7  -7   2  371.96   27.20
   7  -7   2  384.06   25.80
  -7  -7  -2  359.26   26.20
  -7  -7  -2  366.26   26.40
   7  -7   2  394.76   27.30
  -7  -7  -2  356.56   28.10
   7  -7   2  364.96   26.80
  -7   7  -2  388.06   25.70
  -7   7  -2  319.87   25.80
   7   7   2  360.56   26.10
   7   7   2  385.16   25.60
   7   7   2  327.67   29.10
   8  -7   2   10.10    4.30
   8  -7   2    0.20    6.90
   8  -7   2   12.70    5.10
  -8  -7  -2   10.20    3.80
  -8  -7  -2    6.30    5.20
   8  -7   2   15.20    5.20
  -8   7  -2   11.60    3.50
   8   7   2   12.20    3.80
  -8   7  -2   16.10    7.00
   8   7   2   17.40    6.40
   9  -7   2   13.70    4.40
   9  -7   2   30.20    7.50
   9  -7   2   21.80    5.00
  -9  -7  -2    3.40    7.20
   9  -7   2   18.10    5.00
  -9  -7  -2   14.50    5.60
   9   7   2   23.70    4.90
   9   7   2   11.90    3.90
  -9   7  -2   14.90    5.60
  -9   7  -2   23.60    6.50
 -10  -7  -2   -1.10    3.80
 -10  -7  -2   -6.60    7.70
  10  -7   2    2.70    2.60
  10  -7   2   -0.80    3.10
  10  -7   2    4.60    2.90
  10  -7   2    4.90    3.20
 -10   7  -2    3.20    2.40
  10   7   2    0.20    2.70
  11  -7   2   -0.70    2.20
  11  -7   2   -2.20    2.70
  11  -7   2    1.30    2.90
 -11   7  -2    1.10    2.40
 -11   7  -2   -2.40    5.20
  12  -7   2   42.00    6.40
  12  -7   2   37.30    5.80
  12  -7   2   44.00    5.70
  12   7   2   37.10    4.70
  12  -8  -2  119.69   10.60
  12  -8  -2  116.09   10.10
  12  -8  -2  125.09   11.90
  12  -8  -2  118.69   10.00
 -12   8   2  120.69   12.10
  12   8  -2  121.09    9.60
  11  -8  -2   15.00    4.30
 -11  -8   2   16.50    4.80
  11  -8  -2   20.90    5.50
  11  -8  -2    9.60    3.70
  11  -8  -2    7.90    3.20
 -11   8   2   15.30    3.90
  11   8  -2   21.70    4.80
  10  -8  -2  234.48   17.90
  10  -8  -2  241.88   18.00
  10  -8  -2  242.28   18.70
  10  -8  -2  203.48   18.00
 -10  -8   2  233.88   17.90
  10   8  -2  225.98   17.50
 -10   8   2  228.28   17.00
   9  -8  -2    5.40    3.10
   9  -8  -2    5.30    3.00
   9  -8  -2    7.50    4.30
  -9  -8   2   11.00    4.80
  -9  -8   2    8.10    8.70
   9  -8  -2    6.00    3.20
   9  -8  -2    7.10    4.00
   8  -8  -2  191.18   16.10
   8  -8  -2  157.08   17.30
   8  -8  -2  188.88   16.00
   8  -8  -2  163.58   19.30
   8  -8  -2  207.58   21.20
  -8  -8   2  208.98   28.30
  -8  -8   2  186.98   15.70
   8   8  -2  216.28   15.30
  -8   8   2  176.58   14.50
   7  -8  -2  112.69   11.40
   7  -8  -2  107.89   12.50
   7  -8  -2  131.09   14.50
   7  -8  -2  102.69   13.90
   7  -8  -2  119.89   12.10
   7  -8  -2  108.19   11.40
  -7  -8   2   98.59   15.70
  -7  -8   2  126.69   11.60
   7   8  -2   88.49   10.40
   7   8  -2  109.09   20.10
  -7   8   2  115.39   13.40
  -7   8   2  105.39   10.40
   6  -8  -2  913.91   59.19
   6  -8  -2  864.21   55.49
  -6  -8   2  768.32   56.59
   6  -8  -2  847.42   56.09
   6  -8  -2  909.91   56.39
   6  -8  -2  810.92   55.29
  -6  -8   2  895.21   55.19
   6  -8  -2  900.31   56.69
   6   8  -2  846.62   57.89
  -6   8   2  822.92   56.79
   6   8  -2  898.11   54.79
  -6   8   2  791.42   54.19
   5  -8  -2  497.55   35.10
   5  -8  -2  505.85   34.60
  -5  -8   2  519.25   36.10
   5  -8  -2  478.95   34.30
   5  -8  -2  513.95   34.30
   5  -8  -2  508.15   34.20
  -5  -8   2  530.85   33.80
  -5   8   2  475.85   34.90
  -5   8   2  457.15   33.90
   5   8  -2  501.55   34.00
  -5   8   2  515.55   33.00
   5   8  -2  539.15   36.80
   4  -8  -2  339.37   23.70
   4  -8  -2  358.86   24.40
  -4  -8   2  298.47   25.70
   4  -8  -2  318.87   22.30
   4  -8  -2  289.97   21.20
  -4  -8   2  298.87   21.60
  -4   8   2  277.47   23.00
  -4   8   2  279.87   20.80
   4   8  -2  320.37   24.50
  -4   8   2  268.17   22.10
   4   8  -2  314.17   22.30
   4   8  -2  280.27   20.90
   3  -8  -2  449.76   30.60
   3  -8  -2  429.06   29.70
  -3  -8   2  432.96   30.00
   3  -8  -2  485.05   31.70
  -3  -8   2  436.06   31.80
   3  -8  -2  452.25   30.70
   3  -8  -2  417.66   30.40
   3   8  -2  462.45   32.70
  -3   8   2  460.15   31.90
  -3   8   2  452.85   30.50
   3   8  -2  409.96   30.10
  -3   8   2  438.76   29.20
   3   8  -2  428.06   29.10
  -2  -8   2  123.89   13.30
   2  -8  -2  131.99   12.60
   2  -8  -2  140.59   12.00
   2  -8  -2  163.78   13.10
  -2  -8   2  142.29   13.70
   2  -8  -2  131.09   12.90
   2  -8  -2  144.79   12.70
   2   8  -2  116.69   12.90
   2   8  -2  115.49   10.90
  -2   8   2  135.49   12.60
   2   8  -2  110.39   11.60
  -2   8   2  107.39   10.30
  -2   8   2  117.69   12.70
  -1  -8   2  415.46   29.60
  -1  -8   2  445.66   30.60
   1  -8  -2  394.06   29.00
   1  -8  -2  440.16   28.80
   1  -8  -2  430.16   29.80
   1  -8  -2  429.86   29.20
   1  -8  -2  403.26   28.80
   1   8  -2  425.36   30.50
  -1   8   2  416.86   28.60
  -1   8   2  409.96   30.10
  -1   8   2  362.06   27.30
   1   8  -2  424.46   28.80
   0  -8  -2  324.17   25.80
   0  -8   2  362.66   26.20
   0  -8   2  373.36   27.30
   0  -8   2  309.57   26.40
   0  -8  -2  408.86   27.00
   0  -8  -2  424.26   26.80
   0  -8  -2  351.66   25.70
   0   8   2  381.66   24.70
   0   8   2  353.26   27.00
   0   8  -2  362.36   27.10
   0   8  -2  365.26   24.70
   0   8  -2  335.77   25.50
   0   8   2  353.76   25.50
  -1  -8  -2 2969.90  178.58
  -1  -8  -2 3061.79  179.08
  -1  -8  -2 3344.07  179.48
  -1  -8  -2 2830.72  178.38
   1  -8   2 3050.29  180.08
   1  -8   2 2678.73  178.28
  -1  -8  -2 2807.12  177.78
   1  -8   2 3005.40  178.48
   1   8   2 3119.89  177.48
   1   8   2 2799.72  177.98
  -1   8  -2 2774.32  179.68
   1   8   2 2591.04  176.98
  -1   8  -2 2913.21  178.28
  -1   8  -2 3049.89  177.48
   1   8   2 2951.00  180.38
   2  -8   2   24.90    6.50
  -2  -8  -2   28.80    5.70
  -2  -8  -2   23.50    5.90
   2  -8   2   31.30    6.20
  -2  -8  -2   20.00    5.30
  -2  -8  -2   18.50    4.90
   2  -8   2   13.20    6.60
   2  -8   2   19.70    5.10
  -2  -8  -2   19.30    5.00
  -2   8  -2   30.00    5.40
   2   8   2   10.70    3.70
   2   8   2   29.30    6.70
  -2   8  -2   29.20    7.00
   2   8   2   15.80    5.20
   2   8   2   20.80    4.90
  -2   8  -2   24.80    6.70
  -3  -8  -2   -9.10    4.70
   3  -8   2    0.00    3.30
  -3  -8  -2    0.20    6.70
  -3  -8  -2   11.50    5.10
   3  -8   2    1.50    3.40
  -3  -8  -2    0.90    2.50
   3  -8   2    4.70    5.30
   3  -8   2    3.80    4.70
  -3   8  -2    5.30    2.70
   3   8   2    6.70    3.00
   3   8   2    6.80    3.90
   3   8   2   -0.70    2.20
  -3   8  -2    5.60    3.50
   4  -8   2   77.49   10.80
  -4  -8  -2   88.19   11.20
  -4  -8  -2   76.69    9.10
   4  -8   2   90.09   10.30
   4  -8   2   65.69   10.90
   4  -8   2   87.89   11.40
   4  -8   2   99.29   11.50
   4   8   2  114.09   10.20
   4   8   2   79.29   11.60
  -4   8  -2  100.29   10.20
  -4   8  -2   82.39   10.50
   4   8   2   77.29    8.60
  -4   8  -2   66.89    8.70
   4   8   2   76.59    9.10
   5  -8   2  414.26   31.20
   5  -8   2  496.05   32.20
  -5  -8  -2  420.36   30.70
   5  -8   2  454.15   30.40
   5  -8   2  411.36   30.90
  -5  -8  -2  423.56   31.70
  -5   8  -2  483.75   30.10
   5   8   2  413.26   30.20
   5   8   2  452.15   33.70
  -5   8  -2  418.66   30.60
  -5   8  -2  417.86   32.00
   5   8   2  458.35   30.50
   6  -8   2   15.00    4.70
   6  -8   2   18.70    5.00
   6  -8   2   37.10    7.90
   6  -8   2   30.80    8.10
  -6  -8  -2   30.80    6.30
   6  -8   2   15.60    7.20
  -6  -8  -2   15.90    6.10
   6  -8   2   17.00    5.30
  -6   8  -2   13.70    4.60
   6   8   2   24.30    7.20
  -6   8  -2   28.60    7.20
  -6   8  -2   22.00    5.80
   6   8   2   12.60    3.90
   6   8   2   26.10    5.50
   7  -8   2    5.70    5.10
   7  -8   2    5.30    3.80
  -7  -8  -2    1.00    5.50
   7  -8   2    8.00    9.90
  -7  -8  -2    7.40    3.60
   7  -8   2    2.40    3.90
  -7   8  -2    2.30    3.80
   7   8   2    7.30    9.80
  -7   8  -2    4.30    2.70
   7   8   2    1.40    2.70
   7   8   2    1.30    2.80
  -7   8  -2    8.50    8.10
   8  -8   2  228.38   19.90
   8  -8   2  261.77   19.80
  -8  -8  -2  275.87   22.00
   8  -8   2  266.67   20.70
   8  -8   2  257.97   20.20
  -8  -8  -2  294.97   24.30
   8  -8   2  231.88   17.60
  -8   8  -2  250.77   19.10
   8   8   2  241.68   19.60
  -8   8  -2  299.37   20.50
   8   8   2  247.68   18.40
  -9  -8  -2  428.66   29.10
   9  -8   2  415.06   29.60
   9  -8   2  416.06   29.50
   9  -8   2  441.86   29.50
   9  -8   2  405.56   29.40
   9   8   2  387.26   28.90
  -9   8  -2  416.76   29.30
  -9   8  -2  467.75   29.10
 -10  -8  -2   13.30    7.50
  10  -8   2   33.40    6.30
  10  -8   2   29.40    6.00
  10  -8   2   26.90    6.10
  10  -8   2   38.50    6.60
 -10  -8  -2   31.10    7.90
 -10   8  -2   30.00    5.50
  11  -8   2   65.29    7.10
  11  -8   2   71.89    7.50
  11  -8   2   76.09    7.80
 -11   8  -2   64.19    7.00
  11  -9  -2    3.60    2.50
  11  -9  -2    1.50    2.20
  11  -9  -2    9.60    6.80
  11  -9  -2    3.50    2.50
  11   9  -2    3.80    2.70
  10  -9  -2  113.39   12.70
  10  -9  -2  151.98   14.50
  10  -9  -2  139.89   12.10
  10  -9  -2  142.19   12.00
 -10   9   2  137.79   11.30
  10   9  -2  130.79   11.40
   9  -9  -2   -0.10    2.70
   9  -9  -2   -3.50    2.20
   9  -9  -2    0.10    2.90
   9  -9  -2    0.30    4.30
  -9  -9   2   -1.90    7.30
  -9   9   2    6.30    3.00
   9   9  -2    3.20    3.80
   8  -9  -2   12.00    3.50
   8  -9  -2   21.70    5.80
  -8  -9   2   12.10    5.40
   8  -9  -2   12.40    5.60
   8  -9  -2   10.40    3.60
   8  -9  -2   10.60    4.10
  -8  -9   2   15.30    7.30
  -8   9   2   29.20    5.90
   8   9  -2   18.60    4.60
   8   9  -2   17.30    4.10
   7  -9  -2   49.30    8.00
   7  -9  -2   54.49    8.40
   7  -9  -2   53.19    9.10
  -7  -9   2   49.80   12.70
   7  -9  -2   66.19    8.20
  -7  -9   2   30.50   11.80
  -7   9   2   57.29   14.20
  -7   9   2   67.29    7.70
   7   9  -2   62.29   10.00
   7   9  -2   63.09    7.30
   6  -9  -2   45.40    7.90
   6  -9  -2   53.09    7.90
  -6  -9   2   28.60    6.70
   6  -9  -2   41.40    7.10
   6  -9  -2   27.60    6.20
   6   9  -2   35.00    6.70
  -6   9   2   30.30    7.60
  -6   9   2   42.50    6.50
  -6   9   2   33.90    7.50
   6   9  -2   17.00    8.70
   5  -9  -2  372.06   27.60
   5  -9  -2  366.56   28.30
  -5  -9   2  385.36   29.40
   5  -9  -2  434.66   26.30
   5  -9  -2  362.06   27.60
   5   9  -2  358.76   27.00
  -5   9   2  366.56   27.20
   5   9  -2  404.26   31.20
  -5   9   2  447.56   27.00
  -5   9   2  386.86   29.40
   4  -9  -2  472.75   35.20
   4  -9  -2  509.75   33.30
   4  -9  -2  485.85   34.50
  -4  -9   2  505.35   36.20
   4  -9  -2  528.25   34.30
   4  -9  -2  523.55   34.90
  -4   9   2  432.16   35.60
  -4   9   2  524.65   33.60
   4   9  -2  593.64   34.90
  -4   9   2  500.85   34.20
   4   9  -2  491.95   37.50
   3  -9  -2    3.10    3.30
  -3  -9   2    0.90    4.00
   3  -9  -2   -3.40    3.20
   3  -9  -2   -0.50    3.20
   3  -9  -2   -0.90    3.50
   3  -9  -2    8.80    3.80
   3   9  -2    6.40    5.80
  -3   9   2    1.90    3.30
  -3   9   2    0.00    2.10
   3   9  -2   -3.00    5.30
   3   9  -2    3.60    2.60
   2  -9  -2    5.60    3.90
  -2  -9   2   -2.20    4.10
   2  -9  -2    3.80    3.30
   2  -9  -2   38.90    8.50
   2  -9  -2    0.80    3.30
   2  -9  -2   10.50    3.60
   2   9  -2   13.70    5.70
   2   9  -2    7.10    3.00
  -2   9   2   -2.20    3.20
  -2   9   2    1.20    3.70
   2   9  -2    9.70    3.30
   1  -9  -2  460.75   31.50
   1  -9  -2  472.15   31.10
  -1  -9   2  419.46   31.60
  -1  -9   2  461.55   32.80
   1  -9  -2  421.76   31.70
   1  -9  -2  437.46   31.20
   1  -9  -2  439.96   31.00
  -1   9   2  470.25   32.10
   1   9  -2  432.06   31.00
   1   9  -2  426.06   33.40
   1   9  -2  467.45   30.20
  -1   9   2  462.05   33.40
  -1   9   2  447.06   30.90
   0  -9  -2   86.59   12.20
   0  -9   2   98.99   11.70
   0  -9  -2   88.39   15.00
   0  -9  -2   94.89   10.70
   0  -9  -2   99.19   11.00
   0  -9   2  106.39   19.10
   0  -9   2   85.99   10.70
   0  -9  -2  109.69   11.60
   0   9   2  103.09   11.30
   0   9   2   96.19   12.20
   0   9   2   94.99   10.70
   0   9  -2   92.19   12.20
   0   9  -2   94.89   10.60
   0   9  -2  101.29   10.70
  -1  -9  -2 1321.17   85.09
  -1  -9  -2 1342.67   86.19
   1  -9   2 1391.96   84.79
   1  -9   2 1436.26   86.39
  -1  -9  -2 1365.66   84.59
  -1  -9  -2 1183.18   84.59
   1   9   2 1413.26   87.29
   1   9   2 1236.08   83.99
  -1   9  -2 1341.17   84.39
  -1   9  -2 1388.06   85.79
  -1   9  -2 1396.26   87.19
   2  -9   2   49.99    9.20
  -2  -9  -2   44.70    9.70
   2  -9   2   71.19    9.70
   2  -9   2   56.49    8.30
  -2  -9  -2   41.10    9.20
   2   9   2   53.99    9.90
  -2   9  -2   49.40   10.20
  -2   9  -2   48.90    8.00
  -2   9  -2   53.49    6.90
   2   9   2   52.69    7.00
   2   9   2   73.39   10.10
   2   9   2   63.49    8.20
   3  -9   2  510.15   35.90
  -3  -9  -2  517.35   35.70
   3  -9   2  550.54   34.80
   3  -9   2  539.25   35.50
  -3  -9  -2  463.05   34.70
   3  -9   2  456.45   34.50
  -3  -9  -2  519.65   35.00
   3   9   2  511.55   37.50
   3   9   2  509.65   34.00
   3   9   2  548.45   34.70
  -3   9  -2  536.85   33.90
   3   9   2  471.25   33.00
  -3   9  -2  476.25   36.50
  -3   9  -2  459.95   34.10
  -4  -9  -2 1430.26   80.69
  -4  -9  -2 1132.69   80.29
   4  -9   2 1389.96   81.39
   4  -9   2 1254.77   80.49
   4  -9   2 1260.67   79.39
   4  -9   2 1152.88   79.19
  -4   9  -2 1218.48   81.79
   4   9   2 1169.98   78.99
   4   9   2 1298.87   79.69
   4   9   2 1227.88   82.69
   4   9   2 1240.38   78.09
  -4   9  -2 1311.67   79.89
  -4   9  -2 1365.56   79.19
   5  -9   2   11.10    4.40
   5  -9   2   20.40    7.50
  -5  -9  -2   11.90    3.80
  -5  -9  -2   12.90    5.20
   5  -9   2    7.10    3.60
   5  -9   2   13.10    5.00
  -5   9  -2    8.90    3.40
   5   9   2   13.40    6.30
   5   9   2   10.10    4.40
  -5   9  -2   14.70    5.80
  -5   9  -2   10.40    4.00
   5   9   2    9.50    3.30
  -6  -9  -2  125.79   14.20
   6  -9   2  102.19   12.10
   6  -9   2  129.09   11.30
   6  -9   2  121.49   12.60
   6  -9   2  128.09   12.50
  -6  -9  -2  118.29   11.80
   6   9   2  124.59   11.10
  -6   9  -2   95.39   14.30
   6   9   2  118.69   11.60
  -6   9  -2  127.99   11.30
  -6   9  -2   99.49   11.30
   7  -9   2  250.77   17.60
   7  -9   2  233.58   19.40
   7  -9   2  238.58   19.60
   7  -9   2  242.28   19.00
   7  -9   2  229.28   19.30
  -7  -9  -2  245.98   19.00
  -7  -9  -2  222.18   20.40
  -7   9  -2  261.97   19.10
  -7   9  -2  278.57   19.40
   7   9   2  242.18   18.90
   7   9   2  252.47   18.20
  -8  -9  -2  171.38   16.00
   8  -9   2  162.18   14.40
   8  -9   2  180.78   15.10
  -8  -9  -2  179.18   14.40
   8  -9   2  172.48   14.70
   8  -9   2  161.18   14.50
   8   9   2  165.78   14.10
  -8   9  -2  182.48   14.00
  -8   9  -2  178.68   14.80
   8   9   2  179.28   14.10
   9  -9   2   30.10    6.20
   9  -9   2   26.30    5.90
  -9  -9  -2   23.30    6.00
   9  -9   2   28.00    5.70
   9  -9   2   26.30    6.30
  -9   9  -2   30.80    5.60
  -9   9  -2   24.10    5.50
  10  -9   2    7.20    2.90
  10  -9   2   13.20    3.80
  10  -9   2    7.20    2.70
  10  -9   2   11.60    2.90
 -10  -9  -2   11.10    5.60
 -10   9  -2   12.40    2.90
  10 -10  -2   -2.00    2.00
  10 -10  -2    0.50    2.50
  10 -10  -2   -0.80    1.80
   9 -10  -2  258.97   18.60
   9 -10  -2  269.87   18.90
  -9 -10   2  344.67   29.60
   9 -10  -2  270.87   18.80
   9 -10  -2  271.77   19.40
  -9  10   2  217.98   17.80
   8 -10  -2   53.79   11.00
  -8 -10   2   58.99   11.60
   8 -10  -2   60.19    7.70
   8 -10  -2   68.19    8.50
   8 -10  -2   66.09    7.70
  -8  10   2   61.99    7.10
  -7 -10   2  401.76   29.90
   7 -10  -2  402.26   28.80
   7 -10  -2  433.56   29.60
   7 -10  -2  392.76   28.80
   7 -10  -2  425.16   28.60
  -7  10   2  441.46   27.90
   7  10  -2  404.86   27.50
   6 -10  -2    7.30    3.30
   6 -10  -2    8.10    3.40
  -6 -10   2   -1.70    4.90
   6 -10  -2    3.30    2.80
   6 -10  -2   13.30    4.20
   6  10  -2    6.30    2.70
  -6  10   2   19.60    5.40
   5 -10  -2 1237.38   74.59
  -5 -10   2 1303.17   76.39
   5 -10  -2 1144.49   74.49
   5 -10  -2 1199.98   75.49
   5 -10  -2 1186.48   75.49
  -5  10   2 1118.89   73.79
   5  10  -2 1244.98   74.29
  -5  10   2 1184.68   73.59
  -5  10   2 1012.10   77.29
  -4 -10   2   42.10   12.10
   4 -10  -2   42.80    7.00
   4 -10  -2   40.30    9.90
   4 -10  -2   32.30    7.50
  -4  10   2   41.80   11.40
  -4  10   2   27.90    7.20
   4  10  -2   41.20   10.00
   4  10  -2    8.10    9.20
  -4  10   2   38.00    6.20
   3 -10  -2  318.67   23.60
   3 -10  -2  271.47   22.20
  -3 -10   2  295.37   23.60
   3 -10  -2  303.87   21.70
   3 -10  -2  303.17   22.70
  -3  10   2  274.47   22.00
  -3  10   2  309.57   21.70
   3  10  -2  326.07   22.70
   3  10  -2  352.96   27.00
  -3  10   2  303.57   25.30
   2 -10  -2   -0.60    2.70
   2 -10  -2   -2.40    3.00
   2 -10  -2    5.80    3.50
   2 -10  -2    4.50    4.00
  -2 -10   2   -0.90    3.60
  -2  10   2    4.90    3.10
   2  10  -2    0.50    5.50
   2  10  -2    1.50    2.60
  -2  10   2   -0.30    2.20
   2  10  -2   -3.90    3.30
  -2  10   2    1.00    4.60
  -1 -10   2   19.60    5.60
   1 -10  -2   14.50    4.10
   1 -10  -2    4.70    4.50
   1 -10  -2    6.50    3.50
   1 -10  -2   27.50    5.70
   1  10  -2   24.10    5.80
  -1  10   2   15.50    4.00
  -1  10   2   18.70    4.70
  -1  10   2    9.50    5.70
   1  10  -2   14.00    4.10
   1  10  -2   25.60    7.70
   0 -10  -2  160.28   15.80
   0 -10   2  169.68   15.40
   0 -10   2  143.19   16.60
   0 -10  -2  168.28   15.20
   0 -10   2  188.78   16.60
   0 -10  -2  168.88   16.10
   0  10  -2  198.98   18.70
   0  10  -2  183.38   15.00
   0  10   2  198.78   14.30
   0  10   2  159.28   14.80
   0  10  -2  196.38   14.60
   0  10   2  157.78   17.40
   1 -10   2    5.50    3.50
  -1 -10  -2    4.10    3.40
  -1 -10  -2    3.00    3.50
   1 -10   2    1.50    4.60
   1 -10   2    2.50    3.30
  -1  10  -2    3.90    3.20
  -1  10  -2    5.30    4.80
   1  10   2    3.40    4.30
  -1  10  -2    3.80    2.60
   1  10   2    4.50    2.90
   1  10   2    2.40    2.60
   2 -10   2  236.38   19.80
   2 -10   2  218.38   18.40
  -2 -10  -2  234.78   19.90
   2 -10   2  193.48   18.70
  -2 -10  -2  255.57   19.30
  -2  10  -2  246.28   17.90
   2  10   2  232.88   21.80
   2  10   2  255.27   18.70
  -2  10  -2  208.88   18.10
   2  10   2  253.47   17.60
  -2  10  -2  235.88   21.60
   3 -10   2  196.88   17.20
   3 -10   2  190.28   17.90
   3 -10   2  222.78   19.00
  -3 -10  -2  238.98   20.80
  -3  10  -2  217.78   17.40
  -3  10  -2  219.58   16.60
   3  10   2  230.88   16.70
  -3  10  -2  217.18   22.70
   3  10   2  217.18   18.00
   4 -10   2  179.48   15.80
  -4 -10  -2  193.78   16.10
   4 -10   2  161.08   16.80
   4 -10   2  171.78   14.70
   4  10   2  180.78   18.40
   4  10   2  226.18   25.30
  -4  10  -2  186.78   14.60
   4  10   2  174.18   14.60
  -4  10  -2  130.49   17.50
  -4  10  -2  181.18   14.70
   5 -10   2    7.10    5.70
   5 -10   2   14.00    4.30
   5 -10   2    6.10    3.80
  -5 -10  -2   16.00    4.60
   5 -10   2   14.40    3.90
   5  10   2    8.90    3.30
  -5  10  -2   13.90    3.80
  -5  10  -2   12.30    5.80
   6 -10   2  107.89   11.30
   6 -10   2  125.59   11.50
   6 -10   2   89.59   10.80
  -6 -10  -2  112.39   12.00
   6 -10   2  100.29   10.80
  -6  10  -2  108.19   10.20
   6  10   2  121.99   10.10
  -6  10  -2   96.19   10.40
   7 -10   2  456.95   30.30
   7 -10   2  432.76   30.40
   7 -10   2  441.16   29.60
   7 -10   2  454.85   29.90
  -7  10  -2  452.85   29.40
  -7  10  -2  433.46   29.60
   7  10   2  415.46   28.90
   8 -10   2   17.90    4.10
   8 -10   2   15.10    4.10
   8 -10   2   17.30    3.90
   8 -10   2   18.00    3.90
  -8 -10  -2   21.00    5.00
   8  10   2   20.00    3.50
  -8  10  -2   19.80    5.40
   9 -10   2   18.10    3.60
   9 -10   2   24.40    5.90
   9 -10   2   18.00    3.60
   9 -10   2   21.10    5.10
  -9 -10  -2   29.10    7.30
  -9  10  -2   31.60    4.80
   9 -11  -2    2.30    2.00
   9 -11  -2   -0.60    2.60
   9 -11  -2   -0.80    2.70
  -9  11   2    1.80    2.70
   8 -11  -2   54.99    6.60
  -8 -11   2   37.20   10.10
   8 -11  -2   57.09    6.50
   8 -11  -2   44.50    6.00
  -8  11   2   45.40    6.20
   7 -11  -2   57.19    7.20
   7 -11  -2   52.39    6.70
   7 -11  -2   49.90    7.30
  -7 -11   2   68.89    9.50
   7 -11  -2   43.30    7.10
  -7  11   2   57.29    6.40
   7  11  -2   33.50    6.80
   6 -11  -2    7.90    3.50
   6 -11  -2    9.80    3.40
   6 -11  -2   21.60    5.70
   6 -11  -2    9.80    3.60
  -6  11   2   34.80    8.10
  -6  11   2   12.00    3.20
   6  11  -2    9.80    3.40
   5 -11  -2   32.50    7.80
   5 -11  -2   34.50    6.80
   5 -11  -2   38.90    6.80
   5 -11  -2   25.90    6.90
  -5 -11   2   46.30    8.50
   5  11  -2   45.90    6.40
  -5  11   2   47.10    8.40
  -5  11   2   43.20    6.20
   4 -11  -2  338.67   23.70
  -4 -11   2  368.86   25.30
   4 -11  -2  295.27   24.20
   4 -11  -2  329.07   24.60
   4 -11  -2  306.37   23.70
  -4  11   2  353.86   23.70
  -4  11   2  370.86   23.50
   4  11  -2  313.87   23.40
   3 -11  -2   89.89   10.20
   3 -11  -2   94.19    9.20
   3 -11  -2   97.99   10.80
  -3 -11   2   97.19   10.60
   3 -11  -2   60.79    9.70
  -3  11   2   84.39    9.10
   3  11  -2   95.89    9.30
   2 -11  -2  168.98   16.10
   2 -11  -2  197.28   15.30
   2 -11  -2  165.98   16.30
  -2 -11   2  225.38   17.00
   2 -11  -2  208.58   16.90
   2  11  -2  174.88   15.30
   2  11  -2  162.68   15.20
  -2  11   2  231.48   15.60
  -2  11   2  220.18   15.90
  -1 -11   2   96.59   10.80
   1 -11  -2   96.19   11.20
   1 -11  -2  101.09   10.30
  -1  11   2  108.19    9.90
  -1  11   2  103.79   10.40
   1  11  -2  107.29   10.30
   1  11  -2   87.79   11.00
   0 -11  -2  810.02   54.99
   0 -11  -2  841.72   54.09
   0 -11   2  783.62   54.19
   0  11  -2  864.21   54.49
   0  11   2  815.02   53.39
   0  11   2  944.71   54.69
   1 -11   2  266.07   19.30
  -1 -11  -2  263.47   19.80
   1 -11   2  201.48   19.50
  -1 -11  -2  242.28   19.00
   1  11   2  249.58   18.90
  -1  11  -2  252.97   19.00
  -2 -11  -2  539.25   37.30
   2 -11   2  520.05   36.70
   2 -11   2  481.95   36.70
  -2  11  -2  600.64   37.30
   2  11   2  595.84   37.20
  -2  11  -2  582.44   36.60
   2  11   2  559.34   36.10
  -3 -11  -2   31.70    7.00
   3 -11   2   14.40    4.00
   3 -11   2   17.90    4.40
  -3  11  -2   12.90    3.60
   3  11   2    9.80    4.40
   3  11   2   16.60    3.80
  -3  11  -2   11.20    3.50
  -4 -11  -2   27.30    6.90
   4 -11   2   19.90    4.30
   4 -11   2   27.00    6.00
   4  11   2   24.60    5.40
  -4  11  -2   32.80    6.10
  -4  11  -2   20.80    5.60
  -5 -11  -2   58.89    8.60
   5 -11   2   53.39    7.50
   5 -11   2   64.09    8.10
   5  11   2   64.19    7.10
  -5  11  -2   70.29    7.60
  -5  11  -2   58.39    7.00
   6 -11   2    8.20    5.00
   6 -11   2    3.50    2.60
  -6 -11  -2    8.10    3.50
   6 -11   2    7.30    2.80
   6  11   2    7.40    2.80
  -6  11  -2    3.90    2.90
  -6  11  -2    9.40    2.70
   7 -11   2   17.20    4.60
  -7 -11  -2   16.80    4.10
   7 -11   2   10.90    3.00
  -7  11  -2   13.90    3.60
   7  11   2   18.20    4.60
  -7  11  -2   21.90    5.20
   8 -11   2   74.39    7.00
  -8 -11  -2   64.99    7.60
  -8  11  -2   65.39    6.90
   7 -12  -2    5.20    2.50
  -7 -12   2   25.00    5.90
   7 -12  -2    4.90    2.50
   6 -12  -2  463.05   31.00
   6 -12  -2  473.95   31.60
  -6 -12   2  485.75   31.90
   6 -12  -2  515.55   31.70
  -6  12   2  489.15   30.90
   6  12  -2  463.95   30.20
   5 -12  -2   74.69    8.50
   5 -12  -2   70.69    8.40
   5 -12  -2   90.09    9.10
   5 -12  -2   70.99   13.80
  -5 -12   2   92.79    9.50
   5  12  -2   89.39    8.00
  -5  12   2  108.29   10.70
  -5  12   2  108.29   11.40
  -4 -12   2   55.99    7.60
   4 -12  -2   29.20    6.80
   4 -12  -2   42.50    7.20
   4 -12  -2   43.80    6.50
  -4  12   2   51.49    6.40
  -4  12   2   56.59    6.80
   4  12  -2   50.39    6.10
   3 -12  -2  231.28   17.40
   3 -12  -2  216.28   18.40
  -3 -12   2  257.27   20.60
   3 -12  -2  180.78   16.90
  -3  12   2  234.38   16.70
  -3  12   2  253.57   16.80
   2 -12  -2   97.49    9.00
  -2 -12   2  105.59   10.30
   2 -12  -2   90.79   10.00
  -2  12   2  101.59    9.30
  -2  12   2  120.29   10.70
   2  12  -2  106.99    9.60
  -1 -12   2   56.49    7.90
   1 -12  -2   61.29    8.30
  -1  12   2   80.59    8.00
   1  12  -2   75.29   12.40
   1  12  -2   71.29    7.70
  -1  12   2   67.89    7.80
   0 -12   2    3.80    2.90
   0 -12  -2    9.50    3.10
   0  12   2    3.90    3.00
   0  12  -2    4.70    2.50
   0  12   2    8.30    2.80
   1 -12   2   35.00    6.40
  -1 -12  -2   36.60    6.50
   1  12   2   31.30    6.70
   1  12   2   44.50    5.90
  -1  12  -2   35.80    6.10
  -2 -12  -2  131.19   14.90
   2 -12   2  131.29   12.20
   2  12   2  133.79   13.20
   2  12   2  128.29   13.20
  -2  12  -2  172.78   12.10
  -2  12  -2  141.19   13.30
  -3 -12  -2   11.00    3.60
   3 -12   2    8.50    3.00
   3  12   2    7.30    2.40
  -3  12  -2    7.80    2.60
  -4 -12  -2  122.09   10.40
   4 -12   2  123.99   10.70
  -4  12  -2  114.39    9.80
   4  12   2  106.99    9.60
  -4  12  -2  120.49   10.00
  -5 -12  -2   12.50    3.20
   5 -12   2   18.30    4.70
  -5  12  -2   10.00    3.80
   5  12   2   11.90    2.40
  -5  12  -2   10.70    3.10
   6 -12   2    1.00    2.60
  -6 -12  -2    1.30    2.90
   6  12   2    2.60    2.00
  -6  12  -2    2.00    2.50
  -6  12  -2    2.20    2.90
   4 -13  -2   17.30    3.40
  -4 -13   2   10.70    5.10
   4  13  -2   21.20    4.30
  -4  13   2   22.50    5.10
   3 -13  -2   27.80    5.80
  -3 -13   2   32.80    5.70
   3  13  -2   37.60    5.10
  -3  13   2   41.30    5.30
  -2 -13   2   94.29    8.90
   2 -13  -2   98.59    9.50
  -2  13   2  103.69    9.30
   2  13  -2  109.99    8.60
  -2  13   2  119.29   10.10
  -1 -13   2   17.40    4.40
   1 -13  -2   14.50    3.90
  -1  13   2   11.70    2.90
  -1  13   2   19.50    5.30
   1  13  -2   21.80    4.00
   0 -13   2   38.70    5.40
   0  13   2   40.70    5.40
   0  13  -2   43.70    5.50
  -1 -13  -2    7.40    2.90
   1 -13   2    6.40    2.90
   1  13   2    7.20    2.30
  -1  13  -2    5.60    2.40
   2 -13   2    8.90    2.80
  -2 -13  -2   10.00    3.10
   2 -13   2    4.50    2.60
  -2  13  -2   10.60    2.60
   2  13   2    8.80    2.10
  -3 -13  -2  112.29    8.90
   3 -13   2  106.19    9.40
  -3  13  -2  122.49    9.00
   3  13   2  106.89    9.00
  15   0  -3   -2.20    2.50
  15   0  -3   -1.20    2.70
 -15   0   3   -1.70    3.10
  15   0  -3   -2.70    2.40
 -14   0   3    1.80    3.40
  14   0  -3   -0.10    2.80
  14   0  -3    0.70    2.90
  14   0  -3    0.80    2.80
  13   0  -3    4.30    3.00
  13   0  -3    9.90    4.30
  13   0  -3    9.10    6.50
 -13   0   3    1.60    3.70
  13   0  -3   -0.10    3.40
 -12   0   3    1.30    3.30
  12   0  -3    0.40    5.20
  12   0  -3   -0.40    2.90
  12   0  -3    2.20    5.60
  12   0  -3   -2.00    2.60
  12   0  -3   -1.30    3.80
  11   0  -3    2.90    5.00
  11   0  -3    1.60    3.20
  11   0  -3    5.40    4.00
 -11   0   3   -0.20    5.10
 -11   0   3   -0.80    3.30
  11   0  -3    3.30    3.80
  11   0  -3   10.40    8.90
  11   0  -3   -0.30    4.30
  10   0  -3    3.30    4.20
  10   0  -3   -0.40    2.40
  10   0  -3   -6.50    3.10
 -10   0   3   10.50    4.30
  10   0  -3   -1.00    3.50
  10   0  -3    0.30    5.00
 -10   0   3   -0.40    3.50
  10   0  -3   -0.80    5.80
   9   0  -3    2.40    3.60
   9   0  -3    0.80    3.50
   9   0  -3    0.50    3.80
   9   0  -3    4.60    5.60
   9   0  -3    0.50    5.10
   8   0  -3    2.30    4.30
   8   0  -3    0.40    1.80
   8   0  -3    3.80    4.00
   7   0  -3    0.30    1.30
   5   0  -3    2.00    1.20
  -4   0   3    1.00    0.60
   4   0  -3   -0.20    0.80
   3   0  -3    3.20    1.10
   2   0  -3    3.80    1.00
  -1   0   3    0.70    0.50
   0   0   3    0.80    0.70
   1   0   3   -0.10    0.50
   2   0   3    2.20    1.00
   3   0   3    0.30    1.00
  -4   0  -3    0.80    1.70
   4   0   3    0.30    1.40
   5   0   3   13.80    3.30
   5   0   3   20.90    4.60
   6   0   3   -2.30    2.30
  -6   0  -3   -2.30    1.90
   6   0   3    1.60    1.60
   7   0   3   -4.80    3.80
   7   0   3    0.50    2.50
   7   0   3   -1.70    1.90
   7   0   3    0.40    4.20
  -7   0  -3    1.50    2.30
   7   0   3    4.50    4.90
   7   0   3    5.90    3.70
   8   0   3    3.40    4.90
   8   0   3    0.50    5.70
   8   0   3    8.00    4.90
   8   0   3    0.90    2.80
  -8   0  -3   -1.20    3.90
   8   0   3    0.40    4.10
   8   0   3    2.80    2.80
   9   0   3    5.10    6.20
  -9   0  -3   -0.80    2.40
   9   0   3    2.40    4.60
  -9   0  -3    4.50    3.90
   9   0   3   -3.20    4.00
   9   0   3   -2.50    3.30
  -9   0  -3    0.30    2.40
   9   0   3    1.60    3.20
   9   0   3    2.50    4.00
 -10   0  -3   -1.80    3.90
  10   0   3    1.20    3.90
  10   0   3    2.20    5.10
 -10   0  -3    2.00    2.80
  10   0   3    6.50    4.00
  10   0   3    0.90    4.40
  10   0   3    3.60    4.10
 -10   0  -3    2.80    3.10
  11   0   3   -1.00    5.30
 -11   0  -3    0.50    3.60
  11   0   3   -0.40    4.70
 -11   0  -3    0.90    3.10
 -11   0  -3    0.20    2.80
  11   0   3    0.10    4.40
  11   0   3    1.40    3.40
  11   0   3    1.00    4.20
  12   0   3    1.50    5.20
  12   0   3    2.10    3.30
 -12   0  -3    0.80    2.90
  12   0   3   -8.80    3.90
  12   0   3   -5.40    3.00
 -12   0  -3   -3.40    3.00
 -12   0  -3    8.60    3.90
 -13   0  -3    1.40    2.90
  13   0   3   -0.60    6.10
 -13   0  -3    3.80    3.20
 -13   0  -3    7.90    3.30
 -14   0  -3    0.40    3.00
 -14   0  -3    4.10    3.00
  15  -1  -3   48.50    6.90
 -15  -1   3   39.10    7.30
  15  -1  -3   43.20    7.80
  15  -1  -3   44.10    6.90
 -15   1   3   61.59    8.20
  15   1  -3   59.69    6.30
  15   1  -3   45.30    7.00
  15   1  -3   43.20    7.10
  14  -1  -3  396.76   28.80
  14  -1  -3  405.46   29.00
  14  -1  -3  389.36   28.20
 -14  -1   3  431.46   28.00
  14  -1  -3  408.16   27.40
  14   1  -3  393.76   27.80
  14   1  -3  401.76   28.80
 -14   1   3  422.16   27.80
  14   1  -3  397.56   28.80
  13  -1  -3   -3.80    4.80
  13  -1  -3   -3.50    3.20
 -13  -1   3   -3.90    3.30
  13  -1  -3   -0.60    2.80
  13  -1  -3   -0.80    3.20
  13   1  -3   -3.10    3.20
 -13   1   3    1.80    5.00
  13   1  -3    2.00    3.60
  13   1  -3   -0.40    2.60
  12  -1  -3  391.16   29.10
  12  -1  -3  408.46   32.10
  12  -1  -3  416.96   29.70
  12  -1  -3  425.26   30.50
  12  -1  -3  429.86   31.00
 -12  -1   3  437.76   29.00
  12   1  -3  454.05   31.20
 -12   1   3  401.86   28.50
  12   1  -3  379.36   31.60
  12   1  -3  403.36   30.70
  12   1  -3  413.66   29.40
  11  -1  -3   56.59   10.40
  11  -1  -3   78.09   11.00
 -11  -1   3   69.79    9.50
  11  -1  -3   75.79    9.50
  11  -1  -3   67.09   10.30
  11  -1  -3   63.29   11.10
  11   1  -3   66.49    9.40
  11   1  -3   72.49   11.20
 -11   1   3   83.49   10.00
  11   1  -3   70.59   11.60
  11   1  -3   75.59   11.00
  11   1  -3   56.19   10.40
  10  -1  -3   55.09    9.40
  10  -1  -3   49.60    8.40
  10  -1  -3   63.99    9.90
  10  -1  -3   44.30    8.80
  10  -1  -3   30.80    8.60
 -10  -1   3   32.60    7.40
  10  -1  -3   43.20    8.20
  10   1  -3   38.70    9.30
  10   1  -3   41.30   10.10
 -10   1   3   41.20    8.80
  10   1  -3   62.19   10.40
  10   1  -3   41.90    7.90
  10   1  -3   35.90   11.30
  -9  -1   3   77.39   11.50
   9  -1  -3   94.49   12.30
   9  -1  -3  100.39   15.30
   9  -1  -3  102.39   10.70
   9  -1  -3   94.19   10.70
  -9  -1   3   94.79   10.00
   9  -1  -3   88.09   12.10
   9   1  -3  105.39   12.50
   9   1  -3  104.99   12.30
   9   1  -3  113.89   10.60
   8  -1  -3  183.08   16.10
   8  -1  -3  195.88   17.20
   8  -1  -3  219.68   17.90
   8   1  -3  208.48   16.10
   8   1  -3  218.98   17.80
   8   1  -3  226.48   18.10
   7  -1  -3 2506.45  146.99
   7   1  -3 2301.07  146.09
   6  -1  -3   38.30    4.90
  -6   1   3   26.10    4.40
   6   1  -3   41.00    4.70
   5  -1  -3   34.70    4.10
  -5   1   3   30.40    2.80
   5   1  -3   28.90    3.60
  -3  -1   3 4481.05  265.87
   3   1  -3 4024.30  265.57
   3   1  -3 4724.83  265.67
  -3   1   3 4578.44  265.17
  -2  -1   3   21.60    2.40
   2  -1  -3   25.50    2.80
  -1  -1   3 3512.15  216.08
  -1   1   3 3714.33  215.98
   1  -1   3 1263.37   75.69
   1   1   3 1228.88   75.79
   2  -1   3   93.39    7.50
   2  -1   3  112.09    7.80
   2   1   3   91.19    7.60
   3  -1   3  959.00   58.59
   3  -1   3 1005.40   58.39
   3   1   3  870.11   58.39
   4  -1   3 1903.61  115.09
   4  -1   3 1964.60  115.79
  -4   1  -3 1738.63  114.59
   4   1   3 1971.50  115.49
   5  -1   3  899.91   57.09
   5  -1   3  870.21   57.89
   5   1   3  964.40   56.79
   5   1   3  943.31   57.49
  -5   1  -3  895.51   56.69
   6  -1   3   81.79    8.50
   6  -1   3   74.69    7.70
   6  -1   3   77.19   10.50
  -6  -1  -3   63.99    8.20
   6  -1   3   65.59    9.70
   6  -1   3   77.49    8.50
  -6  -1  -3   72.59    7.40
  -6   1  -3   59.09    7.20
   6   1   3   77.19    7.50
   6   1   3   73.99    7.80
   6   1   3   73.39   10.10
   6   1   3   71.29    8.00
  -7  -1  -3    3.00    2.10
  -7  -1  -3    3.00    2.60
   7  -1   3    1.30    5.40
   7  -1   3    7.10    4.30
   7  -1   3    6.60    3.50
   7  -1   3   12.40    4.40
   7  -1   3    2.90    3.10
  -7  -1  -3    0.10    3.80
  -7   1  -3    1.90    2.10
   7   1   3   -6.20    4.20
   7   1   3   -8.20    4.90
   7   1   3   -1.80    4.30
   7   1   3    6.30    2.50
   7   1   3   -0.10    2.90
   7   1   3    7.70    4.40
   8  -1   3   20.10    6.40
   8  -1   3   30.00    7.30
  -8  -1  -3   25.90    6.40
   8  -1   3   15.90    4.80
   8  -1   3   37.50    8.90
  -8  -1  -3   26.30    6.00
   8  -1   3   41.10    8.30
   8  -1   3   26.00    6.60
  -8  -1  -3   25.70    5.80
  -8   1  -3   22.90    5.80
   8   1   3   29.60    6.50
   8   1   3   23.20    6.40
   8   1   3   32.90    6.00
   8   1   3   26.10    6.80
   8   1   3   28.60    6.30
   8   1   3   23.90    7.10
  -8   1  -3   44.40    9.40
   9  -1   3  168.48   16.40
   9  -1   3  148.79   14.50
  -9  -1  -3  166.28   15.40
   9  -1   3  173.88   16.30
  -9  -1  -3  139.19   14.40
   9  -1   3  146.99   15.30
   9  -1   3  162.08   15.90
   9   1   3  152.08   15.40
  -9   1  -3  154.88   15.70
   9   1   3  176.78   15.20
   9   1   3  167.98   13.40
   9   1   3  179.28   16.40
   9   1   3  153.28   18.30
   9   1   3  126.39   16.20
 -10  -1  -3   32.10    6.50
 -10  -1  -3   38.30    7.10
  10  -1   3   26.40    5.70
 -10  -1  -3   29.40    6.10
  10  -1   3   19.20    6.30
  10  -1   3   20.20    5.40
  10  -1   3   35.20    9.40
  10  -1   3   26.40    6.40
  10   1   3   41.70   10.20
 -10   1  -3   29.50    7.30
 -10   1  -3   36.50    6.50
  10   1   3   43.10    8.80
 -10   1  -3   25.00    5.90
  10   1   3   22.70    6.10
  10   1   3   17.90    4.40
  10   1   3   28.40    6.80
  10   1   3   39.90    9.90
  11  -1   3   80.69   14.80
  11  -1   3  146.49   13.40
  11  -1   3  104.39   13.10
  11  -1   3  126.99   13.40
 -11  -1  -3  102.09   11.90
 -11  -1  -3  126.69   11.60
 -11  -1  -3  129.99   12.70
  11  -1   3  116.99   11.60
  11   1   3   86.69   15.10
  11   1   3  127.09   14.10
  11   1   3  123.79   14.00
 -11   1  -3  121.99   12.70
  11   1   3  101.79   11.60
 -11   1  -3  129.89   11.70
 -11   1  -3  128.79   12.40
  12  -1   3   10.80    4.20
 -12  -1  -3    8.00    3.40
  12  -1   3   12.60    5.20
 -12  -1  -3    7.70    3.90
 -12  -1  -3    7.70    3.60
  12  -1   3    4.00    4.20
 -12   1  -3    8.10    4.10
  12   1   3   13.80    5.60
 -12   1  -3    7.70    3.30
 -12   1  -3    9.90    4.10
 -13  -1  -3  253.67   19.10
 -13  -1  -3  272.87   19.90
  13  -1   3  268.67   19.10
 -13  -1  -3  260.17   18.90
 -13   1  -3  267.47   18.90
 -13   1  -3  242.78   19.10
 -13   1  -3  265.57   18.90
 -14  -1  -3    0.90    2.70
 -14   1  -3    5.50    4.90
 -14   1  -3    1.20    2.90
  15  -2  -3   22.70    5.50
 -15  -2   3   16.10    3.90
  15  -2  -3   32.30    5.90
  15   2  -3   23.20    5.80
 -15   2   3   27.50    8.10
  15   2  -3   21.90    4.40
  15   2  -3   28.90    6.10
 -14  -2   3   50.59    7.60
  14  -2  -3   48.10    8.80
  14  -2  -3   49.80    7.60
  14  -2  -3   36.80    7.70
  14  -2  -3   43.20    8.70
  14   2  -3   45.40    6.60
 -14   2   3   39.20    8.70
  14   2  -3   54.19    9.80
  14   2  -3   36.80    7.40
  13  -2  -3   76.99    9.70
  13  -2  -3   81.89    9.90
  13  -2  -3   71.69   10.30
 -13   2   3   74.59   10.60
  13   2  -3   74.79   10.80
  13   2  -3   78.99    8.90
  13   2  -3   70.69    9.90
  12  -2  -3  423.16   31.10
  12  -2  -3  486.05   31.30
  12  -2  -3  390.56   30.10
 -12  -2   3  432.76   29.80
  12  -2  -3  473.25   34.00
  12  -2  -3  418.06   31.20
  12   2  -3  411.66   33.30
  12   2  -3  403.76   31.10
  12   2  -3  453.65   31.90
 -12   2   3  396.36   30.20
  12   2  -3  438.86   30.40
 -12   2   3  419.96   29.80
  11  -2  -3    7.50    4.40
  11  -2  -3   12.10    4.50
  11  -2  -3    4.30    4.00
 -11  -2   3    5.10    3.50
 -11  -2   3   12.90    6.30
  11  -2  -3    6.90    3.60
  11  -2  -3    1.70    4.60
  11   2  -3    9.10    3.70
 -11   2   3   -1.00    4.00
  11   2  -3    1.40    3.60
  11   2  -3    2.20    4.50
  11   2  -3    2.70    4.10
  10  -2  -3 3519.85  209.98
  10  -2  -3 3646.64  210.88
  10  -2  -3 3065.09  212.48
 -10  -2   3 3356.46  209.98
  10  -2  -3 3710.43  213.88
 -10  -2   3 3186.18  210.58
  10  -2  -3 3838.92  213.78
  10  -2  -3 3548.15  210.98
  10   2  -3 3401.96  211.68
  -9  -2   3  457.05   30.80
   9  -2  -3  447.46   32.60
   9  -2  -3  423.76   31.50
   9  -2  -3  441.16   32.90
   9  -2  -3  447.06   32.60
   9  -2  -3  440.86   31.70
   9  -2  -3  521.25   32.20
   9   2  -3  489.95   33.50
   9   2  -3  478.35   33.00
   9   2  -3  474.15   32.20
  -8  -2   3   54.79    7.40
   8  -2  -3   72.99   10.00
   8  -2  -3   88.19   11.20
   8  -2  -3   64.69    7.90
   8  -2  -3   45.60   10.50
   8   2  -3   47.30   10.20
   7  -2  -3 1913.31  122.39
   7   2  -3 2164.88  121.49
   7   2  -3 1891.41  121.19
   6  -2  -3   12.50    3.30
   6   2  -3   10.50    2.80
  -6   2   3   13.50    2.50
   6   2  -3    8.50    2.60
   6   2  -3   11.70    3.10
   5  -2  -3 3711.13  216.08
   5   2  -3 3378.86  214.28
   5   2  -3 3651.23  214.68
   4  -2  -3 1341.17   91.29
   4   2  -3 1542.85   90.49
   4   2  -3 1600.84   90.49
   3  -2  -3 1274.57   76.59
  -3  -2   3 1189.08   75.79
   3   2  -3 1316.57   75.89
  -3   2   3 1220.38   74.89
  -2  -2   3   14.20    2.20
   2  -2  -3   18.00    2.80
   2   2  -3   17.10    2.40
  -2   2   3   17.50    1.90
  -1  -2   3   12.80    2.00
  -1   2   3   10.60    1.90
   0  -2   3    5.10    1.50
   0  -2   3    6.20    1.30
   0   2   3    4.80    1.40
   1  -2   3  506.45   32.80
   1  -2   3  539.25   33.30
   1   2   3  547.25   33.50
   2  -2   3   37.40    3.90
   2  -2   3   38.50    3.90
   2   2   3   34.80    4.10
   3  -2   3 1421.86   90.19
   3  -2   3 1530.85   90.59
   3   2   3 1491.55   90.69
   4  -2   3   44.50    4.90
  -4  -2  -3   40.80    8.20
  -4  -2  -3   46.50    5.70
   4  -2   3   41.40    5.10
   4   2   3   47.20    5.50
  -4   2  -3   30.50    5.00
   4   2   3   44.60    5.30
  -5  -2  -3  235.38   18.60
   5  -2   3  270.47   18.40
  -5  -2  -3  241.28   18.20
   5  -2   3  278.37   19.40
   5   2   3  284.17   18.40
   5   2   3  263.67   19.00
  -5   2  -3  266.87   18.20
   6  -2   3  608.24   39.70
  -6  -2  -3  587.54   39.50
   6  -2   3  591.34   38.70
   6  -2   3  635.84   40.70
  -6  -2  -3  591.44   39.50
  -6  -2  -3  555.44   38.70
   6  -2   3  648.64   40.70
   6   2   3  626.94   41.10
   6   2   3  628.74   38.90
  -6   2  -3  578.54   38.60
   6   2   3  622.64   40.40
   6   2   3  558.94   39.30
  -7  -2  -3    6.70    3.60
  -7  -2  -3    4.30    2.40
   7  -2   3    6.60    3.50
  -7  -2  -3    7.00    4.00
   7  -2   3    5.30    4.20
   7  -2   3    3.50    3.90
  -7   2  -3    4.40    2.80
   7   2   3    8.80    5.40
   7   2   3    4.80    2.70
   7   2   3    5.40    4.20
   7   2   3    8.10    2.70
  -7   2  -3    5.50    4.70
   7   2   3    4.80    3.60
  -8  -2  -3   84.69   10.00
  -8  -2  -3   76.69   10.70
  -8  -2  -3   95.59    9.40
   8  -2   3   99.09   11.50
   8  -2   3   66.59   12.20
   8  -2   3  101.49   11.30
   8  -2   3   83.79   13.10
   8  -2   3   94.29   11.80
   8   2   3  109.29   10.60
   8   2   3   99.49    9.60
  -8   2  -3   70.49   11.90
   8   2   3   84.29   15.30
   8   2   3  105.89   13.50
   8   2   3   95.29   16.00
  -8   2  -3   91.39    9.50
   8   2   3  104.09   11.10
   8   2   3   82.89   11.30
   9  -2   3   49.20    9.40
   9  -2   3   58.69   11.20
   9  -2   3   42.70    9.30
  -9  -2  -3   38.40    7.90
  -9  -2  -3   46.50    8.90
   9  -2   3   46.30    9.00
   9  -2   3   62.59   13.80
  -9  -2  -3   46.30    7.10
   9   2   3   33.30   10.00
  -9   2  -3   36.60    6.90
   9   2   3   39.50    7.70
  -9   2  -3   37.90    7.20
   9   2   3   47.90    9.50
   9   2   3   37.00    8.20
  10  -2   3    8.60    4.60
 -10  -2  -3   10.70    3.40
  10  -2   3   12.30    4.30
  10  -2   3    4.90    5.00
 -10  -2  -3    9.00    4.40
 -10  -2  -3    9.10    3.60
  10  -2   3    9.70    5.00
  10  -2   3   10.10    4.30
  10   2   3   12.50    6.20
  10   2   3    8.10    6.60
  10   2   3   13.00    5.20
 -10   2  -3    6.80    4.50
  10   2   3    5.50    2.80
  10   2   3   15.50    5.20
  11  -2   3    8.90    3.60
  11  -2   3    3.60    3.90
 -11  -2  -3    7.80    3.70
  11  -2   3    2.10    4.30
 -11  -2  -3    7.00    3.80
  11  -2   3    5.00    6.90
  11  -2   3    6.70    4.20
 -11  -2  -3   15.10    4.60
 -11   2  -3    9.30    3.60
  11   2   3   14.10    6.00
  11   2   3   11.20    4.10
  11   2   3    6.60    9.10
 -11   2  -3   10.50    4.30
 -11   2  -3    8.80    3.70
  12  -2   3  512.05   35.70
 -12  -2  -3  514.15   35.40
  12  -2   3  539.75   35.50
 -12  -2  -3  479.75   34.60
 -12  -2  -3  515.15   34.80
  12  -2   3  474.65   34.80
 -12   2  -3  539.45   35.00
 -12   2  -3  582.54   39.70
 -12   2  -3  561.64   35.80
 -13  -2  -3   -6.50    3.50
 -13  -2  -3    1.40    3.00
 -13  -2  -3    0.20    2.70
  13  -2   3   -3.30    3.00
  13   2   3   -0.50    2.30
 -13   2  -3    2.50    3.00
 -13   2  -3    3.70    3.30
 -13   2  -3    3.30    3.30
  15  -3  -3   55.39    6.80
  15  -3  -3   51.99   10.70
 -15  -3   3   61.09    7.10
  15  -3  -3   49.80    6.80
  15   3  -3   46.10    8.10
  15   3  -3   53.19    6.90
  15   3  -3   50.59    5.90
  14  -3  -3  110.19   11.60
 -14  -3   3  134.19   11.90
  14  -3  -3  133.39   12.30
  14  -3  -3  141.29   12.30
  14   3  -3  125.99   12.70
  14   3  -3  143.09   12.90
 -14   3   3  119.99   12.50
  14   3  -3  134.99   14.10
  13  -3  -3  214.58   18.40
  13  -3  -3  228.28   18.50
  13  -3  -3  201.78   17.60
 -13  -3   3  238.28   17.90
 -13   3   3  223.38   17.90
  13   3  -3  232.18   18.70
  13   3  -3  231.58   18.90
  13   3  -3  213.38   17.30
 -12  -3   3  897.01   58.79
  12  -3  -3  939.21   66.29
  12  -3  -3  943.61   66.69
  12  -3  -3 1041.20   69.29
  12  -3  -3  889.31   59.29
  12   3  -3  950.80   59.09
  12   3  -3  883.01   65.29
 -12   3   3  922.31   58.09
  12   3  -3  810.22   59.89
  11  -3  -3  903.91   58.89
  11  -3  -3  797.42   56.09
  11  -3  -3  854.31   55.59
  11  -3  -3  868.71   56.79
  11  -3  -3  804.82   54.79
  11  -3  -3  873.21   54.99
 -11  -3   3  833.52   54.89
  11   3  -3  905.71   56.79
 -11   3   3  857.51   53.99
  11   3  -3  883.81   57.09
  11   3  -3  794.72   56.49
 -10  -3   3   13.30    5.80
  10  -3  -3   16.50    4.40
  10  -3  -3   13.60    5.00
  10  -3  -3    5.00    3.70
  10  -3  -3   12.50    4.50
  10  -3  -3    6.20    3.90
 -10  -3   3   24.60    6.60
  10   3  -3   13.90    4.90
  10   3  -3    8.90    4.50
  10   3  -3   13.40    4.70
   9  -3  -3    0.20    3.90
   9  -3  -3   15.20    5.30
   9  -3  -3    0.80    3.20
  -9  -3   3   10.10    5.70
   9  -3  -3    7.90    4.30
  -9  -3   3    2.10    2.70
   9  -3  -3    2.30    3.50
   9   3  -3    7.20    4.30
   9   3  -3   13.20    4.50
   8  -3  -3  994.70   56.69
   8  -3  -3  931.81   55.49
   8  -3  -3  862.41   54.79
   8  -3  -3  841.52   56.69
   8  -3  -3  893.91   55.99
   8   3  -3  765.52   55.99
   8   3  -3  837.72   54.89
   8   3  -3  759.32   56.69
  -7  -3   3  579.34   41.10
   7  -3  -3  671.83   43.70
   7   3  -3  671.13   43.80
   7   3  -3  699.83   42.20
   7   3  -3  637.44   41.60
  -6  -3   3 1127.09   73.29
   6  -3  -3 1326.67   75.79
   6   3  -3 1240.08   74.19
   6   3  -3 1195.48   73.49
   6   3  -3 1212.28   73.39
  -6   3   3 1089.69   71.99
  -5  -3   3    0.20    2.00
   5  -3  -3   12.20    3.20
   5   3  -3    2.20    1.40
  -5   3   3    2.90    1.30
   5   3  -3    4.40    1.90
   5   3  -3    7.00    2.90
   4   3  -3 6517.75  385.76
   4   3  -3 6587.84  384.86
  -4   3   3 5728.63  384.36
  -4   3   3 6968.00  384.56
  -3  -3   3 6375.46  373.66
  -3   3   3 6210.08  372.66
   3   3  -3 6159.28  373.56
  -2  -3   3   42.40    4.30
   2   3  -3   42.80    4.40
  -2   3   3   43.90    3.90
  -1  -3   3  855.61   54.89
  -1   3   3  927.21   54.79
   0  -3   3   46.40    4.50
   0  -3   3   45.20    4.00
   0   3   3   47.40    4.50
   1  -3   3 1315.17   83.59
   1  -3   3 1375.86   84.09
   1   3   3 1450.85   84.49
   2  -3   3  245.18   16.50
   2  -3   3  237.88   16.40
   2   3   3  241.68   16.90
   3  -3   3 1236.08   72.89
  -3  -3  -3 1156.68   73.09
  -3   3  -3 1130.49   72.29
   3   3   3 1151.88   72.59
   3   3   3 1258.17   73.69
   3   3   3 1178.78   72.19
   4  -3   3 2554.34  158.18
  -4  -3  -3 2871.21  157.48
  -4  -3  -3 2475.25  157.78
   4  -3   3 2421.06  157.18
   4   3   3 2722.93  158.48
  -4   3  -3 2710.33  157.08
   4   3   3 2504.35  157.18
   4   3   3 2572.34  156.58
  -5  -3  -3   25.30    5.00
   5  -3   3   25.50    5.00
  -5  -3  -3   24.60    5.40
   5   3   3   31.80    4.70
   5   3   3   40.10    5.60
  -5   3  -3   25.40    4.60
   5   3   3   19.10    3.70
  -6  -3  -3  369.36   25.60
  -6  -3  -3  354.66   26.10
   6  -3   3  417.56   27.50
   6  -3   3  345.57   27.00
   6  -3   3  396.36   27.00
   6  -3   3  327.77   26.80
   6  -3   3  368.56   27.00
  -6  -3  -3  344.27   26.10
   6   3   3  392.56   26.70
  -6   3  -3  435.76   27.80
   6   3   3  367.36   25.50
  -6   3  -3  391.56   26.50
   6   3   3  370.36   27.20
   7  -3   3  549.85   37.90
   7  -3   3  587.04   38.60
  -7  -3  -3  532.05   36.40
   7  -3   3  518.15   37.40
  -7  -3  -3  570.04   37.30
   7  -3   3  583.54   37.10
  -7  -3  -3  572.74   37.40
   7  -3   3  614.24   38.10
   7   3   3  542.25   36.00
   7   3   3  539.25   37.70
  -7   3  -3  542.15   37.30
   7   3   3  564.44   36.40
   7   3   3  530.95   37.30
  -7   3  -3  476.55   35.80
   8  -3   3  623.14   38.40
   8  -3   3  614.14   38.80
   8  -3   3  522.85   38.70
  -8  -3  -3  565.94   37.50
  -8  -3  -3  478.15   36.90
   8  -3   3  457.35   37.40
  -8  -3  -3  557.14   36.60
   8   3   3  445.26   38.20
  -8   3  -3  512.65   36.20
   8   3   3  578.44   36.70
  -8   3  -3  513.15   37.40
   8   3   3  614.34   38.40
   8   3   3  593.44   39.40
   8   3   3  596.84   35.80
   9  -3   3   17.60    5.60
   9  -3   3    8.00    5.10
  -9  -3  -3    9.20    3.50
  -9  -3  -3   13.50    4.10
  -9  -3  -3   12.20    4.70
   9  -3   3   13.00    5.00
   9  -3   3   10.60    4.80
   9  -3   3   22.00    5.90
   9  -3   3    9.30    3.60
  -9   3  -3   15.00    4.00
  -9   3  -3   19.60    5.20
   9   3   3   16.20    5.30
   9   3   3    8.90    5.20
   9   3   3   24.70    6.60
   9   3   3   18.50    4.50
  10  -3   3    0.40    5.90
 -10  -3  -3   -1.10    2.90
  10  -3   3    7.10    4.80
  10  -3   3    5.90    5.40
  10  -3   3    3.60    3.50
  10  -3   3    4.40    3.40
 -10  -3  -3    4.40    3.10
 -10  -3  -3    2.40    3.40
 -10   3  -3    0.30    2.70
  10   3   3    2.80    3.90
  10   3   3    1.00    2.60
 -10   3  -3    2.30    5.30
  10   3   3   -1.70    4.70
 -11  -3  -3  452.55   30.40
  11  -3   3  330.27   26.50
  11  -3   3  362.06   24.40
  11  -3   3  359.56   27.00
 -11  -3  -3  366.66   26.20
  11  -3   3  381.76   27.00
 -11   3  -3  353.16   26.40
  11   3   3  357.56   25.60
  11   3   3  366.96   26.30
 -12  -3  -3    2.20    3.40
  12  -3   3   -0.80    2.80
 -12  -3  -3    4.40    2.90
  12  -3   3    6.50    3.00
 -12  -3  -3   -1.30    3.00
  12  -3   3    3.80    4.00
 -12   3  -3    4.20    4.00
 -12   3  -3   -0.10    2.70
 -12   3  -3   -2.30    2.50
 -13  -3  -3   -5.60    5.90
 -13  -3  -3   -0.20    3.20
 -13  -3  -3    0.80    2.50
  13  -3   3    1.50    2.70
  13   3   3    0.00    2.10
 -13   3  -3   -2.60    2.90
 -13   3  -3    1.10    2.60
 -13   3  -3    1.50    3.90
  15  -4  -3  151.18   11.70
 -15  -4   3  168.28   12.50
  15  -4  -3  134.79   12.00
  15  -4  -3  147.39   11.60
  15   4  -3  146.89   11.30
  15   4  -3  136.89   11.60
  14  -4  -3   -1.00    2.40
  14  -4  -3    0.60    3.30
  14  -4  -3   -0.90    2.40
 -14  -4   3    0.20    2.80
  14   4  -3    0.20    1.80
  14   4  -3    4.10    3.00
 -14   4   3   -1.20    4.50
  14   4  -3   -0.70    4.10
  13  -4  -3   11.30    4.20
 -13  -4   3   14.40    4.30
  13  -4  -3   20.50    5.00
  13  -4  -3   14.60    4.20
 -13   4   3   19.90    5.60
 -13   4   3   20.80    7.00
  13   4  -3   15.60    3.70
  13   4  -3   23.10    5.50
  13   4  -3   13.30    4.20
  13   4  -3   13.70    5.00
 -12  -4   3  171.18   14.40
  12  -4  -3  162.38   14.60
  12  -4  -3  183.98   15.60
  12  -4  -3  120.79   18.40
  12  -4  -3  170.68   15.40
  12  -4  -3  147.69   15.20
  12   4  -3  151.68   13.90
  12   4  -3  166.48   16.20
  12   4  -3  170.38   15.00
  12   4  -3  181.68   16.10
 -12   4   3  144.09   14.60
 -11  -4   3    7.70    3.40
  11  -4  -3    9.30    4.60
  11  -4  -3    2.10    4.50
  11  -4  -3    2.50    2.90
  11  -4  -3    3.90    5.60
  11  -4  -3    6.90    3.80
 -11   4   3    4.00    4.80
  11   4  -3    5.90    4.70
  11   4  -3    6.50    5.00
  10  -4  -3  956.10   63.19
  10  -4  -3  969.20   62.29
  10  -4  -3 1037.70   63.49
  10  -4  -3  798.52   69.69
 -10  -4   3 1053.49   62.19
  10  -4  -3  994.00   61.59
  10   4  -3  893.01   63.19
  10   4  -3  916.51   62.69
  10   4  -3 1045.20   63.39
   9  -4  -3   74.29   11.10
   9  -4  -3   68.09    9.30
   9  -4  -3   53.09    9.40
  -9  -4   3   66.09    8.50
   9  -4  -3   80.89   10.50
   9  -4  -3   76.39   11.40
   9  -4  -3   83.79   10.60
   9   4  -3   54.49    8.90
   9   4  -3   75.29   10.20
  -8  -4   3    2.60    2.80
   8  -4  -3    3.80    3.70
   8  -4  -3    3.20    3.20
   8  -4  -3    7.40    4.60
   8  -4  -3    0.50    3.40
   8  -4  -3    3.30    2.60
   8   4  -3   -3.00    4.60
   8   4  -3    3.00    4.70
   8   4  -3    6.60    3.10
   7  -4  -3  403.56   28.50
   7  -4  -3  366.16   27.00
   7  -4  -3  390.46   26.10
   7   4  -3  333.87   27.00
   7   4  -3  403.56   28.30
   7   4  -3  340.97   25.40
   7   4  -3  360.76   25.20
  -6  -4   3   13.80    3.20
   6  -4  -3   14.40    4.30
  -6   4   3   12.20    2.40
   6   4  -3    7.40    2.60
   6   4  -3    8.40    2.90
   6   4  -3    6.90    3.10
   5  -4  -3  506.25   31.30
  -5  -4   3  432.36   29.10
   5   4  -3  432.56   29.50
   5   4  -3  462.75   28.60
   5   4  -3  411.86   29.40
  -5   4   3  447.06   28.20
   4  -4  -3  761.22   51.59
   4   4  -3  844.72   50.89
  -4   4   3  812.42   49.60
   3  -4  -3  953.50   58.89
  -3   4   3  927.31   57.19
   3   4  -3  913.31   57.99
  -2  -4   3   61.59    6.00
   2  -4  -3   76.39    7.10
   2   4  -3   61.19    6.20
  -2   4   3   70.69    6.00
  -1   4   3   82.79    7.70
   0  -4   3 2978.30  170.68
   0  -4   3 2656.93  171.28
   0   4   3 2891.21  171.58
   1  -4   3   24.70    3.70
  -1  -4  -3   30.80    5.40
   1  -4   3   35.40    4.10
   1   4   3   26.40    4.00
   1   4   3   34.60    4.40
  -2  -4  -3 1872.61  116.19
   2  -4   3 1816.62  115.29
   2  -4   3 2037.30  115.69
   2   4   3 2039.10  115.29
   2   4   3 2140.79  116.49
  -2   4  -3 1624.74  114.59
   2   4   3 1772.92  115.09
  -3  -4  -3 2825.12  185.48
  -3  -4  -3 3074.59  186.58
   3  -4   3 3437.66  187.08
   3  -4   3 3298.47  186.28
   3   4   3 3104.09  187.08
   3   4   3 3064.09  185.48
   3   4   3 3152.98  185.98
  -3   4  -3 2735.83  185.28
   4  -4   3   41.70    5.50
   4  -4   3   48.90    6.20
  -4  -4  -3   45.40    6.40
  -4  -4  -3   37.20    6.20
   4   4   3   38.70    5.40
  -4   4  -3   46.80    5.60
   4   4   3   37.00    5.10
   4   4   3   43.30    5.90
  -5  -4  -3  464.25   29.50
  -5  -4  -3  430.06   30.70
   5  -4   3  445.66   30.20
   5  -4   3  514.15   31.40
   5  -4   3  409.76   29.00
   5  -4   3  414.06   32.20
   5  -4   3  434.26   30.50
   5  -4   3  443.86   30.90
  -5  -4  -3  426.06   30.70
  -5   4  -3  385.96   28.60
   5   4   3  466.95   30.70
   5   4   3  429.76   28.20
   5   4   3  474.55   31.60
   6  -4   3   11.60    4.50
   6  -4   3    4.60    4.40
   6  -4   3    3.60    4.00
  -6  -4  -3    5.70    3.40
  -6  -4  -3   10.50    3.80
   6  -4   3    5.10    3.70
  -6  -4  -3    4.70    2.80
   6  -4   3    8.30    3.80
   6   4   3    6.20    3.70
   6   4   3    2.70    2.80
  -6   4  -3    3.70    4.10
   6   4   3    3.10    4.90
  -6   4  -3    2.30    2.30
  -7  -4  -3    4.30    3.60
   7  -4   3    3.90    3.00
   7  -4   3    1.60    3.90
   7  -4   3    9.30    4.60
   7  -4   3   -2.30    3.80
   7  -4   3    6.80    4.00
  -7  -4  -3    6.90    3.20
  -7  -4  -3    1.00    3.20
   7   4   3    6.60    3.10
  -7   4  -3    3.30    2.90
  -7   4  -3    7.10    4.20
   7   4   3   -3.80    6.40
   7   4   3    0.30    3.90
   7   4   3    4.40    2.60
   7   4   3    4.80    4.20
   8  -4   3  136.09   15.10
   8  -4   3  121.79   14.10
  -8  -4  -3  148.59   14.10
   8  -4   3  140.29   14.70
   8  -4   3  135.49   13.50
  -8  -4  -3  151.38   14.10
   8  -4   3  164.38   14.80
  -8  -4  -3  154.48   13.80
   8   4   3  193.78   17.80
   8   4   3  136.09   15.00
  -8   4  -3  144.59   14.10
   8   4   3  115.29   16.40
   8   4   3  151.78   15.10
   8   4   3  143.89   12.60
  -8   4  -3  140.09   14.70
   9  -4   3  590.84   38.80
  -9  -4  -3  570.14   38.70
  -9  -4  -3  589.14   38.50
   9  -4   3  577.74   39.10
   9  -4   3  562.94   40.90
   9  -4   3  579.34   37.10
   9  -4   3  510.25   38.30
   9  -4   3  516.65   38.50
  -9  -4  -3  544.95   37.60
   9   4   3  550.34   37.50
   9   4   3  593.64   41.00
  -9   4  -3  504.55   37.80
   9   4   3  588.24   38.90
  -9   4  -3  602.14   37.90
   9   4   3  493.35   38.70
 -10  -4  -3   97.09   11.00
  10  -4   3   95.99   11.50
  10  -4   3  109.39   11.70
  10  -4   3   86.19   11.90
 -10  -4  -3  105.29   11.00
  10  -4   3  126.39   15.80
  10  -4   3   95.39   10.50
 -10  -4  -3   96.59   10.80
  10   4   3   99.29   15.00
  10   4   3   92.29   11.30
 -10   4  -3   95.99   10.30
 -10   4  -3   69.69   11.80
  10   4   3  100.19   23.60
  10   4   3   93.79   10.10
 -11  -4  -3  309.97   22.10
 -11  -4  -3  308.87   22.10
 -11  -4  -3  309.57   21.70
  11  -4   3  251.67   21.60
  11  -4   3  275.57   22.00
  11  -4   3  306.87   22.40
 -11   4  -3  318.47   21.80
  11   4   3  268.37   21.00
 -11   4  -3  264.27   21.70
 -12  -4  -3   44.60    9.50
 -12  -4  -3   43.00    7.10
  12  -4   3   65.19    8.70
  12  -4   3   45.00    7.80
 -12  -4  -3   58.49    9.10
 -12   4  -3   40.80    8.90
 -12   4  -3   54.29    7.60
 -12   4  -3   49.90    6.70
  13  -4   3    2.90    2.60
  13  -4   3    0.10    2.60
 -13   4  -3    8.50    2.90
 -13   4  -3    4.40    3.20
  13   4   3    4.80    2.10
  14  -5  -3   67.89    8.10
  14  -5  -3   64.89    7.90
 -14  -5   3   66.29    7.90
  14  -5  -3   60.09    7.60
  14   5  -3   62.49    7.90
  14   5  -3   74.19    7.00
  13  -5  -3  102.09    9.60
 -13  -5   3   80.39    9.30
  13  -5  -3   75.59    9.70
  13  -5  -3   96.89   13.70
  13  -5  -3   87.39    9.80
  13   5  -3   91.29   10.40
  13   5  -3   84.89    8.80
  13   5  -3   90.19   12.60
  13   5  -3   93.69   10.20
  12  -5  -3   58.69    8.90
  12  -5  -3   35.20    8.70
  12  -5  -3   45.60    8.00
  12  -5  -3   70.99    9.70
  12   5  -3   46.50   11.10
 -12   5   3   48.50   10.10
  12   5  -3   51.99    8.80
  12   5  -3   64.69    7.90
  11  -5  -3  852.21   64.69
  11  -5  -3  970.40   64.89
 -11  -5   3 1003.90   60.79
  11  -5  -3  952.00   60.29
  11   5  -3  873.01   60.79
 -11   5   3  978.20   59.39
  10  -5  -3   36.30    9.50
 -10  -5   3   29.40    6.70
  10  -5  -3   14.50    4.80
  10  -5  -3   24.50    5.70
  10  -5  -3   26.00    5.40
  10  -5  -3   17.20    4.70
  10   5  -3   20.20    5.80
  10   5  -3   26.30    6.80
   9  -5  -3 1022.80   65.89
   9  -5  -3  957.90   65.09
  -9  -5   3 1039.70   64.89
   9  -5  -3  963.60   64.39
   9  -5  -3 1013.80   65.89
   9  -5  -3 1114.39   68.79
   9   5  -3 1007.10   66.59
   8  -5  -3   99.79   12.50
   8  -5  -3  120.89   12.70
   8  -5  -3  123.69   11.50
  -8  -5   3  106.39   10.50
   8  -5  -3  104.09   11.20
   8  -5  -3  120.79   11.20
   8  -5  -3   95.49   12.90
   8   5  -3   83.49   13.90
   8   5  -3  115.09   13.60
  -8   5   3  105.19    9.60
   8   5  -3   99.99   11.50
  -7  -5   3  790.92   51.99
   7  -5  -3  821.22   52.69
   7  -5  -3  808.22   53.29
   7  -5  -3  824.52   54.79
   7  -5  -3  898.61   52.99
   7  -5  -3  887.81   52.69
   7   5  -3  781.62   53.29
   7   5  -3  788.12   51.79
   7   5  -3  785.92   53.69
  -7   5   3  809.62   50.69
   7   5  -3  777.32   51.39
   6  -5  -3  266.07   19.70
   6  -5  -3  253.47   19.50
  -6  -5   3  264.97   18.60
   6  -5  -3  265.57   19.70
   6  -5  -3  300.07   25.50
   6   5  -3  252.37   19.40
   6   5  -3  250.47   20.80
  -6   5   3  231.28   17.50
   6   5  -3  254.27   18.20
   6   5  -3  297.67   20.20
   6   5  -3  220.18   23.30
   5  -5  -3 1516.35  101.59
  -5  -5   3 1491.25   99.49
   5  -5  -3 1753.52  100.49
  -5   5   3 1574.14   99.09
   5   5  -3 1713.83  100.69
   5   5  -3 1735.63  101.89
  -4  -5   3  811.52   52.59
   4  -5  -3  829.82   54.49
   4   5  -3  829.62   53.59
  -4   5   3  892.41   52.59
   3  -5  -3  176.78   14.30
  -3  -5   3  182.98   12.90
  -3   5   3  154.68   12.50
   3   5  -3  179.98   13.60
   2  -5  -3 1302.97   76.99
  -2  -5   3 1188.08   76.79
   2   5  -3 1319.07   77.59
  -2   5   3 1181.08   76.79
  -1  -5   3 1996.10  126.79
   1  -5  -3 2309.07  127.69
  -1   5   3 2144.49  127.69
  -1   5   3 1867.11  126.49
   1   5  -3 2184.58  128.09
   0  -5   3   83.19    7.70
   0  -5  -3   84.39    7.80
   0   5   3   90.79    8.00
   0   5  -3   78.59    7.50
   1  -5   3 1574.14   89.99
   1  -5   3 1533.75   90.29
  -1  -5  -3 1456.55   90.19
   1   5   3 1429.96   89.49
   1   5   3 1403.66   89.29
   1   5   3 1584.04   90.99
  -1   5  -3 1298.97   89.19
  -2  -5  -3 8041.10  486.45
   2  -5   3 7516.75  486.05
   2  -5   3 9226.68  486.85
  -2   5  -3 7460.45  485.35
   2   5   3 8133.19  485.75
   2   5   3 8042.60  487.15
   2   5   3 8470.15  485.65
   3  -5   3  657.93   43.60
  -3  -5  -3  641.04   44.00
   3  -5   3  643.94   44.10
  -3  -5  -3  734.73   45.70
   3   5   3  709.53   45.00
   3   5   3  737.13   43.70
  -3   5  -3  655.03   43.00
   3   5   3  699.43   43.00
  -4  -5  -3  603.64   40.20
   4  -5   3  763.92   46.90
   4  -5   3  654.03   42.00
   4  -5   3  577.84   40.40
   4  -5   3  581.24   42.20
  -4  -5  -3  671.53   43.60
  -4  -5  -3  599.94   41.40
   4   5   3  636.04   39.80
   4   5   3  649.34   43.00
  -4   5  -3  675.13   41.90
   4   5   3  626.04   42.20
   4   5   3  611.54   42.60
  -4   5  -3  611.34   41.80
   5  -5   3  374.46   26.00
  -5  -5  -3  349.47   24.10
  -5  -5  -3  355.86   25.10
   5  -5   3  360.06   26.10
   5  -5   3  343.07   24.90
   5  -5   3  339.57   30.80
  -5  -5  -3  340.77   24.80
   5  -5   3  336.97   25.80
   5   5   3  374.96   24.80
   5   5   3  332.27   23.20
   5   5   3  347.87   26.40
  -5   5  -3  347.47   23.90
   5   5   3  326.27   24.20
  -5   5  -3  366.06   25.20
   5   5   3  366.36   27.90
   6  -5   3   28.20    7.00
   6  -5   3   44.70    8.50
   6  -5   3   51.99    8.60
  -6  -5  -3   25.10    5.80
   6  -5   3   62.29    9.70
   6  -5   3   47.60    9.10
  -6  -5  -3   36.50    7.20
  -6  -5  -3   30.20    6.70
   6   5   3   31.00    6.20
   6   5   3   35.20    7.10
   6   5   3   62.79   16.50
  -6   5  -3   53.89    8.90
   6   5   3   48.20    8.60
  -6   5  -3   36.30    6.10
   6   5   3   49.40   10.10
  -7  -5  -3  649.93   46.70
  -7  -5  -3  727.63   46.20
   7  -5   3  741.63   47.50
   7  -5   3  698.53   46.10
   7  -5   3  707.73   47.40
   7  -5   3  678.43   47.30
  -7  -5  -3  745.13   47.00
   7  -5   3  659.63   48.30
   7   5   3  760.12   48.10
   7   5   3  633.84   48.00
   7   5   3  809.42   46.00
   7   5   3  660.53   47.70
  -7   5  -3  643.24   45.60
   7   5   3  792.32   46.80
  -8  -5  -3   41.90    7.80
   8  -5   3   43.60    8.60
   8  -5   3   67.79   10.00
   8  -5   3   44.30    9.90
   8  -5   3   52.59    9.90
   8  -5   3   38.60    8.70
  -8  -5  -3   50.79    8.10
  -8  -5  -3   42.60    8.00
   8   5   3   46.20    7.20
   8   5   3   33.30    8.70
   8   5   3   53.29    9.90
  -8   5  -3   53.59    7.70
  -8   5  -3   42.30    7.80
   8   5   3   44.30    7.40
   8   5   3   36.20    7.70
   9  -5   3    2.10    3.70
   9  -5   3    4.70    5.90
  -9  -5  -3    3.50    3.40
  -9  -5  -3    1.00    3.00
   9  -5   3    3.10    4.50
   9  -5   3    0.60    3.60
   9  -5   3    3.80    4.20
   9  -5   3    1.90    3.60
  -9  -5  -3   10.50    3.90
   9   5   3    6.80    3.40
   9   5   3    5.70    6.00
  -9   5  -3    6.20    3.20
  -9   5  -3    9.90    4.90
  10  -5   3    7.60    3.60
  10  -5   3   15.00    4.60
  10  -5   3    4.00    3.60
 -10  -5  -3    1.40    3.00
  10  -5   3    4.80    2.80
 -10  -5  -3   17.80   10.30
  10  -5   3    6.10    4.00
 -10  -5  -3    6.40    4.80
 -10   5  -3   10.40    4.70
  10   5   3    5.10    2.90
 -10   5  -3    2.30    2.70
  11  -5   3   26.30    6.50
 -11  -5  -3   18.90    4.60
 -11  -5  -3   22.10    5.10
  11  -5   3   11.40    3.60
 -11  -5  -3   20.00    4.50
  11   5   3   19.00    4.40
 -11   5  -3   36.50    8.90
 -11   5  -3   26.10    5.80
 -12  -5  -3  422.46   28.50
  12  -5   3  437.26   29.10
  12  -5   3  405.96   28.90
 -12   5  -3  415.56   28.50
 -12   5  -3  444.16   29.30
 -12   5  -3  449.66   29.60
  13  -5   3  155.98   12.50
  13   5   3  181.78   12.40
 -13   5  -3  172.98   12.60
  14  -6  -3    2.10    2.90
  14  -6  -3    4.90    2.50
  14  -6  -3    4.20    3.70
  14   6  -3    2.90    1.90
  13  -6  -3  280.17   20.70
  13  -6  -3  277.67   20.40
 -13  -6   3  319.07   20.50
  13  -6  -3  276.37   21.20
  13  -6  -3  255.57   20.00
  13   6  -3  278.47   19.90
  13   6  -3  267.87   20.60
  13   6  -3  289.87   20.10
  12  -6  -3  119.89   12.50
 -12  -6   3  130.39   11.70
  12  -6  -3  111.79   11.30
  12  -6  -3  117.29   11.40
  12  -6  -3  119.79   12.00
  12   6  -3  113.59   11.00
  12   6  -3  121.89   12.60
 -12   6   3  136.29   14.40
  11  -6  -3   39.10    7.80
  11  -6  -3   48.80    8.70
 -11  -6   3   33.60    7.20
  11  -6  -3   37.90    6.90
  11  -6  -3   41.20    8.50
  11   6  -3   34.40    7.20
  11   6  -3   29.40    6.70
 -11   6   3   45.10    9.40
  11   6  -3   34.30    8.50
  10  -6  -3  292.57   22.50
  10  -6  -3  283.47   24.80
  10  -6  -3  298.67   21.40
  10  -6  -3  242.98   22.10
  10  -6  -3  316.87   22.00
 -10  -6   3  301.07   21.70
  10   6  -3  247.78   23.50
  10   6  -3  246.98   22.40
 -10   6   3  277.77   20.90
   9  -6  -3   39.90    7.50
   9  -6  -3   36.40    8.70
   9  -6  -3   36.80    7.40
   9  -6  -3   40.70    8.90
  -9  -6   3   45.50    7.50
   9  -6  -3   34.70    7.70
   9  -6  -3   32.10    9.50
   9   6  -3   33.80    7.50
   9   6  -3   49.50   12.50
   8  -6  -3  106.29   13.20
   8  -6  -3   92.79   10.40
   8  -6  -3   89.79   10.20
   8  -6  -3   82.79   11.10
   8  -6  -3   79.99   11.60
   8  -6  -3   86.29   10.60
  -8  -6   3  100.49   10.10
  -8   6   3   85.79   10.10
   8   6  -3   77.29   12.00
   7  -6  -3  286.67   21.50
  -7  -6   3  304.27   21.30
   7  -6  -3  295.07   22.20
   7  -6  -3  292.57   21.90
   7  -6  -3  298.97   21.80
   7  -6  -3  309.07   23.40
   7  -6  -3  309.07   24.20
   7  -6  -3  315.17   23.00
   7   6  -3  271.17   20.60
   7   6  -3  285.27   23.10
  -7   6   3  278.47   20.20
   7   6  -3  233.48   23.10
   7   6  -3  273.07   23.80
   6  -6  -3  264.97   20.90
   6  -6  -3  306.27   21.60
   6  -6  -3  313.67   23.30
   6  -6  -3  318.87   21.10
   6  -6  -3  320.67   22.50
  -6  -6   3  213.68   25.50
  -6  -6   3  260.97   20.20
   6  -6  -3  281.07   26.70
  -6   6   3  242.18   19.00
   6   6  -3  291.97   21.90
   6   6  -3  277.47   22.50
  -6   6   3  261.27   19.70
   6   6  -3  293.37   20.30
   6   6  -3  291.97   23.30
  -5  -6   3 2278.37  143.59
   5  -6  -3 2370.46  144.39
   5  -6  -3 2536.85  144.89
   5  -6  -3 2438.16  144.19
   5  -6  -3 2520.25  144.29
   5  -6  -3 2280.07  146.19
  -5   6   3 2219.88  143.49
   5   6  -3 2348.17  144.99
   5   6  -3 2323.77  145.39
   5   6  -3 2299.57  143.59
  -4  -6   3 1156.58   72.19
   4  -6  -3 1058.99   74.29
   4  -6  -3 1175.88   74.19
   4  -6  -3 1207.18   72.99
   4  -6  -3 1209.68   73.19
   4   6  -3 1222.48   73.99
  -4   6   3 1223.68   72.79
   4   6  -3 1134.79   72.39
  -4   6   3 1085.69   71.19
   4   6  -3 1184.58   79.59
   3  -6  -3   77.99    9.20
   3  -6  -3   56.39   10.30
   3  -6  -3   91.19   13.40
  -3  -6   3   73.09    7.50
  -3   6   3   69.09    7.40
   3   6  -3   78.09    8.40
   3   6  -3   64.69    8.30
   3   6  -3   72.19    7.40
  -3   6   3   74.99    7.10
  -2  -6   3   11.00    3.00
   2   6  -3   12.20    3.80
  -2   6   3    9.20    2.50
  -2   6   3    7.50    2.40
   2   6  -3    9.90    2.80
  -1  -6   3   67.59    7.20
   1  -6  -3   50.09    6.50
  -1   6   3   60.09    6.30
   1   6  -3   60.99    7.20
  -1   6   3   67.99    7.10
   1   6  -3   60.89    6.70
   0  -6  -3 4400.76  277.17
   0   6   3 4714.03  276.47
   0   6  -3 4791.72  278.27
   0   6   3 4613.04  278.07
   0   6   3 4227.78  276.17
   0   6  -3 4900.01  276.47
  -1  -6  -3  581.34   36.20
  -1  -6  -3  526.85   36.40
  -1  -6  -3  592.44   36.50
   1  -6   3  541.85   36.40
  -1   6  -3  536.05   35.20
   1   6   3  533.65   35.10
   1   6   3  540.65   36.80
   1   6   3  548.55   35.40
   2  -6   3   47.50    7.80
   2  -6   3   59.59    9.70
   2  -6   3   46.10    8.70
  -2  -6  -3   34.10    6.90
  -2  -6  -3   34.30    5.70
   2  -6   3   25.50    5.60
   2   6   3   22.20    4.70
  -2   6  -3   30.60    7.30
  -2   6  -3   28.80    5.30
   2   6   3   33.20    5.80
   2   6   3   29.30    7.00
   2   6   3   31.00    5.50
   3  -6   3   11.50    3.90
  -3  -6  -3   30.10    5.60
   3  -6   3   18.60    5.40
   3  -6   3   13.60    4.60
   3  -6   3   23.40    7.50
  -3  -6  -3   20.50    4.70
   3   6   3    3.80    7.70
   3   6   3   26.20    6.10
  -3   6  -3   14.90    3.50
   3   6   3   25.00    6.30
   3   6   3   21.10    4.10
   4  -6   3  453.95   30.70
   4  -6   3  503.05   32.20
  -4  -6  -3  445.06   31.00
  -4  -6  -3  436.86   30.50
   4  -6   3  446.96   31.60
   4  -6   3  436.66   31.20
  -4  -6  -3  450.95   30.50
  -4  -6  -3  448.66   29.70
   4  -6   3  478.75   31.50
   4   6   3  415.66   32.30
   4   6   3  460.65   31.90
  -4   6  -3  412.06   30.20
   4   6   3  406.36   29.80
  -4   6  -3  425.96   29.30
   4   6   3  455.05   29.10
   4   6   3  439.56   30.20
  -5  -6  -3  990.60   62.29
   5  -6   3  885.71   63.29
   5  -6   3 1030.50   63.39
   5  -6   3 1064.19   63.39
  -5  -6  -3  996.90   61.39
  -5  -6  -3  943.11   62.59
   5  -6   3 1014.50   62.29
   5  -6   3  952.20   62.69
   5   6   3 1028.20   60.59
   5   6   3 1032.20   62.09
  -5   6  -3  972.10   62.39
   5   6   3  958.50   63.89
  -5   6  -3  938.71   61.39
   5   6   3  953.30   63.69
   5   6   3  884.91   61.69
   6  -6   3   17.60    5.00
  -6  -6  -3   14.60    4.40
   6  -6   3   14.70    4.70
   6  -6   3   14.00    4.60
  -6  -6  -3    0.70    7.60
   6  -6   3   18.50    6.30
   6  -6   3   15.60    4.70
  -6  -6  -3   20.30    5.10
  -6  -6  -3   15.30    4.10
  -6   6  -3   34.60    6.10
   6   6   3   13.60    3.90
   6   6   3   20.00    4.20
   6   6   3   13.40    5.80
   6   6   3   15.60    5.50
   7  -6   3    8.70    4.60
   7  -6   3   15.80    5.20
  -7  -6  -3   16.40    4.80
  -7  -6  -3    2.70    6.40
  -7  -6  -3   15.00    4.30
  -7  -6  -3   13.10    4.30
   7  -6   3   10.50    5.50
   7  -6   3   10.60    4.30
   7  -6   3    7.10    4.20
  -7   6  -3    2.70    4.00
   7   6   3   11.10    3.70
  -7   6  -3   12.10    3.80
   7   6   3   12.60    3.70
   8  -6   3  423.26   31.20
  -8  -6  -3  419.56   32.50
   8  -6   3  387.26   31.00
   8  -6   3  471.25   31.70
   8  -6   3  428.36   29.70
   8  -6   3  406.36   33.90
  -8  -6  -3  448.56   30.20
  -8  -6  -3  414.36   30.90
  -8  -6  -3  485.95   31.10
   8   6   3  417.76   29.30
  -8   6  -3  390.06   30.40
   8   6   3  471.65   34.00
  -8   6  -3  521.05   31.00
   8   6   3  435.86   30.50
  -9  -6  -3  108.09   12.60
   9  -6   3  108.79   12.30
   9  -6   3  109.99   12.80
   9  -6   3  115.99   12.70
   9  -6   3  175.88   27.50
   9  -6   3  141.19   13.00
  -9  -6  -3  119.59   12.10
   9  -6   3  115.09   11.20
  -9  -6  -3  102.69   16.80
  -9  -6  -3  139.29   12.20
   9   6   3  114.59   11.00
  -9   6  -3  122.79   13.00
   9   6   3  112.69   11.50
   9   6   3  142.49   17.90
  -9   6  -3  123.99   11.40
  10  -6   3   17.50    4.80
  10  -6   3    8.20    3.20
 -10  -6  -3   21.40    5.00
  10  -6   3   21.90    5.10
 -10  -6  -3   12.30    5.10
  10  -6   3   11.40    4.20
 -10  -6  -3   14.10    8.40
  10   6   3   10.30    3.30
 -10   6  -3   17.10    4.20
 -10   6  -3   12.70    4.60
  11  -6   3  259.57   23.90
 -11  -6  -3  265.47   19.30
  11  -6   3  265.37   19.30
 -11   6  -3  274.37   19.20
  11   6   3  257.07   19.10
 -11   6  -3  259.77   19.60
  12  -6   3  231.78   17.60
  12  -6   3  235.98   17.70
  12  -6   3  236.78   17.60
 -12   6  -3  267.07   17.60
 -12   6  -3  274.37   18.20
  13  -7  -3   71.49    7.20
  13  -7  -3   70.39    7.80
  13  -7  -3   69.19    7.50
 -13  -7   3   61.19    8.20
  13   7  -3   55.19    7.40
  13   7  -3   62.09    6.40
  12  -7  -3  174.48   18.70
  12  -7  -3  168.58   14.70
  12  -7  -3  137.49   16.20
  12  -7  -3  181.58   14.20
 -12  -7   3  195.28   14.40
  12   7  -3  178.88   13.90
 -12   7   3  197.88   14.70
  11  -7  -3 1174.88   73.49
 -11  -7   3 1246.68   72.69
  11  -7  -3 1153.88   72.29
  11  -7  -3 1089.59   72.59
  11  -7  -3 1132.29   72.69
 -11   7   3 1245.68   71.59
  11   7  -3 1133.09   73.59
  11   7  -3 1026.30   71.99
  10  -7  -3   26.60    6.10
  10  -7  -3   16.50    4.70
  10  -7  -3   13.00    4.30
 -10  -7   3   14.00    4.20
  10  -7  -3   16.90    4.90
  10  -7  -3   16.80    7.50
  10  -7  -3   13.90    4.60
 -10   7   3   16.10    4.80
  10   7  -3   14.80    4.00
  10   7  -3    8.60    3.90
   9  -7  -3  868.61   53.99
   9  -7  -3  803.22   53.99
  -9  -7   3  837.82   53.79
   9  -7  -3  819.42   53.69
   9  -7  -3  824.52   57.59
   9  -7  -3  839.22   54.59
   9  -7  -3  762.52   54.49
   9   7  -3  765.72   55.19
  -9   7   3  833.42   52.29
   9   7  -3  943.51   56.99
  -8  -7   3  229.68   24.70
   8  -7  -3  227.28   21.30
   8  -7  -3  227.98   20.20
   8  -7  -3  231.18   18.90
   8  -7  -3  231.78   18.20
  -8  -7   3  265.77   18.90
   8  -7  -3  238.38   18.90
   8  -7  -3  259.77   20.20
  -8   7   3  221.38   17.20
   8   7  -3  217.18   21.40
   8   7  -3  216.28   20.10
   7  -7  -3   12.20    5.40
   7  -7  -3   12.70    6.10
   7  -7  -3   13.00    4.20
  -7  -7   3   12.40    5.80
   7  -7  -3   -1.70    6.30
   7  -7  -3   13.60    5.00
   7  -7  -3   17.00    4.20
   7  -7  -3   20.70    5.20
   7   7  -3    2.20    7.30
   7   7  -3   12.40    3.90
  -7   7   3   14.20    4.70
  -7   7   3   24.80    5.80
   7   7  -3    8.70    4.70
   7   7  -3   13.00   10.00
   6  -7  -3  310.67   26.80
   6  -7  -3  347.67   24.50
   6  -7  -3  306.97   26.50
  -6  -7   3  335.17   27.20
   6  -7  -3  332.17   24.80
  -6  -7   3  329.57   23.60
   6  -7  -3  368.06   26.50
  -6   7   3  334.87   22.50
   6   7  -3  351.36   26.10
   6   7  -3  361.86   26.90
   6   7  -3  330.57   26.20
  -6   7   3  296.77   23.60
   6   7  -3  327.87   23.30
  -5  -7   3 1224.28   76.89
   5  -7  -3 1265.67   77.69
   5  -7  -3 1227.18   80.19
   5  -7  -3 1197.58   75.29
   5  -7  -3 1288.67   77.39
   5  -7  -3 1163.88   77.49
  -5  -7   3 1185.08   78.89
  -5   7   3 1264.27   77.69
   5   7  -3 1403.06   77.29
   5   7  -3 1229.88   78.99
  -5   7   3 1242.58   75.79
   5   7  -3 1104.59   77.59
   4  -7  -3 1105.39   70.69
   4  -7  -3 1173.38   70.69
   4  -7  -3 1164.78   70.69
  -4  -7   3 1041.60   71.59
  -4  -7   3 1154.68   69.99
   4  -7  -3 1074.49   68.99
   4  -7  -3 1169.28   71.39
   4   7  -3 1122.19   77.09
  -4   7   3 1014.50   68.89
   4   7  -3 1194.78   72.39
   4   7  -3 1174.08   70.29
  -4   7   3 1067.49   70.79
   3  -7  -3   98.29   10.20
   3  -7  -3   96.99   10.10
   3  -7  -3   97.79    9.80
   3  -7  -3   96.29    9.60
  -3  -7   3   92.59    9.00
  -3  -7   3  100.09   12.40
   3  -7  -3   84.49    9.80
  -3   7   3   98.79    8.20
  -3   7   3   77.29    9.20
   3   7  -3   95.79    9.50
   3   7  -3   75.39    8.70
   3   7  -3   75.69   12.20
   3   7  -3   89.29   10.20
  -2  -7   3  858.11   58.69
   2  -7  -3  952.70   58.79
  -2  -7   3  956.80   57.09
   2  -7  -3 1030.50   58.79
   2  -7  -3  904.91   57.29
   2  -7  -3  825.82   57.89
   2   7  -3  962.80   59.79
   2   7  -3 1048.50   58.39
   2   7  -3  847.52   56.69
  -2   7   3  831.42   58.49
  -2   7   3  908.81   57.89
  -2   7   3  854.81   56.79
   1  -7  -3    2.60    3.20
   1  -7  -3    5.60    3.50
   1  -7  -3   -2.50    3.60
   1  -7  -3    4.70    3.30
  -1  -7   3    6.80    4.30
  -1  -7   3    2.80    5.80
   1  -7  -3    3.60    2.30
  -1  -7   3    8.20    4.00
   1   7  -3    2.80    2.40
  -1   7   3    2.60    2.40
   1   7  -3    0.50    2.50
  -1   7   3    1.90    3.80
  -1   7   3    2.00    2.30
   1   7  -3    2.60    2.90
   0  -7   3   92.39   10.90
   0  -7   3   85.89   12.50
   0  -7  -3   96.99    9.90
   0  -7  -3   95.39    9.00
   0  -7  -3   84.39    9.60
   0  -7  -3   87.29   10.30
   0  -7   3   91.09    9.80
   0   7   3   89.89    9.50
   0   7  -3   76.89    9.40
   0   7   3   84.49    7.90
   0   7  -3   82.99    8.20
   0   7   3   70.89    9.10
   0   7  -3   93.49    9.60
   1  -7   3  498.35   34.90
   1  -7   3  586.44   36.70
  -1  -7  -3  485.85   34.50
   1  -7   3  513.45   35.50
  -1  -7  -3  500.65   34.50
  -1  -7  -3  554.44   35.30
  -1   7  -3  531.85   35.80
  -1   7  -3  501.65   34.50
   1   7   3  515.25   35.70
  -1   7  -3  543.65   33.80
   1   7   3  506.45   33.50
   1   7   3  484.65   34.40
   1   7   3  502.45   33.70
   2  -7   3  187.68   16.60
   2  -7   3  216.78   17.40
  -2  -7  -3  186.78   16.20
  -2  -7  -3  202.48   15.50
   2  -7   3  182.88   15.60
  -2  -7  -3  187.68   15.80
  -2   7  -3  197.98   14.50
  -2   7  -3  213.38   16.50
   2   7   3  184.18   15.20
   2   7   3  172.78   13.90
   2   7   3  172.18   14.50
  -2   7  -3  177.18   15.30
   2   7   3  180.78   16.20
  -3  -7  -3   90.99   10.10
   3  -7   3  105.29   10.40
  -3  -7  -3   95.89    9.90
   3  -7   3   98.69   13.00
   3  -7   3   87.79   11.30
   3  -7   3   69.09   12.50
  -3  -7  -3   94.59   11.40
   3  -7   3  103.89   11.80
   3   7   3   84.79    9.40
   3   7   3   90.49   11.00
  -3   7  -3   89.79    8.80
   3   7   3   94.29   10.00
  -3   7  -3   85.69   10.30
   3   7   3  109.69    9.00
  -4  -7  -3   84.99   12.30
  -4  -7  -3  112.19   10.80
   4  -7   3  108.09   12.80
   4  -7   3  124.69   13.00
   4  -7   3   97.39   11.50
   4   7   3  104.69   12.40
   4   7   3  116.09   10.60
   4   7   3  105.89    9.50
  -4   7  -3  104.59   11.40
  -4   7  -3  106.69   10.00
   5  -7   3  556.54   41.80
   5  -7   3  709.43   42.10
  -5  -7  -3  572.64   41.60
  -5  -7  -3  572.84   40.80
   5  -7   3  559.54   40.80
   5  -7   3  666.03   42.20
   5  -7   3  629.24   40.70
   5   7   3  606.44   42.80
   5   7   3  640.04   39.10
  -5   7  -3  590.14   40.50
   5   7   3  566.94   40.20
  -5   7  -3  590.64   39.90
   5   7   3  655.13   40.60
   6  -7   3  942.61   69.99
   6  -7   3  994.90   68.89
   6  -7   3 1101.69   67.99
   6  -7   3 1125.29   69.49
  -6  -7  -3 1148.69   69.19
   6  -7   3 1034.10   68.59
  -6  -7  -3  978.60   68.89
   6   7   3 1013.00   67.99
  -6   7  -3 1115.89   67.79
   6   7   3 1087.09   70.79
  -6   7  -3 1089.89   68.39
   6   7   3 1221.88   68.19
  -7  -7  -3  227.28   18.20
   7  -7   3  207.98   18.40
   7  -7   3  232.18   18.40
  -7  -7  -3  202.38   19.50
   7  -7   3  241.78   19.40
   7  -7   3  237.58   17.60
   7  -7   3  177.98   20.60
  -7   7  -3  248.38   17.50
  -7   7  -3  193.88   17.40
   7   7   3  217.58   17.60
   7   7   3  215.48   17.00
   7   7   3  220.88   22.30
   8  -7   3   44.10    8.90
   8  -7   3   28.40   11.00
   8  -7   3   45.10    8.80
  -8  -7  -3   26.60    7.30
   8  -7   3   37.40    8.00
   8  -7   3   55.09    8.80
  -8  -7  -3   42.30    7.40
  -8   7  -3   35.70    9.10
  -8   7  -3   66.79    7.80
   8   7   3   43.40   12.60
   8   7   3   47.70    7.10
   8   7   3   47.00    6.70
  -9  -7  -3    3.90    6.00
   9  -7   3   -1.50    3.10
  -9  -7  -3    5.30    3.20
   9  -7   3    0.80    3.00
   9  -7   3   -0.50    2.70
   9  -7   3    3.50    3.40
  -9   7  -3    3.00    2.70
  -9   7  -3    4.70    4.10
   9   7   3    1.40    2.80
  10  -7   3   87.39    9.90
 -10  -7  -3   61.49   15.40
  10  -7   3   90.19    9.90
  10  -7   3   90.99    9.90
  10  -7   3  112.19   14.40
 -10  -7  -3  106.19   10.10
 -10   7  -3   90.19   10.90
 -10   7  -3  106.59    9.60
  10   7   3  104.99    9.70
  11  -7   3    2.70    2.40
  11  -7   3   -1.80    2.90
  11  -7   3   -2.50    3.00
 -11  -7  -3    6.70    4.70
 -11   7  -3   -2.70    2.30
 -11   7  -3    4.20    4.10
  13   8  -3  171.48   12.80
 -12  -8   3  465.05   36.50
  12  -8  -3  569.44   34.50
  12  -8  -3  592.74   35.00
  12  -8  -3  563.64   35.40
  12  -8  -3  491.55   34.30
  12   8  -3  523.65   34.20
 -11  -8   3    1.10    3.60
  11  -8  -3    0.30    2.60
  11  -8  -3   -2.80    3.60
  11  -8  -3    0.30    3.30
  11  -8  -3    1.10    2.50
 -11   8   3    1.70    3.70
  11   8  -3    0.00    2.30
  10  -8  -3   52.59    8.50
  10  -8  -3   50.79    7.60
 -10  -8   3   59.99    8.60
  10  -8  -3   47.80    9.50
  10  -8  -3   56.89    7.60
 -10   8   3   51.69    8.10
  10   8  -3   55.79    7.50
  -9  -8   3  259.77   28.60
   9  -8  -3  287.77   21.20
   9  -8  -3  280.47   22.00
   9  -8  -3  277.37   20.90
   9  -8  -3  253.07   20.60
  -9  -8   3  301.67   21.30
   9  -8  -3  255.77   21.50
  -9   8   3  335.47   21.80
   9   8  -3  252.07   20.40
  -8  -8   3  253.77   29.30
   8  -8  -3  254.57   23.60
   8  -8  -3  254.97   21.20
   8  -8  -3  251.67   19.60
  -8  -8   3  258.17   19.50
   8  -8  -3  268.27   22.20
   8  -8  -3  257.87   20.80
   8   8  -3  230.78   22.70
  -8   8   3  229.78   18.40
  -7  -8   3   28.10    7.80
   7  -8  -3   37.30    8.80
   7  -8  -3   36.20    7.00
   7  -8  -3   31.30    7.80
  -7  -8   3   52.79    8.00
   7  -8  -3   36.80    7.20
  -7   8   3   23.50    6.60
   7   8  -3   36.00    6.80
  -7   8   3   34.40    6.60
   7   8  -3   48.70    9.20
   6  -8  -3 2066.29  124.19
  -6  -8   3 1987.30  124.89
   6  -8  -3 1945.81  123.39
  -6  -8   3 1928.11  122.69
   6  -8  -3 2107.89  124.59
   6  -8  -3 2034.30  122.69
   6  -8  -3 2043.50  123.59
  -6   8   3 1978.50  124.49
   6   8  -3 2030.90  122.49
  -6   8   3 2009.20  122.19
   6   8  -3 2103.19  125.99
   6   8  -3 1961.30  122.59
   6   8  -3 1788.72  123.19
  -5  -8   3 1442.26   91.39
   5  -8  -3 1478.65   90.89
   5  -8  -3 1520.55   90.29
   5  -8  -3 1429.16   89.99
   5  -8  -3 1401.06   89.39
  -5  -8   3 1407.06   89.09
   5   8  -3 1349.66   90.29
   5   8  -3 1627.84   89.89
  -5   8   3 1333.37   90.39
  -5   8   3 1391.66   88.29
   5   8  -3 1449.46   92.19
   4  -8  -3   22.10    5.30
   4  -8  -3   15.30    4.00
   4  -8  -3   15.60    4.10
   4  -8  -3   32.10    7.60
  -4  -8   3   26.00    6.60
   4  -8  -3   24.40    6.60
   4   8  -3   12.30    3.50
  -4   8   3   16.10    5.20
   4   8  -3   31.00    8.40
   4   8  -3    3.90    4.90
  -4   8   3   20.00    5.10
  -4   8   3   21.20    5.30
   3  -8  -3 1422.96   87.69
  -3  -8   3 1397.86   86.29
   3  -8  -3 1376.46   87.39
  -3  -8   3 1449.15   88.79
   3  -8  -3 1410.46   87.59
   3  -8  -3 1376.06   86.29
   3   8  -3 1502.35   90.09
  -3   8   3 1358.36   88.49
   3   8  -3 1519.55   91.09
  -3   8   3 1304.67   86.09
  -3   8   3 1258.17   86.79
   3   8  -3 1457.35   85.99
   2  -8  -3  170.38   15.30
   2  -8  -3  186.58   15.30
   2  -8  -3  198.38   15.80
   2  -8  -3  187.28   15.20
  -2  -8   3  172.58   16.20
   2  -8  -3  155.08   14.50
  -2   8   3  181.88   13.70
   2   8  -3  215.78   17.20
   2   8  -3  187.88   14.20
   2   8  -3  190.28   15.00
  -2   8   3  162.58   15.00
  -2   8   3  148.99   15.40
   1  -8  -3   56.49    9.00
   1  -8  -3   60.19    8.90
  -1  -8   3   60.59    9.60
   1  -8  -3   42.00    9.10
   1  -8  -3   70.39    8.50
  -1  -8   3   49.50    8.80
   1  -8  -3   73.59    9.00
  -1  -8   3   63.49    9.60
  -1   8   3   61.89    9.00
   1   8  -3   61.49    9.40
  -1   8   3   54.39    6.50
   1   8  -3   57.39    8.00
  -1   8   3   52.79    8.30
   1   8  -3   67.39    7.60
   0  -8  -3  137.59   14.80
   0  -8   3  163.08   15.90
   0  -8   3  163.18   14.80
   0  -8  -3  150.28   14.50
   0  -8  -3  170.18   14.40
   0  -8  -3  146.79   14.20
   0  -8   3  168.78   15.50
   0  -8  -3  182.28   14.90
   0   8  -3  159.48   13.00
   0   8   3  166.18   12.80
   0   8  -3  159.28   13.80
   0   8   3  155.48   13.90
   0   8  -3  176.88   15.60
   0   8   3  164.18   15.00
  -1  -8  -3  580.24   36.00
   1  -8   3  488.65   37.40
  -1  -8  -3  514.35   35.20
   1  -8   3  487.75   35.40
  -1  -8  -3  478.05   34.40
  -1  -8  -3  499.05   35.10
   1  -8   3  553.44   37.30
  -1  -8  -3  504.95   34.80
  -1   8  -3  533.35   34.90
   1   8   3  534.25   36.60
   1   8   3  491.55   34.40
  -1   8  -3  480.35   33.60
   1   8   3  505.45   33.50
   1   8   3  509.85   33.70
  -1   8  -3  514.45   36.50
   2  -8   3 1741.43  103.89
  -2  -8  -3 1677.33  103.79
  -2  -8  -3 1705.83  104.29
  -2  -8  -3 1630.74  103.59
  -2  -8  -3 1639.94  103.69
   2   8   3 1655.93  102.59
   2   8   3 1693.93  102.39
   2   8   3 1644.24  105.79
  -2   8  -3 1627.14  102.49
  -2   8  -3 1717.53  105.49
   2   8   3 1712.83  103.39
  -2   8  -3 1559.74  103.99
   3  -8   3  272.27   24.70
  -3  -8  -3  312.97   24.00
  -3  -8  -3  325.17   24.60
  -3  -8  -3  320.57   25.00
   3  -8   3  364.56   24.30
   3  -8   3  356.26   25.70
   3  -8   3  326.77   25.00
  -3  -8  -3  321.87   24.50
   3   8   3  341.27   22.70
  -3   8  -3  338.67   23.10
   3   8   3  300.27   23.50
  -3   8  -3  328.57   25.60
   3   8   3  311.97   23.20
   3   8   3  338.67   26.20
  -3   8  -3  332.77   24.00
   4  -8   3    5.00    4.30
   4  -8   3    4.10    3.70
   4  -8   3    6.50    3.90
  -4  -8  -3   16.30    4.70
  -4  -8  -3    3.10    4.50
   4  -8   3    6.70    5.20
  -4   8  -3    1.20    4.50
   4   8   3    3.50    2.70
  -4   8  -3    3.20    3.30
  -4   8  -3    2.40    2.60
   4   8   3    0.70    4.80
   4   8   3    4.00    2.70
   4   8   3    4.10    3.00
   5  -8   3 1100.59   79.89
  -5  -8  -3 1291.07   79.69
   5  -8   3 1158.88   78.29
   5  -8   3 1379.06   79.99
  -5  -8  -3 1258.57   78.99
   5  -8   3 1243.78   78.09
  -5   8  -3 1371.06   78.19
   5   8   3 1202.28   81.19
  -5   8  -3 1245.18   78.49
   5   8   3 1244.18   78.19
   5   8   3 1285.97   76.49
  -5   8  -3 1145.69   79.99
   5   8   3 1221.18   78.19
  -6  -8  -3  808.02   49.20
   6  -8   3  710.33   48.40
   6  -8   3  827.92   49.90
   6  -8   3  660.33   51.09
   6  -8   3  686.13   49.00
  -6  -8  -3  757.62   49.80
   6  -8   3  808.72   48.10
  -6   8  -3  772.12   48.00
  -6   8  -3  683.83   49.99
   6   8   3  716.83   48.20
  -6   8  -3  674.93   48.00
   6   8   3  744.53   51.89
   6   8   3  725.13   47.80
   7  -8   3    0.80    3.50
   7  -8   3    1.50    3.20
   7  -8   3    3.00    4.10
  -7  -8  -3    9.80    5.00
  -7  -8  -3    4.30    3.00
   7  -8   3    5.80    3.30
  -7   8  -3    3.20    2.40
   7   8   3    1.00    2.60
   7   8   3   -0.10    2.60
  -7   8  -3   -1.60    3.10
  -7   8  -3   26.40    7.90
   8  -8   3  255.67   16.90
  -8  -8  -3  252.97   18.70
   8  -8   3  219.88   18.90
  -8  -8  -3  245.48   20.20
   8  -8   3  217.28   18.40
   8  -8   3  228.48   18.70
   8  -8   3  229.18   18.90
   8   8   3  225.98   18.30
  -8   8  -3  209.78   18.30
   8   8   3  232.18   17.10
  -8   8  -3  286.97   18.70
   9  -8   3   62.69   12.70
   9  -8   3   66.69   12.70
   9  -8   3   58.99    8.10
  -9  -8  -3   64.09   11.50
  -9  -8  -3   70.59    8.40
   9  -8   3   62.59    8.30
  -9   8  -3   64.19    7.60
  -9   8  -3   64.39    9.20
   9   8   3   62.39    7.80
 -10  -8  -3  127.49   14.10
  10  -8   3  115.19   10.40
  10  -8   3  108.59    9.90
 -10  -8  -3   93.19   10.40
  10  -8   3  105.29   10.10
 -10   8  -3  111.59   10.70
 -10   8  -3  126.39    9.90
  11  -8   3  351.86   23.60
  11  -8   3  362.36   24.80
  11  -8   3  380.36   24.20
  12  -9  -3   71.89    7.00
  12  -9  -3   83.69    6.80
  12  -9  -3   76.89    7.40
  12   9  -3   82.39    7.20
  11  -9  -3 1065.09   62.79
  11  -9  -3 1015.20   62.29
  11  -9  -3 1015.70   62.09
 -11   9   3  877.71   61.69
  11   9  -3 1023.00   61.29
  10  -9  -3  241.78   18.20
 -10  -9   3  164.98   16.40
  10  -9  -3  140.29   16.70
  10  -9  -3  189.18   14.90
  10   9  -3  197.38   14.90
 -10   9   3  220.18   14.60
   9  -9  -3   73.29    8.60
   9  -9  -3   76.09    8.70
  -9  -9   3   92.19   10.60
   9  -9  -3   79.69    9.70
  -9  -9   3  101.79   16.80
   9  -9  -3   77.79    8.80
   9   9  -3   72.79    9.80
  -9   9   3   89.69    8.70
  -8  -9   3 1107.69   67.29
   8  -9  -3 1085.39   68.19
   8  -9  -3 1072.29   67.99
   8  -9  -3 1047.50   68.69
  -8  -9   3 1002.10   69.69
   8  -9  -3 1127.89   68.29
  -8   9   3 1056.79   66.59
   8   9  -3 1072.39   67.19
   7  -9  -3  500.35   34.80
   7  -9  -3  538.85   35.60
  -7  -9   3  514.75   36.60
  -7  -9   3  483.15   33.80
   7  -9  -3  553.94   34.80
   7  -9  -3  492.45   34.40
  -7   9   3  500.45   33.10
   7   9  -3  461.25   33.00
  -6  -9   3   11.90    6.20
   6  -9  -3    8.70    3.70
  -6  -9   3   11.40    4.80
   6  -9  -3    7.20    3.60
   6  -9  -3    5.30    3.10
   6  -9  -3    0.60    3.70
  -6   9   3   15.30    6.10
  -6   9   3   10.20    3.40
   6   9  -3    9.90    3.20
   6   9  -3    3.90    9.40
   5  -9  -3 1101.19   73.89
   5  -9  -3 1177.18   73.69
  -5  -9   3 1205.18   75.79
   5  -9  -3 1123.99   74.89
   5  -9  -3 1189.18   74.29
   5  -9  -3 1267.07   75.39
  -5   9   3 1018.50   74.89
  -5   9   3 1210.08   73.59
   5   9  -3 1283.07   77.79
   5   9  -3 1140.69   73.49
  -5   9   3 1185.08   72.89
   4  -9  -3 1239.98   76.79
   4  -9  -3 1177.68   76.49
  -4  -9   3 1192.48   77.89
   4  -9  -3 1298.77   74.99
   4  -9  -3 1217.58   77.69
   4  -9  -3 1144.09   76.49
  -4   9   3 1080.89   77.79
   4   9  -3 1298.07   79.99
  -4   9   3 1315.67   75.69
   4   9  -3 1251.67   76.49
  -4   9   3 1132.59   75.89
   3  -9  -3  173.08   15.40
   3  -9  -3  187.48   15.40
   3  -9  -3  199.68   14.60
  -3  -9   3  174.28   16.60
   3  -9  -3  180.98   15.90
   3  -9  -3  156.18   15.00
   3   9  -3  185.68   15.10
   3   9  -3  174.68   17.80
  -3   9   3  155.58   16.20
  -3   9   3  167.58   15.00
  -3   9   3  179.78   14.10
   2  -9  -3  262.97   22.30
   2  -9  -3  343.07   22.50
   2  -9  -3  339.27   23.30
   2  -9  -3  288.57   23.40
   2  -9  -3  277.17   22.50
  -2  -9   3  310.77   23.70
   2   9  -3  320.17   22.60
  -2   9   3  338.77   21.80
   2   9  -3  244.88   28.40
  -2   9   3  286.37   22.40
   1  -9  -3 1414.46   90.29
   1  -9  -3 1408.46   88.89
   1  -9  -3 1428.66   89.09
  -1  -9   3 1385.96   90.09
   1  -9  -3 1410.36   89.39
   1  -9  -3 1508.55   90.19
  -1   9   3 1342.17   88.99
  -1   9   3 1372.36   96.59
   1   9  -3 1501.95   89.69
   1   9  -3 1659.33   96.49
  -1   9   3 1339.27   88.29
   0  -9  -3   15.20    5.20
   0  -9   3   30.70    7.70
   0  -9  -3   15.40    5.30
   0  -9  -3   29.00    7.20
   0  -9   3   10.30    5.90
   0  -9  -3   16.70    4.70
   0  -9  -3   16.90    4.80
   0   9   3   13.90    7.40
   0   9  -3   14.10    4.00
   0   9  -3   25.60    5.60
   0   9   3   10.90    4.00
   0   9   3   21.10    4.40
  -1  -9  -3  467.85   32.50
   1  -9   3  477.25   32.30
  -1  -9  -3  454.25   31.80
   1  -9   3  430.56   32.30
   1  -9   3  446.66   33.10
  -1  -9  -3  435.96   32.10
  -1  -9  -3  463.55   32.00
  -1   9  -3  460.05   34.30
  -1   9  -3  455.25   30.80
   1   9   3  466.95   34.20
   1   9   3  429.66   30.50
  -1   9  -3  461.25   31.80
   1   9   3  496.15   31.90
  -2  -9  -3  308.17   22.40
   2  -9   3  289.07   21.70
  -2  -9  -3  276.47   22.10
  -2  -9  -3  312.77   22.10
  -2  -9  -3  274.97   21.60
   2  -9   3  305.27   23.30
   2  -9   3  243.28   22.10
   2   9   3  296.87   20.50
  -2   9  -3  270.67   21.40
  -2   9  -3  293.77   20.70
   2   9   3  291.57   21.10
  -2   9  -3  309.77   24.10
   2   9   3  272.17   21.20
   2   9   3  237.08   23.30
  -3  -9  -3  244.18   21.50
   3  -9   3  265.27   20.90
  -3  -9  -3  286.57   21.80
  -3  -9  -3  285.97   21.50
  -3  -9  -3  235.88   21.30
   3  -9   3  292.57   22.40
   3  -9   3  282.27   22.10
   3   9   3  281.07   19.80
  -3   9  -3  311.07   21.30
  -3   9  -3  285.37   23.70
  -3   9  -3  267.37   20.00
   3   9   3  252.97   20.20
   3   9   3  274.17   23.80
   3   9   3  282.57   20.80
   4  -9   3   11.70    4.10
  -4  -9  -3    2.10    4.00
   4  -9   3   16.10    6.00
  -4  -9  -3    5.80    3.40
   4  -9   3    0.40    3.60
   4   9   3    5.00    3.10
  -4   9  -3    0.70    3.00
   4   9   3    3.70    3.00
   4   9   3   -0.60    5.30
  -4   9  -3    4.20    5.40
   4   9   3    5.30    3.60
  -4   9  -3    1.10    2.40
   5  -9   3 1009.00   69.79
   5  -9   3 1169.28   68.99
   5  -9   3  975.30   68.59
  -5  -9  -3 1034.80   69.39
  -5  -9  -3 1141.49   70.49
   5   9   3 1221.88   69.39
  -5   9  -3 1120.99   72.99
  -5   9  -3 1110.29   69.29
  -5   9  -3 1130.39   68.89
   5   9   3  986.90   72.19
   6  -9   3  806.72   49.50
   6  -9   3  726.33   49.90
   6  -9   3  662.13   50.49
  -6  -9  -3  803.72   51.39
  -6  -9  -3  768.72   51.49
   6  -9   3  777.42   51.09
   6   9   3  796.62   49.80
  -6   9  -3  778.62   50.09
  -6   9  -3  827.92   49.90
  -7  -9  -3    2.80    3.40
   7  -9   3    4.40    2.50
   7  -9   3    9.30    3.70
  -7  -9  -3    4.10    4.20
   7  -9   3    0.40    3.10
   7  -9   3    0.00    3.10
   7   9   3    0.50    2.60
  -7   9  -3    2.10    3.10
   7   9   3    4.00    3.00
  -7   9  -3    2.40    2.70
  -8  -9  -3    4.60    4.00
   8  -9   3    1.30    2.50
   8  -9   3   -1.10    3.50
  -8  -9  -3    2.10    3.10
  -8   9  -3    2.40    2.70
   8   9   3    1.90    2.60
   8   9   3    3.20    2.50
  -8   9  -3    1.60    3.50
  -9  -9  -3   85.59   11.00
  -9  -9  -3   97.99    9.40
   9  -9   3   89.99    9.50
   9  -9   3   95.39    9.40
   9  -9   3   99.59    9.40
   9  -9   3  100.69    9.40
  -9   9  -3  117.89    9.30
  10  -9   3  415.46   26.00
  10  -9   3  397.86   26.00
  10  -9   3  400.46   25.80
 -10   9  -3  383.86   27.50
  10 -10  -3  368.66   24.80
  10 -10  -3  372.56   24.50
  10 -10  -3  357.86   24.50
 -10  10   3  372.36   24.10
   9 -10  -3 1086.79   68.89
   9 -10  -3 1051.69   68.39
   9 -10  -3 1199.28   69.49
   9 -10  -3 1135.29   68.79
  -9 -10   3  994.30   70.09
  -9  10   3 1145.99   67.99
   8 -10  -3    4.30    2.70
   8 -10  -3    1.80    2.60
   8 -10  -3    0.40    2.10
   8 -10  -3    1.80    3.70
  -8 -10   3    1.40    5.60
  -8  10   3    2.50    2.90
   7 -10  -3  204.28   16.00
  -7 -10   3  197.58   18.20
   7 -10  -3  198.08   15.90
   7 -10  -3  197.88   16.20
   7 -10  -3  193.88   16.50
  -7  10   3  207.78   15.10
   7  10  -3  196.78   15.00
   6 -10  -3  648.14   43.40
   6 -10  -3  663.83   43.60
  -6 -10   3  691.73   44.50
   6 -10  -3  648.34   42.80
   6 -10  -3  566.64   42.40
   6  10  -3  611.14   41.80
  -6  10   3  718.63   42.90
  -6  10   3  661.63   42.40
   5 -10  -3   93.79   11.30
   5 -10  -3   93.59   10.70
   5 -10  -3   88.39    9.90
  -5 -10   3  104.09   12.10
   5 -10  -3   84.09   10.70
   5 -10  -3   95.89   10.00
  -5  10   3  102.59    9.40
   5  10  -3   96.59    9.90
  -5  10   3   99.49   10.50
  -4 -10   3   11.10    5.20
   4 -10  -3    8.10    3.30
   4 -10  -3    8.50    3.70
   4 -10  -3   14.80    4.40
   4 -10  -3   11.30    3.70
   4 -10  -3    8.80    4.10
   4  10  -3   13.50    9.10
   4  10  -3   11.30    3.90
  -4  10   3    7.70    2.90
  -4  10   3    3.20    3.60
  -4  10   3    6.90    6.10
  -3 -10   3  164.38   17.00
   3 -10  -3  147.09   14.20
  -3  10   3  143.79   16.70
   3  10  -3  153.48   18.70
  -3  10   3  177.28   13.30
   3  10  -3  161.38   14.10
   2 -10  -3  388.56   32.00
  -2 -10   3  437.46   32.40
   2 -10  -3  474.75   32.10
   2 -10  -3  446.46   31.60
   2 -10  -3  436.26   31.10
   2 -10  -3  467.15   30.90
   2  10  -3  536.95   31.10
   2  10  -3  469.95   35.50
   2  10  -3  441.76   31.50
  -2  10   3  479.95   31.60
  -2  10   3  393.36   33.60
  -2  10   3  507.35   31.10
   1 -10  -3  461.75   32.60
  -1 -10   3  444.66   32.80
   1 -10  -3  468.05   32.20
   1 -10  -3  410.36   32.50
   1 -10  -3  461.15   31.70
   1 -10  -3  469.05   31.90
  -1  10   3  515.15   31.60
   1  10  -3  510.65   32.70
  -1  10   3  467.65   32.00
  -1  10   3  400.66   34.30
   1  10  -3  538.05   36.60
   0 -10  -3  128.89   13.50
   0 -10  -3  162.18   13.70
   0 -10   3  130.19   14.90
   0 -10  -3  141.29   14.10
   0 -10  -3  146.69   13.70
   0 -10   3  139.19   13.70
   0  10   3  134.69   11.70
   0  10   3  115.89   14.90
   0  10  -3  157.08   13.10
   0  10  -3  149.88   17.10
   0  10  -3  138.89   12.40
   0  10   3  132.99   12.60
  -1 -10  -3 1475.55   91.59
  -1 -10  -3 1218.48   93.89
   1 -10   3 1524.45   91.99
  -1 -10  -3 1482.45   94.69
  -1  10  -3 1499.15   94.89
  -1  10  -3 1437.26   91.49
  -1  10  -3 1555.94   90.89
   1  10   3 1544.25   90.69
   1  10   3 1343.17   91.19
   1  10   3 1534.65   94.99
   2 -10   3  451.95   32.10
   2 -10   3  378.96   30.30
  -2 -10  -3  463.55   33.10
  -2 -10  -3  373.86   30.00
   2  10   3  500.45   32.00
   2  10   3  385.66   34.90
   2  10   3  448.36   29.10
  -2  10  -3  390.26   30.00
  -2  10  -3  549.35   39.40
  -2  10  -3  433.76   29.50
  -3 -10  -3   82.69    9.40
   3 -10   3   60.29    9.40
   3 -10   3   75.39    9.10
  -3  10  -3   73.09    8.40
   3  10   3   60.19    8.10
  -3  10  -3   70.29    8.80
   3  10   3   73.39   13.20
   3  10   3   67.99    8.40
  -3  10  -3   61.69   12.60
  -4 -10  -3   35.60    8.20
   4 -10   3   32.20    7.30
   4 -10   3   43.40    7.60
  -4  10  -3   43.50    6.80
   4  10   3   33.50    8.40
  -4  10  -3   48.30    7.40
   4  10   3   31.30    5.80
   4  10   3   42.30    9.10
   5 -10   3  233.58   17.70
   5 -10   3  233.38   18.80
   5 -10   3  250.47   19.30
  -5 -10  -3  250.67   19.30
  -5  10  -3  255.07   17.80
   5  10   3  230.08   18.30
  -5  10  -3  229.48   17.80
   5  10   3  220.48   17.60
   6 -10   3  968.10   66.19
  -6 -10  -3 1086.19   66.59
   6 -10   3  966.70   65.19
   6 -10   3 1105.79   66.79
  -6  10  -3 1115.99   66.09
   6  10   3 1016.30   65.19
  -6  10  -3 1066.89   65.59
   7 -10   3    0.50    6.80
  -7 -10  -3    5.60    3.60
   7 -10   3    6.90    3.10
   7 -10   3    7.90    2.80
   7 -10   3    9.40    3.40
  -7  10  -3   10.10    3.30
  -7  10  -3    5.50    2.80
   7  10   3   10.80    2.70
   8 -10   3  686.13   42.00
   8 -10   3  643.14   41.80
  -8 -10  -3  705.03   42.30
   8 -10   3  643.04   41.70
   8 -10   3  606.04   41.70
  -8  10  -3  657.33   41.50
  -8  10  -3  647.24   41.30
  -9 -10  -3  356.46   25.20
   9 -10   3  361.46   23.70
   9 -10   3  331.57   24.30
  -9  10  -3  407.46   24.00
   9 -11  -3  321.77   22.20
   9 -11  -3  338.07   21.90
   9 -11  -3  335.17   22.20
   8 -11  -3  423.36   27.40
   8 -11  -3  385.26   26.90
   8 -11  -3  401.06   27.00
  -8 -11   3  414.86   28.20
   8 -11  -3  396.36   26.70
  -8  11   3  422.46   26.50
  -7 -11   3  236.98   18.50
   7 -11  -3  240.68   16.90
   7 -11  -3  263.97   17.70
   7 -11  -3  220.58   17.00
   7 -11  -3  229.78   17.40
   7  11  -3  233.38   17.70
  -7  11   3  203.78   16.60
  -6 -11   3   -5.60    4.20
   6 -11  -3    0.30    2.40
   6 -11  -3    3.40    5.00
   6 -11  -3   -0.50    2.70
   6 -11  -3    1.10    2.30
  -6  11   3    6.50    4.60
  -6  11   3   -1.20    2.40
   6  11  -3    0.40    2.40
   5 -11  -3  778.22   49.80
  -5 -11   3  783.82   50.99
   5 -11  -3  738.73   49.80
   5 -11  -3  702.43   50.29
   5 -11  -3  809.92   50.59
   5  11  -3  822.32   49.50
  -5  11   3  741.93   49.40
  -5  11   3  846.92   49.50
  -4 -11   3  184.08   16.00
   4 -11  -3  166.68   14.80
   4 -11  -3  183.48   15.40
   4 -11  -3  200.98   15.90
   4 -11  -3  173.88   14.60
  -4  11   3  202.08   14.40
  -4  11   3  170.88   14.30
   4  11  -3  180.38   14.50
   3 -11  -3   29.10    5.70
   3 -11  -3   33.40    6.60
   3 -11  -3   28.60    7.60
  -3 -11   3   30.40    6.50
   3 -11  -3   43.00    6.70
  -3  11   3   51.79    6.50
  -3  11   3   46.80    6.80
   3  11  -3   42.60    6.10
  -2 -11   3  138.49   12.90
   2 -11  -3  124.59   12.50
   2 -11  -3  119.89   12.60
   2 -11  -3  133.99   12.70
   2 -11  -3  152.08   11.70
  -2  11   3  123.49   11.60
   2  11  -3  123.09   11.50
   1 -11  -3  409.96   29.20
  -1 -11   3  479.85   30.70
   1 -11  -3  401.86   28.80
   1 -11  -3  441.66   30.50
   1  11  -3  421.66   29.40
  -1  11   3  427.26   29.50
   0 -11   3  455.05   33.20
   0 -11  -3  443.86   33.50
   0 -11  -3  483.35   32.80
   0  11  -3  492.85   33.10
   0  11  -3  472.15   32.20
   0  11   3  529.75   36.00
   0  11   3  545.95   33.40
  -1 -11  -3  664.03   46.30
   1 -11   3  732.73   46.30
  -1 -11  -3  758.52   46.30
   1  11   3  749.53   46.10
   1  11   3  682.93   45.00
  -1  11  -3  687.33   45.90
  -1  11  -3  667.33   45.10
   2 -11   3    7.50    3.30
  -2 -11  -3    8.30    3.80
   2 -11   3    8.50    4.20
   2  11   3    8.90    3.50
  -2  11  -3    8.00    3.30
  -2  11  -3    8.50    3.00
   2  11   3   10.00    3.10
   3 -11   3  115.49   11.00
   3 -11   3  106.99   11.50
  -3 -11  -3  131.69   12.30
   3  11   3  120.09   10.90
  -3  11  -3  134.09   11.40
  -3  11  -3  121.29   10.80
   3  11   3  121.19   11.60
  -4 -11  -3   25.90    7.00
   4 -11   3   41.80    7.80
   4 -11   3   44.00   10.10
   4 -11   3   31.90    6.50
   4  11   3   29.90    5.20
  -4  11  -3   32.00    5.80
  -4  11  -3   17.20    4.00
  -5 -11  -3   -1.40    2.70
   5 -11   3    1.60    2.70
   5 -11   3   -0.40    2.30
   5 -11   3    6.30    3.00
   5 -11   3   -3.40    3.50
  -5  11  -3   -0.40    2.30
   5  11   3    3.20    2.30
  -5  11  -3    5.70    2.70
   6 -11   3   92.89    9.20
   6 -11   3  106.79   10.40
   6 -11   3  104.29    9.40
  -6 -11  -3  117.19   10.10
  -6  11  -3  112.09    9.40
  -6  11  -3  102.49    9.10
   6  11   3   96.19    8.50
  -7 -11  -3   17.20    4.10
   7 -11   3    8.70    3.10
  -7  11  -3    7.70    2.90
   7  11   3   15.00    2.60
  -7  11  -3   10.10    3.40
   7 -12  -3   69.09    6.60
   7 -12  -3   62.89    7.20
  -7 -12   3   62.59    8.20
  -7  12   3   66.99    6.90
  -6 -12   3   80.39    9.30
   6 -12  -3   95.19    8.60
   6 -12  -3   94.19    8.70
   6 -12  -3   95.19    9.20
  -6  12   3  107.09    8.50
   5 -12  -3   48.70    6.20
   5 -12  -3   40.80    7.80
  -5 -12   3   45.20    7.30
   5 -12  -3   36.30    5.90
   5 -12  -3   47.70    6.70
  -5  12   3   57.79    7.90
  -5  12   3   43.80    6.10
   5  12  -3   49.60    5.90
   4 -12  -3   61.09    7.70
   4 -12  -3   59.79    7.70
   4 -12  -3   77.49    9.40
  -4 -12   3   57.49    8.40
   4 -12  -3   64.39    8.20
  -4  12   3   73.79    7.30
  -4  12   3   56.59    7.40
   4  12  -3   67.29    7.10
   3 -12  -3   41.70    8.40
   3 -12  -3   60.49    9.20
  -3 -12   3   68.99    9.50
  -3  12   3   74.69    7.40
   3  12  -3   60.19    7.00
  -3  12   3   67.79    7.40
   2 -12  -3  568.74   42.50
  -2 -12   3  768.92   46.70
   2 -12  -3  631.44   41.00
  -2  12   3  677.53   42.40
   2  12  -3  703.63   44.10
  -2  12   3  676.93   42.60
   1 -12  -3   26.80    5.80
  -1 -12   3   46.10    7.00
   1 -12  -3   31.30    8.20
   1  12  -3   41.40    5.60
  -1  12   3   37.60    6.20
  -1  12   3   49.40    6.60
   0 -12   3   15.50    4.40
   0 -12  -3   14.80    4.30
   0  12  -3   22.60    5.60
   0  12  -3   24.50    5.10
   0  12   3   22.50    5.60
   0  12   3   12.60    4.30
  -1 -12  -3  688.73   48.50
  -1  12  -3  802.62   48.10
   1  12   3  797.62   49.20
  -2 -12  -3   20.00    5.50
   2 -12   3   25.30    4.60
  -2  12  -3   43.80    6.90
   2  12   3   20.80    5.50
  -2  12  -3   33.70    5.20
   2  12   3   26.80    4.60
   3 -12   3   24.60    5.20
  -3 -12  -3    8.40    3.10
   3 -12   3   20.50    5.00
  -3  12  -3   11.30    3.10
   3  12   3   12.80    2.80
  -3  12  -3   13.50    3.60
   4 -12   3  388.66   24.70
  -4 -12  -3  405.66   26.40
   4 -12   3  409.16   26.80
  -4  12  -3  392.06   26.00
   4  12   3  372.06   25.70
  -4  12  -3  409.86   26.10
  -5 -12  -3   13.30    2.90
   5 -12   3   12.70    3.00
  -5  12  -3   12.50    3.20
   5  12   3   17.10    5.00
  -5  12  -3    7.20    4.40
  -4 -13   3  446.06   30.90
   4  13  -3  519.75   30.70
  -3 -13   3   99.49    8.40
   3  13  -3   76.79    7.60
  -3  13   3   99.69    8.10
  -2 -13   3  143.49   11.60
   2  13  -3  165.98   11.40
  -2  13   3  150.78   11.40
  -1 -13   3  208.58   14.80
  -1  13   3  177.48   14.90
  -1  13   3  227.58   15.00
   1  13  -3  204.48   14.50
   0 -13   3    8.70    2.60
   0  13   3    6.20    2.20
   0  13  -3    9.30    2.60
  -1 -13  -3   40.10    5.00
   1 -13   3   36.90    6.80
   1  13   3   39.70    4.70
  -1  13  -3   41.30    5.00
  -2 -13  -3  134.79   10.50
   2 -13   3  150.08   11.80
  -2  13  -3  140.19   11.00
   2  13   3  173.98   12.20
  16   0  -4  626.64   39.80
  16   0  -4  639.94   40.10
 -15   0   4    9.70    3.80
  15   0  -4    4.40    3.00
  15   0  -4   -1.10    2.40
  15   0  -4    4.30    2.50
  14   0  -4 2047.00  118.39
  14   0  -4 1785.82  119.19
  14   0  -4 1846.82  119.19
 -14   0   4 2018.00  117.89
  13   0  -4  169.48   15.70
  13   0  -4  155.98   14.00
  13   0  -4  161.28   15.20
 -12   0   4 1649.04  109.09
  12   0  -4 1704.33  112.69
  12   0  -4 1804.12  111.79
  12   0  -4 1971.60  112.49
  12   0  -4 1776.02  110.49
  11   0  -4  722.93   48.20
 -11   0   4  669.03   45.00
  11   0  -4  715.73   46.50
  11   0  -4  731.53   46.90
  11   0  -4  719.33   46.30
  11   0  -4  639.14   47.10
  10   0  -4   12.40    6.60
  10   0  -4   14.50    4.40
  10   0  -4    5.50    3.40
 -10   0   4   16.10    4.60
  10   0  -4   15.60    4.50
  10   0  -4    6.10    5.20
  10   0  -4   17.50    5.10
   9   0  -4 2900.31  190.08
   9   0  -4 2972.00  190.08
   9   0  -4 3335.37  195.28
   9   0  -4 2985.50  190.08
   9   0  -4 3403.26  189.78
   8   0  -4 2602.84  155.78
   8   0  -4 2648.83  155.08
   8   0  -4 2571.74  155.78
   8   0  -4 2348.27  155.08
   7   0  -4 2067.39  126.49
   6   0  -4 4421.86  265.77
   5   0  -4  407.26   26.00
  -5   0   4  393.76   24.90
  -4   0   4 3510.75  213.28
   4   0  -4 3627.84  213.98
  -1   0   4 4180.18  250.07
   1   0   4 3015.80  181.38
   2   0   4  862.71   53.69
  -3   0  -4 1476.95   89.89
   4   0   4  288.07   20.20
   4   0   4  294.17   19.60
  -4   0  -4  285.87   19.60
   5   0   4 3129.19  201.38
   5   0   4 3566.64  203.58
  -5   0  -4 3003.40  201.68
   5   0   4 3708.03  202.98
   6   0   4  401.36   27.90
   6   0   4  385.66   25.90
  -6   0  -4  384.26   28.00
  -6   0  -4  349.77   26.10
   6   0   4  367.46   26.70
   6   0   4  431.16   29.20
   6   0   4  414.56   28.10
   7   0   4    5.40    2.80
  -7   0  -4    5.00    4.20
   7   0   4    8.90    4.30
   7   0   4    2.80    4.60
   7   0   4    4.50    4.30
   7   0   4   -4.50    4.10
   7   0   4    0.10    2.50
   8   0   4  306.77   24.40
  -8   0  -4  321.47   26.60
   8   0   4  247.38   25.70
   8   0   4  369.16   24.90
   8   0   4  328.37   25.60
  -8   0  -4  347.27   24.40
   8   0   4  325.77   22.50
   8   0   4  296.37   24.80
  -8   0  -4  315.67   23.10
   9   0   4  588.54   39.10
  -9   0  -4  578.94   38.10
  -9   0  -4  554.94   36.80
   9   0   4  487.75   38.00
   9   0   4  543.15   37.10
   9   0   4  528.35   39.40
   9   0   4  473.05   37.30
  -9   0  -4  555.14   37.50
   9   0   4  581.64   35.90
 -10   0  -4  707.73   47.60
 -10   0  -4  688.53   48.40
  10   0   4  734.73   51.09
 -10   0  -4  819.62   52.69
  10   0   4  722.13   49.99
  10   0   4  693.53   50.69
  10   0   4  743.63   49.60
 -11   0  -4  747.63   48.60
  11   0   4  741.83   48.80
  11   0   4  734.93   47.70
  12   0   4   71.79    8.10
 -12   0  -4   70.49   11.50
  12   0   4   52.39   11.40
 -12   0  -4   76.59    8.60
 -12   0  -4   64.89    8.20
 -13   0  -4   10.40    3.40
 -13   0  -4   14.20    3.40
 -13   0  -4   14.10    3.90
  16  -1  -4   96.89    8.00
  16   1  -4   84.99    7.50
  16   1  -4   92.39    8.10
  16   1  -4   66.99    8.10
  15  -1  -4  267.37   20.70
  15  -1  -4  295.27   21.70
  15  -1  -4  305.47   21.70
 -15  -1   4  324.57   21.30
 -15   1   4  323.97   21.50
  15   1  -4  296.47   20.70
  15   1  -4  306.37   21.80
  15   1  -4  290.37   21.30
  14  -1  -4  259.37   21.20
 -14  -1   4  296.57   20.60
  14  -1  -4  278.47   21.30
  14   1  -4  263.97   21.40
  14   1  -4  275.27   21.30
 -14   1   4  288.07   20.60
  14   1  -4  268.37   20.20
  13  -1  -4  154.48   15.30
  13  -1  -4  160.38   15.20
 -13  -1   4  169.48   15.30
  13  -1  -4  137.69   15.90
  13  -1  -4  186.08   14.60
  13   1  -4  154.48   15.40
  13   1  -4  173.38   15.70
 -13   1   4  185.28   15.80
  13   1  -4  165.98   14.30
  12  -1  -4  416.86   28.90
  12  -1  -4  420.26   27.90
  12  -1  -4  397.96   27.60
 -12  -1   4  361.76   26.90
  12  -1  -4  376.66   30.70
  12  -1  -4  408.16   29.20
  12   1  -4  361.06   27.30
  12   1  -4  361.16   28.50
  12   1  -4  363.76   30.40
  12   1  -4  418.66   29.20
  12   1  -4  342.97   27.10
 -12   1   4  365.36   26.70
  11  -1  -4    6.20    3.80
  11  -1  -4    0.10    2.80
  11  -1  -4   -0.30    4.00
  11  -1  -4    2.60    4.50
 -11  -1   4    9.30    4.00
  11  -1  -4   -1.60    5.10
  11  -1  -4    1.20    4.90
  11   1  -4    0.60    3.10
  11   1  -4    2.60    3.80
  11   1  -4    1.90    4.30
  11   1  -4   14.00    4.80
 -11   1   4   -4.10    4.60
  11   1  -4   11.00    4.90
  10  -1  -4 6479.85  385.26
 -10  -1   4 5843.72  382.26
  10  -1  -4 6638.44  383.86
  10  -1  -4 6083.39  383.26
  10  -1  -4 6942.11  385.66
  10  -1  -4 6788.32  384.16
  10  -1  -4 5722.03  385.06
  10   1  -4 6275.57  385.16
  10   1  -4 6580.84  384.36
  10   1  -4 6277.07  384.76
  10   1  -4 6572.84  385.56
   9  -1  -4   69.59   11.20
   9  -1  -4   92.79   10.30
  -9  -1   4   60.29    8.80
   9  -1  -4  108.69   14.90
   9  -1  -4   72.19    9.20
   9  -1  -4   76.99   11.10
   9   1  -4   70.39   10.70
   9   1  -4   86.49   11.40
   9   1  -4   94.49    9.80
   9   1  -4   74.69    8.80
   8  -1  -4  247.08   19.80
   8  -1  -4  268.17   19.80
   8  -1  -4  231.08   18.30
  -8  -1   4  214.58   17.60
   8  -1  -4  240.28   18.30
   8   1  -4  257.07   19.90
   8   1  -4  217.98   19.00
   8   1  -4  227.08   17.70
   8   1  -4  222.58   18.10
   7  -1  -4 3668.73  224.48
   7   1  -4 3750.72  223.78
   6  -1  -4 3521.55  208.08
   6   1  -4 3363.96  207.08
   5  -1  -4  469.45   30.10
  -5  -1   4  435.36   28.90
   5   1  -4  478.05   29.40
  -5   1   4  465.35   28.10
  -4  -1   4 5555.54  341.17
   4  -1  -4 5535.95  341.97
  -4   1   4 6047.00  340.57
   3  -1  -4 2457.65  154.28
  -3  -1   4 2556.74  153.88
  -3   1   4 2786.12  153.38
   3   1  -4 2451.25  153.48
  -2  -1   4  110.19    7.70
  -2   1   4  100.99    7.40
  -1  -1   4  735.13   46.40
  -1   1   4  771.52   46.30
   1  -1   4    1.80    1.00
   1   1   4    1.50    1.20
   2  -1   4  570.34   37.30
   2   1   4  610.44   37.70
   3  -1   4 1123.49   64.59
  -3  -1  -4 1031.90   63.69
   3  -1   4  956.90   63.99
  -3  -1  -4  983.60   64.09
   3   1   4 1047.90   64.19
   3   1   4 1065.79   64.49
   4  -1   4  363.96   25.30
   4  -1   4  371.86   25.80
  -4  -1  -4  399.66   25.90
  -4  -1  -4  392.56   25.20
   4   1   4  402.16   25.10
   4   1   4  408.96   25.90
  -4   1  -4  328.17   24.70
  -5  -1  -4 2029.80  133.89
  -5  -1  -4 2186.38  134.79
   5  -1   4 2490.75  135.89
   5  -1   4 2501.75  134.99
   5   1   4 2182.98  134.89
  -5   1  -4 1855.91  133.59
   5   1   4 2209.58  133.79
  -6  -1  -4  551.44   34.00
   6  -1   4  473.45   33.10
  -6  -1  -4  564.64   35.90
   6  -1   4  489.65   35.60
  -6  -1  -4  528.95   34.70
   6  -1   4  521.95   34.20
   6  -1   4  482.65   34.70
   6  -1   4  520.55   35.50
  -6   1  -4  532.65   33.80
   6   1   4  507.55   35.20
   6   1   4  569.34   36.70
  -6   1  -4  514.85   37.20
   6   1   4  467.15   34.20
   6   1   4  489.55   33.40
  -7  -1  -4 1336.97   85.79
  -7  -1  -4 1366.26   86.49
   7  -1   4 1354.76   87.59
   7  -1   4 1294.87   87.49
   7  -1   4 1298.07   85.49
   7  -1   4 1338.27   86.49
   7  -1   4 1305.57   88.29
  -7  -1  -4 1285.07   86.49
   7   1   4 1340.27   86.89
   7   1   4 1413.86   88.19
   7   1   4 1438.56   86.69
  -7   1  -4 1385.86   86.39
   7   1   4 1613.14   88.59
   7   1   4 1492.05   85.59
  -7   1  -4 1465.15   85.99
   8  -1   4  585.74   44.00
   8  -1   4  729.43   44.70
  -8  -1  -4  629.44   42.10
   8  -1   4  570.44   40.90
  -8  -1  -4  613.14   42.40
   8  -1   4  581.24   43.20
   8  -1   4  658.23   42.90
  -8  -1  -4  594.04   42.70
   8   1   4  684.23   44.40
  -8   1  -4  636.34   42.20
  -8   1  -4  602.14   43.20
   8   1   4  703.03   41.80
   8   1   4  634.44   41.00
   8   1   4  612.94   43.10
   8   1   4  672.03   44.80
   8   1   4  715.73   43.50
  -9  -1  -4  215.08   17.60
   9  -1   4  255.37   20.20
   9  -1   4  241.98   18.60
   9  -1   4  204.98   20.00
   9  -1   4  202.68   18.90
  -9  -1  -4  253.77   19.20
   9  -1   4  220.38   20.20
  -9  -1  -4  201.68   18.20
   9   1   4  242.68   17.60
  -9   1  -4  240.08   19.10
  -9   1  -4  197.98   18.40
   9   1   4  238.58   19.00
   9   1   4  202.98   19.60
   9   1   4  223.48   20.20
  -9   1  -4  236.58   18.00
   9   1   4  213.58   20.70
 -10  -1  -4 5480.25  313.67
  10  -1   4 5208.88  316.57
 -10  -1  -4 5068.29  314.37
  10  -1   4 4404.26  312.67
  10  -1   4 5417.46  318.27
  10   1   4 5161.88  312.47
 -10   1  -4 5653.83  313.87
  10   1   4 5219.38  313.37
 -10   1  -4 5243.78  314.67
  10   1   4 5113.49  316.57
  11  -1   4 2085.89  135.99
 -11  -1  -4 2246.18  137.19
  11  -1   4 2135.59  134.89
  11  -1   4 2097.99  136.89
 -11  -1  -4 2093.09  136.09
 -11  -1  -4 2366.86  137.39
  11   1   4 2282.57  135.69
  11   1   4 2211.58  134.89
 -11   1  -4 2563.44  138.89
 -11   1  -4 2031.30  135.79
 -11   1  -4 2514.65  138.99
  11   1   4 2014.70  137.09
  12  -1   4    6.10    3.20
 -12  -1  -4    2.60    3.10
  12  -1   4    2.90    3.90
 -12  -1  -4    6.40    3.30
 -12   1  -4    4.70    3.50
 -12   1  -4    5.90    3.40
 -12   1  -4    4.80    2.90
 -13  -1  -4  314.77   22.40
 -13  -1  -4  331.67   22.40
 -13  -1  -4  333.67   22.80
 -13   1  -4  340.77   22.50
 -13   1  -4  329.57   24.00
 -13   1  -4  326.07   22.70
 -15  -2   4   18.00    4.20
  15  -2  -4   23.60    5.50
  15  -2  -4   32.70    6.30
  15   2  -4   14.50    3.80
  15   2  -4   24.70    4.40
  15   2  -4   23.60    5.90
  14  -2  -4  404.16   27.60
  14  -2  -4  398.06   28.10
 -14  -2   4  458.25   28.70
  14  -2  -4  405.56   29.30
  14  -2  -4  399.66   29.10
 -14   2   4  399.76   31.20
  14   2  -4  385.76   28.30
  14   2  -4  453.35   29.70
  14   2  -4  418.66   29.20
  13  -2  -4  265.97   18.60
  13  -2  -4  182.08   17.70
  13  -2  -4  211.68   17.20
  13   2  -4  226.58   17.80
 -13   2   4  228.38   18.30
  13   2  -4  208.18   18.40
  12  -2  -4  827.52   60.39
  12  -2  -4  831.22   57.59
  12  -2  -4  978.00   57.99
 -12  -2   4  824.82   57.19
  12  -2  -4  933.81   59.39
  12   2  -4  869.21   58.09
  12   2  -4  902.91   58.29
 -12   2   4  983.00   57.29
  12   2  -4  879.81   59.09
  12   2  -4  932.51   59.69
 -11  -2   4   75.59    9.00
  11  -2  -4   65.79   10.10
  11  -2  -4   73.19   10.70
  11  -2  -4   43.70    9.70
  11  -2  -4   64.79   11.60
  11  -2  -4   64.19    9.70
  11   2  -4   48.50    9.50
  11   2  -4   72.09   13.00
  11   2  -4   67.59    8.80
  11   2  -4   68.59   11.10
  11   2  -4   74.99   11.10
  10  -2  -4   87.59   12.20
  10  -2  -4   78.99   10.60
  10  -2  -4   71.19   12.20
 -10  -2   4   77.79    9.50
  10  -2  -4   92.89   12.10
  10  -2  -4   82.69   10.80
  10  -2  -4   78.69   11.60
  10  -2  -4   88.89   11.20
  10   2  -4   84.59   10.70
  10   2  -4   89.79   10.00
  10   2  -4   82.89   11.70
   9  -2  -4 2033.20  131.49
  -9  -2   4 1888.01  129.39
   9  -2  -4 2231.78  130.89
   9  -2  -4 1979.20  130.09
   9  -2  -4 2237.98  130.69
   9  -2  -4 2399.56  132.29
   9  -2  -4 2067.39  132.39
   9   2  -4 2348.07  132.49
   9   2  -4 2095.69  130.89
   9   2  -4 2030.20  130.69
   9   2  -4 2127.19  131.79
   8  -2  -4  564.04   37.20
  -8  -2   4  525.65   35.90
   8  -2  -4  554.84   37.40
   8  -2  -4  548.45   38.20
   8   2  -4  614.04   45.70
   8   2  -4  572.04   36.80
   7   2  -4   42.00    5.40
   6  -2  -4 9992.90  545.35
   6   2  -4 8216.38  543.05
   5  -2  -4 1442.56   89.49
   5   2  -4 1465.55   87.69
   5   2  -4 1443.96   87.79
   4   2  -4 8435.76  503.25
  -2  -2   4   34.90    3.70
  -1  -2   4    1.80    0.90
  -1   2   4    2.30    1.10
   0  -2   4  710.53   45.70
   0  -2   4  738.43   44.70
   0   2   4  756.22   45.80
   1  -2   4  542.55   34.60
   1  -2   4  590.14   35.40
   1   2   4  538.05   35.40
   2  -2   4 2937.71  172.08
   2  -2   4 2889.21  171.78
   2   2   4 2727.93  172.18
   3  -2   4    2.30    1.90
  -3  -2  -4    9.10    3.00
  -3  -2  -4    3.80    2.60
   3  -2   4   17.40    3.20
   3   2   4   18.40    3.60
  -3   2  -4    8.60    2.60
   3   2   4    6.80    2.30
   3   2   4    5.70    2.30
   4  -2   4   47.10    5.80
   4  -2   4   39.60    5.40
  -4  -2  -4   54.59    6.30
  -4  -2  -4   39.30    6.20
  -4   2  -4   48.50    5.90
   4   2   4   58.09    6.30
   4   2   4   52.79    6.10
   4   2   4   52.19    5.90
   5  -2   4  424.66   30.60
   5  -2   4  495.05   30.90
   5  -2   4  461.35   31.70
  -5  -2  -4  471.75   30.30
   5  -2   4  433.16   29.60
  -5  -2  -4  459.45   30.20
  -5  -2  -4  438.46   29.40
   5   2   4  443.16   30.20
   5   2   4  399.56   28.30
   5   2   4  470.75   29.50
   5   2   4  471.05   38.00
  -5   2  -4  395.46   29.10
   6  -2   4   33.50    7.00
  -6  -2  -4   24.60    5.00
   6  -2   4   37.20    8.10
  -6  -2  -4   31.30    5.90
   6  -2   4   41.70    7.80
  -6  -2  -4   37.60    6.20
   6  -2   4   54.79   10.00
   6  -2   4   38.50    7.00
   6   2   4   24.90    6.00
  -6   2  -4   39.80    8.70
   6   2   4   29.20    6.30
  -6   2  -4   36.50    5.70
   6   2   4   37.60    5.70
   7  -2   4  230.18   21.10
   7  -2   4  252.57   20.70
  -7  -2  -4  241.28   18.40
  -7  -2  -4  233.28   19.20
   7  -2   4  230.58   19.40
  -7  -2  -4  238.78   19.00
   7  -2   4  224.88   20.30
   7  -2   4  252.97   20.30
   7   2   4  251.57   20.20
  -7   2  -4  239.18   18.30
   7   2   4  255.47   19.80
  -7   2  -4  246.68   19.70
   7   2   4  283.07   18.60
   7   2   4  255.47   20.20
   8  -2   4  143.69   14.90
  -8  -2  -4  152.28   14.30
   8  -2   4  131.89   14.50
   8  -2   4  159.68   16.60
  -8  -2  -4  143.59   13.80
  -8  -2  -4  152.58   13.10
   8  -2   4  175.48   14.90
   8   2   4  124.29   14.80
  -8   2  -4  150.28   14.60
   8   2   4  153.78   14.80
  -8   2  -4  137.89   12.80
   8   2   4  146.89   12.80
   8   2   4  159.18   15.10
   9  -2   4  319.47   25.90
  -9  -2  -4  347.07   25.70
   9  -2   4  328.07   26.30
   9  -2   4  359.36   25.50
  -9  -2  -4  364.76   26.10
   9  -2   4  355.16   27.80
  -9  -2  -4  326.97   24.70
   9  -2   4  335.57   26.40
  -9   2  -4  337.37   24.90
   9   2   4  347.67   27.90
   9   2   4  343.37   24.60
  -9   2  -4  364.06   26.10
   9   2   4  355.46   26.00
  10  -2   4   -5.70   10.30
 -10  -2  -4    3.50    3.40
  10  -2   4    5.90    4.10
 -10  -2  -4    3.70    3.60
  10  -2   4   -1.80    5.00
  10  -2   4    0.30    3.80
  10  -2   4    8.00    4.20
 -10  -2  -4    1.70    3.20
  10   2   4    9.40    4.70
  10   2   4    1.50    3.20
 -10   2  -4    4.00    3.30
 -10   2  -4    4.30    4.20
 -10   2  -4    3.40    3.40
  10   2   4   -1.40    8.70
  11  -2   4   91.79    9.90
 -11  -2  -4   94.79   10.10
 -11  -2  -4   99.19   10.80
  11  -2   4   94.69   11.10
 -11  -2  -4  109.89   11.00
  11  -2   4   95.79   11.20
 -11   2  -4  105.79   11.00
  11   2   4   90.59   10.70
 -11   2  -4   99.19   11.00
 -11   2  -4   87.09    9.80
  11   2   4   96.49   10.20
 -12  -2  -4  336.87   24.40
  12  -2   4  346.77   24.30
 -12  -2  -4  322.47   24.50
 -12  -2  -4  350.96   24.00
 -12   2  -4  353.56   24.80
 -12   2  -4  353.86   24.30
 -12   2  -4  347.97   24.00
  13  -2   4  187.88   14.90
 -13  -2  -4  200.38   15.40
 -13  -2  -4  222.88   15.20
 -13  -2  -4  199.78   17.80
 -13   2  -4  209.38   15.20
 -13   2  -4  209.38   15.00
 -13   2  -4  224.18   15.80
 -15  -3   4  299.17   18.50
  15  -3  -4  241.58   18.20
  15  -3  -4  230.08   18.10
  15   3  -4  234.28   17.60
  15   3  -4  270.27   18.50
  15   3  -4  252.07   18.30
 -14  -3   4  129.89   11.30
  14  -3  -4  107.29   11.20
  14  -3  -4  116.99   11.80
  14  -3  -4  136.79   12.10
  14   3  -4  116.39   11.60
 -14   3   4  108.39   13.60
  14   3  -4  114.99   11.70
  14   3  -4  124.99   10.90
  13  -3  -4   22.20    4.90
  13  -3  -4   12.00    3.80
  13  -3  -4   24.40    5.30
  13  -3  -4   30.50    5.70
 -13  -3   4   26.70    6.70
  13   3  -4   23.90    5.40
 -13   3   4   19.40    5.90
  13   3  -4   23.20    5.40
  13   3  -4   24.20    5.70
  13   3  -4   27.30    5.80
  12  -3  -4   52.69    9.10
 -12  -3   4   52.29    8.40
  12  -3  -4   70.49   15.30
  12  -3  -4   46.10    9.10
  12  -3  -4   51.59   13.70
  12   3  -4   53.09   13.60
  12   3  -4   47.80    8.70
  11  -3  -4  768.22   49.40
 -11  -3   4  747.13   48.80
  11  -3  -4  749.03   50.49
  11  -3  -4  734.63   48.80
  11  -3  -4  796.02   50.89
  11  -3  -4  700.13   51.79
  11  -3  -4  707.23   48.30
  11   3  -4  770.42   50.79
  11   3  -4  762.42   49.60
  10  -3  -4  539.85   35.90
  10  -3  -4  489.25   36.70
  10  -3  -4  542.05   37.00
  10  -3  -4  536.75   38.40
 -10  -3   4  471.65   34.80
  10   3  -4  558.04   37.60
  10   3  -4  505.95   37.30
  10   3  -4  596.64   36.70
  10   3  -4  484.85   36.20
   9  -3  -4    8.40    4.40
   9  -3  -4   16.00    5.60
   9  -3  -4    6.50    4.30
   9  -3  -4    5.40    3.70
   9  -3  -4   25.70    6.40
  -9  -3   4    8.00    3.10
   9  -3  -4    5.10    4.70
   9  -3  -4    5.70    4.70
   9   3  -4    7.10    4.10
   9   3  -4   12.60    5.20
   9   3  -4    7.50    5.10
   8  -3  -4   21.50    5.30
   8  -3  -4   19.00    5.80
   8  -3  -4   19.20    5.50
   8  -3  -4   21.20    6.00
   8  -3  -4   21.50    6.00
   8  -3  -4   18.20    5.50
   8  -3  -4   22.80    5.30
  -8  -3   4   21.80    5.20
   8   3  -4   13.30    4.80
   8   3  -4   15.50    5.80
   8   3  -4   22.70    4.80
   7  -3  -4   -2.30    7.00
  -7  -3   4    3.70    2.50
   7  -3  -4    3.00    2.00
   7   3  -4    7.80    4.70
   7   3  -4    9.50    4.70
   7   3  -4    9.70    3.20
   6  -3  -4   13.00    4.00
  -6  -3   4    9.80    2.80
   6   3  -4    9.00    4.60
   6   3  -4   14.70    3.50
  -5  -3   4   56.69    6.10
   5  -3  -4   64.99    6.90
  -5   3   4   56.09    4.20
   5   3  -4   46.90    5.60
   4  -3  -4  725.83   51.99
  -4  -3   4  870.31   51.59
  -4   3   4  944.01   50.29
   4   3  -4  748.43   50.99
  -3  -3   4  581.94   38.50
   3  -3  -4  599.74   39.40
   3   3  -4  574.34   38.40
  -3   3   4  683.43   37.90
  -2  -3   4 4073.19  250.17
  -2   3   4 4264.07  249.68
  -1  -3   4  127.29    9.50
  -1   3   4  113.49    9.00
   0  -3   4 1872.51  112.19
   0  -3   4 1883.31  113.49
   0   3   4 1851.31  113.49
   1  -3   4 1472.05   86.79
   1  -3   4 1376.56   87.39
   1   3   4 1436.56   87.79
  -2  -3  -4  714.13   44.40
   2  -3   4  742.83   44.00
   2   3   4  653.23   43.70
   2   3   4  694.23   44.60
  -2   3  -4  674.13   43.50
   2   3   4  710.03   43.50
   3  -3   4 1029.70   69.59
   3  -3   4 1254.37   70.19
  -3  -3  -4 1226.88   69.39
  -3  -3  -4 1109.29   69.99
  -3   3  -4 1044.70   69.09
   3   3   4 1081.89   69.39
   3   3   4 1071.29   68.99
   3   3   4 1195.68   70.69
  -4  -3  -4 3812.52  236.78
   4  -3   4 3870.41  237.18
  -4  -3  -4 3806.72  237.58
   4  -3   4 4088.29  238.08
   4   3   4 4214.38  238.38
   4   3   4 4139.09  237.08
  -4   3  -4 3523.55  236.58
   4   3   4 4055.99  236.28
   5  -3   4   25.60    5.60
  -5  -3  -4   41.20    6.00
   5  -3   4   21.60    5.50
   5  -3   4   37.60    5.80
   5  -3   4   27.80    6.20
   5   3   4   28.50    5.70
  -5   3  -4   34.90    8.10
   5   3   4   37.60    6.00
   5   3   4   41.00    9.60
  -6  -3  -4 2774.22  176.38
   6  -3   4 2640.04  177.38
   6  -3   4 2932.01  176.78
   6  -3   4 3192.08  178.08
  -6  -3  -4 2831.82  175.88
  -6  -3  -4 2732.63  176.68
   6  -3   4 3352.26  177.98
  -6   3  -4 2846.22  176.48
   6   3   4 2902.41  175.98
   6   3   4 2840.52  177.28
  -6   3  -4 2901.11  175.98
   6   3   4 2881.41  177.38
  -7  -3  -4    2.70    2.80
  -7  -3  -4    7.30    3.70
   7  -3   4    2.30    4.10
   7  -3   4   -6.40    3.90
   7  -3   4   -0.20    4.60
   7  -3   4    5.80    3.90
   7  -3   4    0.30    3.50
   7   3   4    4.50    4.30
   7   3   4    1.90    2.50
  -7   3  -4    2.90    2.60
   7   3   4    9.30    3.50
  -7   3  -4    1.40    4.10
   7   3   4   -4.80    3.40
   8  -3   4   14.00    5.40
  -8  -3  -4   11.30    4.20
  -8  -3  -4   15.80    4.70
   8  -3   4   29.70    6.70
   8  -3   4   18.80    4.90
  -8  -3  -4   17.90    4.90
   8  -3   4   14.90    5.40
   8  -3   4   16.60    5.70
   8   3   4   16.40    5.70
   8   3   4   33.70    8.30
  -8   3  -4   22.20    5.10
   8   3   4   13.90    4.10
   8   3   4   13.50    5.30
  -8   3  -4   11.50    3.40
   9  -3   4  558.94   39.50
  -9  -3  -4  552.94   38.30
  -9  -3  -4  563.84   38.80
   9  -3   4  480.65   38.40
  -9  -3  -4  618.14   38.20
   9  -3   4  547.15   37.70
   9  -3   4  520.25   40.50
   9  -3   4  519.75   38.50
   9   3   4  567.04   41.10
  -9   3  -4  605.14   38.20
   9   3   4  573.44   37.80
  -9   3  -4  571.84   38.50
   9   3   4  625.24   39.40
 -10  -3  -4 1710.13  105.79
 -10  -3  -4 1853.31  105.59
 -10  -3  -4 1723.83  104.59
  10  -3   4 1757.62  103.89
  10  -3   4 1656.23  105.89
  10  -3   4 1636.44  104.69
  10  -3   4 1789.12  105.69
  10  -3   4 1563.84  107.69
  10   3   4 1634.44  104.19
 -10   3  -4 1674.73  104.79
  10   3   4 1612.44  104.89
  10   3   4 1621.04  107.69
 -11  -3  -4   38.70    6.90
  11  -3   4   31.50    7.10
 -11  -3  -4   29.70    6.70
 -11  -3  -4   34.80    7.70
  11  -3   4   39.40    7.90
  11  -3   4   23.50    4.40
  11  -3   4   19.10    5.70
 -11   3  -4   26.90    5.40
 -11   3  -4   38.50    6.50
 -11   3  -4   29.60    6.70
  11   3   4   34.70    6.60
  11   3   4   34.90    7.20
 -12  -3  -4  170.68   12.90
  12  -3   4  134.79   12.80
  12  -3   4  161.38   13.20
 -12  -3  -4  144.39   12.60
 -12  -3  -4  153.58   16.80
 -12   3  -4  154.68   12.50
 -12   3  -4  140.89   12.90
 -12   3  -4  159.58   12.90
 -13  -3  -4  218.48   16.20
  13  -3   4  175.58   13.60
 -13   3  -4  147.69   13.90
  13   3   4  196.58   13.20
 -13   3  -4  205.58   15.80
 -13   3  -4  212.58   16.40
 -15  -4   4  290.37   19.60
  15  -4  -4  293.77   19.80
  15  -4  -4  281.17   19.70
  15   4  -4  273.57   19.10
  15   4  -4  282.17   19.80
  14  -4  -4   26.70    5.10
  14  -4  -4   38.60    6.90
 -14  -4   4   32.30    6.60
  14  -4  -4   38.50    6.60
  14   4  -4   29.30    6.60
  14   4  -4   29.50    5.10
  14   4  -4   43.10    7.60
  13  -4  -4  211.08   17.00
 -13  -4   4  218.08   16.40
  13  -4  -4  188.78   15.90
  13  -4  -4  191.48   16.70
  13   4  -4  191.78   16.90
  13   4  -4  240.58   19.10
  13   4  -4  182.48   16.80
  13   4  -4  186.98   15.80
 -12  -4   4  394.16   27.70
  12  -4  -4  383.76   28.50
  12  -4  -4  397.46   28.80
  12  -4  -4  413.26   28.00
  12  -4  -4  404.36   27.70
  12  -4  -4  325.77   31.60
  12   4  -4  400.86   29.00
  12   4  -4  413.46   28.20
  12   4  -4  360.56   27.60
  12   4  -4  372.06   28.40
  11  -4  -4 1514.55   89.19
 -11  -4   4 1422.86   88.69
  11  -4  -4 1363.16   91.99
  11  -4  -4 1335.57   89.49
  11  -4  -4 1414.96   87.99
  11  -4  -4 1301.27   89.59
  11   4  -4 1488.25   89.39
  11   4  -4 1490.75   90.69
  11   4  -4 1400.86   89.69
  10  -4  -4  655.03   40.00
  10  -4  -4  572.24   38.90
  10  -4  -4  606.04   40.70
  10  -4  -4  599.84   38.80
  10  -4  -4  501.95   39.90
  10  -4  -4  569.84   39.00
 -10  -4   4  614.04   39.30
  10   4  -4  545.25   40.20
  10   4  -4  581.24   40.80
  10   4  -4  577.24   39.60
   9  -4  -4  149.39   15.60
   9  -4  -4  160.08   15.00
   9  -4  -4  166.98   16.80
   9  -4  -4  179.38   14.80
  -9  -4   4  163.98   14.10
   9  -4  -4  183.48   18.00
   9  -4  -4  172.28   15.80
   9  -4  -4  154.98   16.10
   9   4  -4  184.88   16.70
   9   4  -4  180.98   21.10
  -8  -4   4   -0.20    2.40
   8  -4  -4    0.30    2.90
   8  -4  -4    5.30    5.10
   8  -4  -4    5.90    3.60
   8  -4  -4    0.90    2.70
   8  -4  -4    1.10    3.80
   8  -4  -4   -1.40    3.20
   8   4  -4    2.70    4.50
   8   4  -4   -5.10    3.80
   8   4  -4   -2.60    4.20
   7  -4  -4  160.68   13.80
   7  -4  -4  145.79   15.90
   7  -4  -4  177.78   14.00
   7  -4  -4  163.68   13.50
  -7  -4   4  123.09   11.70
   7   4  -4  140.29   14.60
   7   4  -4  137.99   11.80
   6  -4  -4 1213.28   89.09
   6  -4  -4 1608.24   90.49
  -6  -4   4 1408.86   88.79
   6  -4  -4 1387.76   90.89
   6   4  -4 1560.24   90.89
  -6   4   4 1643.94   87.29
   6   4  -4 1394.56   87.69
   6   4  -4 1356.36   88.79
  -5  -4   4 7375.56  468.25
   5  -4  -4 8930.31  471.05
   5   4  -4 7716.13  468.75
  -5   4   4 7328.77  467.25
   4  -4  -4 1143.19   72.49
  -4  -4   4 1102.39   70.79
   4   4  -4 1211.88   71.59
   3  -4  -4 2328.07  152.68
  -3  -4   4 2633.04  152.08
  -3   4   4 2611.34  151.18
   3   4  -4 2451.45  151.78
  -2  -4   4  133.89   10.20
   2  -4  -4  141.19   11.80
  -2  -4   4  126.99   10.40
  -2   4   4  131.79   10.00
   2   4  -4  131.49   10.60
  -1  -4   4   92.09    7.50
   1  -4  -4   79.79    7.50
  -1  -4   4   79.89    7.20
  -1   4   4   77.29    7.10
   0  -4   4 2158.68  127.69
   0  -4  -4 2223.18  127.49
   0  -4   4 2097.49  145.49
   0   4   4 2166.88  127.79
   0   4   4 1937.21  126.59
   0   4  -4 2017.20  126.69
  -1  -4  -4 1957.90  111.29
   1  -4   4 1738.23  110.39
   1  -4   4 1869.11  109.79
   1   4   4 2007.60  111.29
   1   4   4 1748.93  109.89
  -1   4  -4 1821.32  109.79
   1   4   4 1543.55  109.59
  -2  -4  -4 1333.17   79.49
   2  -4   4 1371.06   79.39
   2  -4   4 1322.27   79.09
   2   4   4 1319.77   80.09
   2   4   4 1178.18   78.39
  -2   4  -4 1220.88   78.49
   2   4   4 1243.58   78.79
  -3  -4  -4  862.41   53.99
   3  -4   4  887.31   53.69
  -3  -4  -4  807.52   53.09
   3  -4   4  838.42   53.79
   3   4   4  857.71   52.79
   3   4   4  888.51   54.69
   3   4   4  826.72   53.19
  -3   4  -4  826.22   52.99
   4  -4   4   24.20    4.90
  -4  -4  -4   24.80    5.40
   4  -4   4   31.20    6.20
  -4  -4  -4   20.20    4.60
   4  -4   4   25.20    5.60
  -4  -4  -4   19.00    4.80
   4  -4   4   25.00    5.10
   4   4   4   28.30    4.50
  -4   4  -4   37.60    7.50
  -4   4  -4   24.40    4.60
   4   4   4   20.10    4.20
   4   4   4   31.80    5.70
   5  -4   4  837.12   49.00
   5  -4   4  707.03   48.00
  -5  -4  -4  755.42   46.60
   5  -4   4  711.23   47.40
  -5  -4  -4  693.73   47.20
   5  -4   4  675.43   47.70
   5  -4   4  706.73   46.80
  -5  -4  -4  688.13   47.50
   5   4   4  717.93   45.50
   5   4   4  748.13   48.90
   5   4   4  705.53   48.40
  -5   4  -4  713.73   47.30
   5   4   4  839.32   47.20
  -5   4  -4  711.23   46.50
   6  -4   4    0.60    4.80
   6  -4   4    2.90    4.50
   6  -4   4    5.60    4.30
   6  -4   4    0.50    4.00
   6  -4   4    3.70    3.10
  -6  -4  -4    1.50    3.20
  -6  -4  -4   -0.50    3.20
  -6  -4  -4    5.40    3.00
   6   4   4    3.00    2.50
   6   4   4    2.50    3.30
  -6   4  -4    5.40    3.50
   6   4   4   -9.40    4.80
  -6   4  -4    8.80    3.40
   7  -4   4  161.28   14.20
   7  -4   4  152.28   14.80
   7  -4   4  149.88   18.10
   7  -4   4  164.38   15.40
  -7  -4  -4  164.08   14.40
  -7  -4  -4  138.39   13.50
   7  -4   4  136.19   14.70
  -7  -4  -4  148.69   13.30
  -7   4  -4  146.59   12.90
   7   4   4  130.69   14.70
  -7   4  -4  161.08   14.80
   7   4   4  152.18   15.70
   7   4   4  141.99   13.00
   7   4   4  156.88   13.10
  -8  -4  -4  258.37   20.70
   8  -4   4  242.28   21.50
   8  -4   4  301.47   21.00
   8  -4   4  235.78   21.20
  -8  -4  -4  278.87   20.50
   8  -4   4  283.87   22.20
  -8  -4  -4  278.57   21.30
   8  -4   4  290.57   23.50
   8   4   4  269.97   20.30
  -8   4  -4  270.77   20.20
  -8   4  -4  272.27   20.90
   8   4   4  254.37   22.80
   8   4   4  257.87   19.30
   8   4   4  240.88   21.80
   9  -4   4  898.51   62.89
   9  -4   4 1028.70   63.69
   9  -4   4  898.31   64.89
   9  -4   4 1002.30   63.19
  -9  -4  -4  990.10   62.69
  -9  -4  -4 1061.09   63.59
  -9  -4  -4  897.21   61.69
  -9   4  -4  916.71   62.59
   9   4   4 1011.00   65.69
  -9   4  -4 1074.99   62.49
   9   4   4  950.20   62.99
   9   4   4  924.31   61.89
  10  -4   4  766.12   51.69
 -10  -4  -4  829.62   54.09
  10  -4   4  793.42   53.99
  10  -4   4  816.52   53.79
  10  -4   4  756.12   53.19
 -10  -4  -4  901.51   55.69
 -10  -4  -4  923.51   53.89
 -10   4  -4  825.72   53.09
  10   4   4  811.32   53.59
 -10   4  -4  806.62   53.09
 -11  -4  -4 1168.08   72.59
 -11  -4  -4 1188.08   72.39
  11  -4   4 1132.29   71.69
 -11  -4  -4 1218.58   71.59
  11  -4   4 1184.78   72.99
  11  -4   4 1075.39   72.29
 -11   4  -4 1144.69   72.99
 -11   4  -4 1229.48   72.29
  11   4   4 1014.70   71.29
 -11   4  -4 1116.39   74.39
  12  -4   4  356.16   24.10
 -12  -4  -4  372.36   23.90
  12  -4   4  338.77   24.20
 -12  -4  -4  295.77   25.40
 -12  -4  -4  335.27   23.80
 -12   4  -4  386.66   24.00
 -12   4  -4  343.77   24.30
 -12   4  -4  344.37   23.60
  13  -4   4   23.30    5.10
  13   4   4   19.00    3.20
  14  -5  -4   33.80    6.10
 -14  -5   4   23.90    4.30
  14  -5  -4   38.10    6.20
  14  -5  -4   32.30    6.20
  14   5  -4   31.00    6.30
  14   5  -4   37.20    5.00
  14   5  -4   23.70    5.40
  13  -5  -4  156.68   13.60
  13  -5  -4  120.09   13.40
  13  -5  -4  163.28   14.70
 -13  -5   4  169.88   13.30
  13  -5  -4  167.08   13.40
  13   5  -4  141.39   12.60
  13   5  -4  152.68   13.80
  13   5  -4  148.39   14.40
  13   5  -4  140.89   12.80
  12  -5  -4    2.10    3.10
  12  -5  -4    2.80    2.70
  12  -5  -4    5.70    3.90
  12  -5  -4    1.80    3.30
  12   5  -4    1.50    4.30
  12   5  -4   -1.90    2.20
  12   5  -4   -0.40    3.50
  11  -5  -4  606.14   41.40
  11  -5  -4  671.93   47.30
  11  -5  -4  668.93   48.10
  11  -5  -4  648.74   46.80
 -11  -5   4  589.04   41.60
  11   5  -4  609.94   43.00
  10  -5  -4    1.50    4.30
  10  -5  -4    8.60    4.20
  10  -5  -4    5.00    4.60
  10  -5  -4    9.30    4.10
 -10  -5   4    2.00    3.20
  10  -5  -4    5.70    4.50
  10  -5  -4    2.90    3.40
  10   5  -4    8.20    3.90
  10   5  -4   12.00    5.20
  10   5  -4    8.00    4.50
   9  -5  -4   -1.60    3.10
   9  -5  -4    7.90    4.20
   9  -5  -4    3.50    6.70
   9  -5  -4   -0.50    3.30
   9  -5  -4    1.20    4.40
   9  -5  -4    5.10    3.80
  -9  -5   4   -2.50    3.30
   9  -5  -4   -2.10    4.60
   9   5  -4    3.40    3.80
   9   5  -4    6.20    4.80
   8  -5  -4  577.44   42.80
   8  -5  -4  585.54   45.20
   8  -5  -4  703.53   44.50
   8  -5  -4  711.93   43.30
   8  -5  -4  673.53   44.20
   8  -5  -4  671.03   43.30
   8  -5  -4  681.63   43.50
  -8  -5   4  676.93   42.90
   8   5  -4  573.74   43.70
   8   5  -4  686.43   45.10
   7  -5  -4  113.29   10.80
   7  -5  -4  116.79   10.70
   7  -5  -4   92.19   14.50
  -7  -5   4   87.19    9.50
   7  -5  -4   91.79   10.40
   7  -5  -4   87.69   10.90
   7  -5  -4  128.69   12.80
   7  -5  -4   89.19   11.50
   7   5  -4   92.89   12.30
   7   5  -4  104.09   12.70
   6  -5  -4   26.50    7.50
  -6  -5   4   50.09    6.30
   6  -5  -4   50.39    7.30
   6  -5  -4   32.80    7.00
   6  -5  -4   25.20    6.20
   6  -5  -4   40.90    6.90
   6  -5  -4   31.50    7.80
   6   5  -4   32.30    7.10
  -6   5   4   41.30    5.20
   6   5  -4   22.00    5.30
   6   5  -4   45.40    9.70
   5  -5  -4 1422.66   88.89
  -5  -5   4 1421.16   88.39
   5  -5  -4 1509.15   90.99
   5  -5  -4 1441.16   89.19
   5  -5  -4 1655.83   89.89
   5   5  -4 1347.67   88.99
   5   5  -4 1420.56   89.99
  -5   5   4 1293.07   87.59
   4  -5  -4    5.30    2.70
  -4  -5   4    1.40    2.00
   4   5  -4   10.10    3.30
  -4   5   4    7.80    2.40
  -3  -5   4   94.49    8.40
   3   5  -4   90.79    8.90
  -3   5   4   92.59    8.10
  -2  -5   4   -0.10    1.90
  -2  -5   4    2.00    1.80
   2  -5  -4    2.20    2.10
  -2   5   4   -0.30    1.30
   2   5  -4    3.20    2.30
  -2   5   4   -1.50    2.20
   2   5  -4    0.20    2.00
   1  -5  -4   18.20    4.10
  -1  -5   4   10.90    3.00
  -1  -5   4    6.80    2.50
   1   5  -4    7.60    2.90
  -1   5   4    6.60    2.90
   1   5  -4    8.40    2.50
  -1   5   4   13.40    3.30
   0  -5   4 1314.47   81.09
   0  -5  -4 1369.26   80.89
   0  -5   4 1415.46   80.19
   0   5   4 1132.59   79.79
   0   5   4 1361.26   81.39
   0   5   4 1335.17   79.99
   0   5  -4 1227.08   79.79
   1  -5   4   82.39    8.10
   1  -5   4   87.29    7.70
  -1  -5  -4   87.99    8.40
   1   5   4   88.59    8.50
   1   5   4   77.39    7.30
  -1   5  -4   78.09    7.30
   1   5   4   74.29    7.70
   2  -5   4  112.39    9.60
   2  -5   4  121.59   10.00
  -2  -5  -4  111.79    9.90
   2  -5   4  106.89   16.70
  -2   5  -4   91.89    8.90
   2   5   4  105.59    8.90
   2   5   4   99.49    9.30
   2   5   4  112.79   10.30
   3  -5   4   83.19   10.10
   3  -5   4   66.49    7.80
  -3  -5  -4   73.29    8.70
   3  -5   4   72.89    8.10
  -3  -5  -4   58.19    9.90
  -3  -5  -4   72.99    9.00
   3   5   4   65.19    7.50
   3   5   4   73.39    8.40
   3   5   4   70.29    7.00
  -3   5  -4   75.79    9.60
   4  -5   4  499.45   33.80
  -4  -5  -4  516.85   34.40
  -4  -5  -4  478.35   34.10
   4  -5   4  564.94   35.60
   4  -5   4  493.65   34.40
  -4  -5  -4  506.65   33.10
  -4  -5  -4  531.75   34.00
   4  -5   4  522.15   34.50
   4   5   4  528.45   33.60
   4   5   4  485.65   32.60
  -4   5  -4  503.05   33.30
  -4   5  -4  482.45   34.10
   4   5   4  478.65   34.90
   5  -5   4   50.29    9.30
   5  -5   4   29.10    6.50
   5  -5   4   25.80    6.60
   5  -5   4   44.20    8.90
  -5  -5  -4   33.60    7.20
  -5  -5  -4   25.40    6.20
  -5  -5  -4   28.50    7.20
   5  -5   4   30.60    6.10
   5   5   4   23.70    6.20
  -5   5  -4   39.70    7.60
   5   5   4   23.90    5.40
  -5   5  -4   30.20    5.50
   5   5   4   28.60    6.60
   5   5   4   28.90    5.80
   5   5   4   27.60    7.00
   6  -5   4  897.41   52.49
   6  -5   4  710.03   51.59
   6  -5   4  870.81   53.09
  -6  -5  -4  805.62   52.19
   6  -5   4  742.53   52.79
  -6  -5  -4  839.32   51.69
  -6  -5  -4  706.53   50.39
   6   5   4  835.02   51.39
  -6   5  -4  828.32   53.39
  -6   5  -4  766.12   50.79
   6   5   4  768.42   50.99
   6   5   4  754.62   52.79
   7  -5   4  144.29   15.00
  -7  -5  -4  130.39   16.90
   7  -5   4  140.69   15.60
  -7  -5  -4  164.78   14.20
   7  -5   4  165.68   14.10
   7  -5   4  144.39   14.70
   7  -5   4  167.78   15.30
   7   5   4  155.38   13.10
   7   5   4  132.89   16.40
   7   5   4  149.19   13.10
  -7   5  -4  144.99   14.00
   7   5   4  146.69   15.70
  -7   5  -4  166.58   13.70
  -8  -5  -4   21.00    4.90
  -8  -5  -4   19.00    4.90
  -8  -5  -4   29.10    6.40
   8  -5   4   22.80    5.70
   8  -5   4   38.70    9.30
   8  -5   4   17.40    6.60
   8  -5   4   22.10    5.90
   8  -5   4   18.10    5.10
  -8   5  -4   11.20    4.70
  -8   5  -4   23.60    5.60
   8   5   4   20.20    5.00
   8   5   4   16.20    3.80
   8   5   4   19.00    5.20
   8   5   4   29.70    7.80
   9  -5   4  211.38   23.40
   9  -5   4  252.97   18.90
   9  -5   4  253.07   20.30
  -9  -5  -4  256.97   19.90
   9  -5   4  259.97   20.60
   9  -5   4  224.58   20.30
  -9  -5  -4  247.68   20.10
  -9  -5  -4  253.37   23.20
   9  -5   4  267.37   20.70
  -9  -5  -4  260.67   19.60
   9   5   4  264.97   23.20
   9   5   4  235.68   19.10
  -9   5  -4  265.57   19.40
   9   5   4  238.08   17.90
  -9   5  -4  255.97   20.00
   9   5   4  273.27   21.00
 -10  -5  -4  134.69   19.00
  10  -5   4   99.59   12.00
  10  -5   4   99.09   11.30
  10  -5   4   92.89    9.80
 -10  -5  -4  102.49   11.50
 -10  -5  -4   99.99   10.70
 -10  -5  -4  108.39   10.90
  10  -5   4  120.89   12.00
 -10   5  -4  102.09   11.50
 -10   5  -4  111.99   10.40
  10   5   4  131.89   10.90
 -11  -5  -4   23.20    5.60
 -11  -5  -4    5.30    6.60
  11  -5   4    9.10    4.60
  11  -5   4   16.80    4.90
 -11   5  -4    9.90    3.40
 -11   5  -4   15.10    4.10
 -11   5  -4    8.50    3.30
  11   5   4   16.80    3.90
 -12  -5  -4   64.69    8.60
  12  -5   4   84.19    8.30
  12  -5   4   85.39    8.50
 -12   5  -4   88.29    9.10
 -12   5  -4  102.89    8.50
 -12   5  -4   86.59    8.80
  14  -6  -4  177.78   13.10
  14  -6  -4  157.48   12.70
 -14  -6   4  172.08   12.90
  14  -6  -4  163.68   12.80
  14   6  -4  161.88   12.20
 -13  -6   4 1160.48   65.19
  13  -6  -4  955.40   64.79
  13  -6  -4  969.00   64.69
  13  -6  -4 1122.39   66.09
  13  -6  -4  948.41   65.49
  13   6  -4 1045.40   64.99
  13   6  -4 1048.20   65.79
  13   6  -4 1043.20   64.69
  12  -6  -4   15.20    3.90
  12  -6  -4   16.60    4.50
  12  -6  -4   23.40    5.70
  12  -6  -4   19.80    4.50
 -12  -6   4   15.40    4.40
  12   6  -4   13.20    4.10
  12   6  -4   30.80    5.40
  12   6  -4   19.70    5.50
  11  -6  -4  906.21   57.79
  11  -6  -4  790.12   56.39
 -11  -6   4  898.41   56.79
  11  -6  -4  849.02   56.09
  11  -6  -4  881.11   57.19
  11   6  -4  873.71   56.79
  11   6  -4  953.90   58.49
  11   6  -4  887.31   56.99
  10  -6  -4  151.78   18.00
 -10  -6   4  187.68   14.80
  10  -6  -4  174.78   14.90
  10  -6  -4  181.98   16.20
  10  -6  -4  152.28   15.80
  10  -6  -4  158.28   14.00
  10   6  -4  164.08   16.10
  10   6  -4  157.08   16.10
  10   6  -4  138.29   14.10
   9  -6  -4 1072.39   74.69
   9  -6  -4 1252.27   72.19
   9  -6  -4 1162.68   72.49
  -9  -6   4 1211.18   71.59
   9  -6  -4 1044.90   70.99
   9  -6  -4 1163.48   72.29
   9  -6  -4 1160.68   71.49
   9   6  -4  931.51   70.79
   9   6  -4 1119.39   73.29
   9   6  -4 1123.79   72.19
   8  -6  -4  292.07   23.70
  -8  -6   4  296.07   22.00
   8  -6  -4  290.27   21.70
   8  -6  -4  309.37   24.80
   8  -6  -4  257.67   22.50
   8  -6  -4  289.77   21.80
   8  -6  -4  307.57   21.90
   8  -6  -4  269.37   24.10
   8   6  -4  302.67   23.40
   8   6  -4  245.48   23.40
   7  -6  -4  126.89   13.90
   7  -6  -4  142.29   16.50
   7  -6  -4  161.58   17.40
  -7  -6   4  162.48   13.40
   7  -6  -4  154.38   14.10
   7  -6  -4  158.88   15.50
   7  -6  -4  151.28   13.70
   7  -6  -4  133.69   14.40
   7   6  -4  171.88   17.60
   7   6  -4  163.58   16.20
  -7   6   4  167.88   13.20
   7   6  -4  123.19   13.60
  -6  -6   4  102.89    9.70
   6  -6  -4   83.39   10.00
   6  -6  -4  100.69   12.20
  -6  -6   4   88.79   18.10
   6  -6  -4  108.39   11.90
   6  -6  -4  108.69   11.10
   6  -6  -4  115.49   10.80
   6  -6  -4   72.49   18.00
   6  -6  -4   91.69   10.80
   6   6  -4   84.19   11.60
  -6   6   4   95.49    8.90
   6   6  -4   77.99   13.10
   6   6  -4  102.49   10.10
   6   6  -4   93.69   12.00
   5  -6  -4  209.38   16.90
  -5  -6   4  199.78   16.00
   5  -6  -4  241.88   17.50
   5  -6  -4  206.28   16.60
   5  -6  -4  200.38   18.00
  -5  -6   4  196.68   21.00
   5  -6  -4  216.08   16.50
   5  -6  -4  247.18   18.80
  -5   6   4  176.08   15.10
   5   6  -4  234.98   18.60
   5   6  -4  222.18   16.30
   5   6  -4  192.98   17.90
  -5   6   4  208.48   15.80
   5   6  -4  218.58   17.30
   4  -6  -4   69.59    9.50
   4  -6  -4  103.09    9.90
  -4  -6   4   99.79    8.90
   4  -6  -4   87.39    9.20
   4  -6  -4   88.29    9.70
   4   6  -4   85.79    9.70
  -4   6   4   71.09    8.20
   4   6  -4   65.79   11.30
  -4   6   4  109.29    9.00
   4   6  -4  101.29   11.30
  -3  -6   4  192.58   14.40
   3  -6  -4  191.78   15.20
   3  -6  -4  194.58   16.20
   3  -6  -4  200.08   15.20
   3  -6  -4  191.28   15.50
   3   6  -4  186.78   17.10
   3   6  -4  190.58   15.40
  -3   6   4  180.48   14.60
   3   6  -4  177.98   14.80
   2  -6  -4   13.10    4.20
  -2  -6   4   25.60    4.70
   2  -6  -4   17.20    4.00
   2  -6  -4   17.90    4.40
   2   6  -4   15.60    3.40
   2   6  -4   25.30    5.10
  -2   6   4   18.50    4.50
   2   6  -4   20.80    4.70
  -2   6   4   15.80    4.00
  -1  -6   4 1805.82  114.79
   1  -6  -4 1756.22  115.09
  -1  -6   4 1861.51  117.69
   1  -6  -4 2077.49  115.99
   1  -6  -4 2141.09  116.69
  -1   6   4 1869.51  116.39
   1   6  -4 1878.21  116.69
  -1   6   4 1674.33  114.59
   1   6  -4 1934.91  114.79
   1   6  -4 1851.01  115.59
  -1   6   4 1956.60  115.89
   0  -6  -4  535.35   33.80
   0  -6  -4  486.35   34.00
   0  -6   4  477.55   34.50
   0  -6  -4  527.25   33.90
   0  -6   4  600.14   36.30
   0   6   4  474.25   32.80
   0   6  -4  504.75   33.80
   0   6  -4  546.25   33.00
   0   6  -4  514.15   34.60
   0   6   4  513.25   34.60
   0   6   4  442.06   32.70
  -1  -6  -4 1511.75   90.69
   1  -6   4 1319.57   90.19
  -1  -6  -4 1529.55   90.09
   1  -6   4 1426.36   91.09
   1  -6   4 1614.94   92.89
   1   6   4 1379.26   89.39
   1   6   4 1487.55   91.49
  -1   6  -4 1596.74   91.59
   1   6   4 1275.87   89.49
  -2  -6  -4   90.69    9.30
   2  -6   4   73.59    8.70
   2  -6   4  105.39   11.90
   2  -6   4   77.99    8.60
  -2  -6  -4   64.19    7.90
   2  -6   4   90.49   11.10
   2  -6   4   50.09    9.10
   2   6   4   71.39    8.70
  -2   6  -4   72.29    7.50
   2   6   4   65.19    9.00
  -2   6  -4   64.59    8.70
   3  -6   4    7.30    3.70
   3  -6   4    8.70    4.10
   3  -6   4    4.20    3.30
  -3  -6  -4    5.40    3.30
   3  -6   4   -0.50    5.60
  -3  -6  -4   11.20    3.30
  -3  -6  -4    8.50    3.40
  -3   6  -4   12.20    4.30
  -3   6  -4    5.30    2.50
   3   6   4    5.10    2.50
   3   6   4    2.90    2.70
   3   6   4    1.50    2.30
   3   6   4    6.90    3.60
   4  -6   4  389.56   30.50
  -4  -6  -4  422.06   29.50
   4  -6   4  421.56   30.70
  -4  -6  -4  439.76   29.80
   4  -6   4  447.56   30.40
  -4  -6  -4  407.36   29.70
   4  -6   4  452.15   30.10
   4   6   4  424.66   31.10
   4   6   4  422.06   29.10
  -4   6  -4  427.86   29.80
   4   6   4  445.46   28.30
   4   6   4  414.26   29.40
  -4   6  -4  428.76   28.80
   4   6   4  400.76   31.80
   5  -6   4  236.98   17.80
  -5  -6  -4  199.28   16.60
   5  -6   4  228.78   17.40
   5  -6   4  174.98   16.90
   5  -6   4  186.38   17.50
  -5  -6  -4  180.48   16.20
   5   6   4  208.98   18.30
   5   6   4  202.38   14.90
   5   6   4  184.68   22.70
  -5   6  -4  198.18   15.50
   5   6   4  195.88   16.10
   5   6   4  191.98   15.70
  -6  -6  -4   86.59    9.90
  -6  -6  -4   92.19   10.60
   6  -6   4   70.49   10.70
   6  -6   4   87.39   10.60
  -6  -6  -4   78.69   12.10
   6  -6   4   79.39   12.60
   6  -6   4   71.79   10.70
   6  -6   4   89.69   11.00
   6   6   4   75.19   12.60
   6   6   4   84.39    9.50
  -6   6  -4   84.89    8.90
   6   6   4   81.99    9.10
  -6   6  -4   76.89   10.50
   6   6   4   70.79   11.90
  -7  -6  -4    8.80    5.80
   7  -6   4    3.50    3.90
   7  -6   4    1.60    3.60
  -7  -6  -4    2.30    2.70
   7  -6   4    4.40    6.10
  -7  -6  -4    9.00    5.70
   7  -6   4    3.60    3.70
   7  -6   4    4.00    3.40
  -7  -6  -4    3.70    3.30
   7   6   4    2.90    2.70
  -7   6  -4    8.10    3.30
   7   6   4    3.30    2.70
   7   6   4    1.00    6.70
  -7   6  -4    3.90    3.90
   7   6   4    1.60    4.60
  -8  -6  -4    4.00    5.80
   8  -6   4    2.10    3.60
  -8  -6  -4    4.20    3.60
  -8  -6  -4    2.50    5.60
   8  -6   4    4.80    3.80
   8  -6   4    6.40    7.30
  -8  -6  -4    1.20    3.00
   8  -6   4    1.00    3.20
   8  -6   4    6.60    4.30
   8   6   4    4.40    5.70
   8   6   4    7.70    3.70
   8   6   4    5.90    3.20
  -8   6  -4    6.20    2.80
  -8   6  -4    7.70    4.30
   9  -6   4  156.38   15.10
   9  -6   4  173.68   13.70
  -9  -6  -4  184.48   15.10
  -9  -6  -4  177.78   18.50
  -9  -6  -4  162.88   14.40
   9  -6   4  163.98   15.00
   9  -6   4  178.88   15.40
   9  -6   4  164.98   15.10
   9   6   4  142.09   13.10
  -9   6  -4  177.08   15.30
   9   6   4  168.48   18.30
  -9   6  -4  226.28   18.90
 -10  -6  -4    3.90    7.50
  10  -6   4   12.00    4.00
  10  -6   4    8.90    4.00
 -10  -6  -4    7.80    3.40
  10  -6   4    8.70    3.40
 -10   6  -4   13.60    3.80
  10   6   4   12.30    3.80
 -10   6  -4   11.60    4.10
  11  -6   4  265.87   19.80
  11  -6   4  289.67   20.00
  11  -6   4  271.27   19.70
 -11  -6  -4  252.87   19.40
 -11   6  -4  282.47   19.50
 -11   6  -4  303.97   22.10
  11   6   4  279.07   19.50
  12  -6   4    4.70    2.50
 -12   6  -4    7.70    4.00
 -12   6  -4    4.50    4.00
  13  -7  -4    0.60    3.20
  13  -7  -4    1.70    2.50
  13  -7  -4   -0.80    2.30
  13  -7  -4   -6.20    2.90
 -13  -7   4   -0.30    2.90
  13   7  -4   -0.10    1.90
  13   7  -4   -0.80    2.90
  12  -7  -4   23.80    7.50
  12  -7  -4   48.00    7.80
  12  -7  -4   37.20    6.90
 -12  -7   4   52.29    7.30
  12   7  -4   39.20    5.90
  11  -7  -4  383.56   26.80
  11  -7  -4  369.36   27.00
  11  -7  -4  392.46   27.70
 -11  -7   4  388.26   27.20
  11  -7  -4  437.46   28.40
  11   7  -4  397.06   27.10
  11   7  -4  408.56   28.60
  11   7  -4  329.27   28.00
  10  -7  -4    6.70    3.80
  10  -7  -4    0.90    8.90
  10  -7  -4    1.90    2.80
  10  -7  -4    4.80    3.20
  10  -7  -4    0.20    3.20
 -10  -7   4    1.00    3.10
  10  -7  -4    0.40    4.30
 -10   7   4    6.20    5.00
  10   7  -4   11.80    6.20
  10   7  -4    0.80    3.40
  10   7  -4    8.50    3.70
   9  -7  -4   96.49   10.80
   9  -7  -4  103.39   14.20
  -9  -7   4  108.09   10.90
   9  -7  -4   90.09   11.20
   9  -7  -4   95.09   10.20
   9  -7  -4  104.69   10.70
   9   7  -4   86.39   10.40
  -9   7   4   80.29   11.00
   9   7  -4   94.29   12.10
   8  -7  -4  627.44   41.70
   8  -7  -4  607.04   41.70
   8  -7  -4  667.63   41.80
   8  -7  -4  606.34   45.10
   8  -7  -4  604.14   42.40
   8  -7  -4  664.13   42.90
  -8  -7   4  614.54   41.40
   8   7  -4  602.44   42.30
   8   7  -4  654.63   43.70
  -8   7   4  580.24   39.60
   8   7  -4  618.04   41.30
   7  -7  -4  811.32   49.30
   7  -7  -4  750.32   48.80
   7  -7  -4  675.13   49.80
  -7  -7   4  706.43   52.59
  -7  -7   4  796.42   49.20
   7  -7  -4  749.92   48.10
   7  -7  -4  820.92   49.00
   7  -7  -4  674.03   51.49
   7  -7  -4  784.32   49.80
   7   7  -4  766.52   48.50
   7   7  -4  765.12   47.30
  -7   7   4  663.43   47.00
  -7   7   4  709.73   46.50
   7   7  -4  683.53   49.40
   7   7  -4  755.22   50.39
  -6  -7   4 1263.47   86.39
   6  -7  -4 1574.74   88.19
   6  -7  -4 1377.26   84.99
  -6  -7   4 1317.77   84.29
   6  -7  -4 1449.95   85.69
   6  -7  -4 1293.67   87.59
   6  -7  -4 1354.26   84.69
   6   7  -4 1419.06   86.59
   6   7  -4 1335.97   85.49
  -6   7   4 1277.17   82.59
  -6   7   4 1316.27   83.99
   6   7  -4 1460.55   86.69
   6   7  -4 1263.37   83.99
   6   7  -4 1244.88   84.99
   5  -7  -4  315.27   20.90
   5  -7  -4  240.58   20.30
  -5  -7   4  278.17   19.90
   5  -7  -4  264.57   21.40
   5  -7  -4  262.67   20.80
   5  -7  -4  290.57   20.60
  -5  -7   4  240.38   23.50
   5   7  -4  274.87   19.90
   5   7  -4  250.97   22.00
  -5   7   4  263.97   18.70
  -5   7   4  273.27   20.20
   5   7  -4  261.97   21.80
  -4  -7   4  163.08   17.90
  -4  -7   4  186.58   14.20
   4  -7  -4  182.58   15.20
   4  -7  -4  186.98   15.40
   4  -7  -4  192.48   15.20
   4  -7  -4  181.48   13.90
   4  -7  -4  176.28   15.00
   4   7  -4  160.28   16.70
   4   7  -4  174.88   16.10
  -4   7   4  173.98   13.30
   4   7  -4  188.98   14.70
  -4   7   4  160.48   14.80
  -3  -7   4  165.68   13.10
   3  -7  -4  173.68   14.40
   3  -7  -4  205.88   15.10
   3  -7  -4  163.68   13.30
   3  -7  -4  157.88   13.90
  -3  -7   4  175.38   16.60
   3  -7  -4  167.58   14.40
  -3   7   4  151.78   15.20
  -3   7   4  162.88   12.50
   3   7  -4  172.18   15.20
   3   7  -4  174.28   14.20
  -3   7   4  148.29   13.90
   3   7  -4  146.09   15.60
   2  -7  -4  467.65   31.40
   2  -7  -4  546.85   32.40
  -2  -7   4  441.36   33.60
   2  -7  -4  477.05   31.80
   2  -7  -4  501.15   31.10
   2  -7  -4  469.65   32.00
  -2  -7   4  436.26   32.20
  -2   7   4  405.56   31.20
  -2   7   4  448.46   30.20
   2   7  -4  465.35   32.80
   2   7  -4  462.85   30.20
  -2   7   4  431.96   31.90
   1  -7  -4  287.57   20.50
   1  -7  -4  250.87   20.70
   1  -7  -4  265.07   20.20
   1  -7  -4  286.47   21.00
   1  -7  -4  305.17   21.10
  -1  -7   4  288.67   22.80
  -1  -7   4  297.27   19.90
   1  -7  -4  260.37   22.00
  -1  -7   4  257.87   21.30
   1   7  -4  329.07   22.20
  -1   7   4  288.67   21.00
  -1   7   4  247.28   19.70
  -1   7   4  258.77   19.20
   1   7  -4  297.17   20.60
  -1   7   4  254.47   21.00
   0  -7  -4  730.53   48.70
   0  -7  -4  702.53   48.10
   0  -7   4  731.23   49.60
   0  -7   4  762.82   49.20
   0  -7  -4  736.83   48.40
   0  -7  -4  776.42   49.00
   0  -7  -4  788.92   48.40
   0   7   4  729.13   49.60
   0   7   4  746.43   47.40
   0   7  -4  754.02   48.50
   0   7   4  704.03   48.10
   0   7  -4  818.82   50.19
   1  -7   4   10.10    4.30
   1  -7   4    8.40    5.20
  -1  -7  -4   13.20    3.90
  -1  -7  -4    7.60    3.80
  -1  -7  -4    8.50    4.20
  -1  -7  -4   25.10    6.50
  -1   7  -4   13.30    3.40
   1   7   4    8.90    4.20
  -1   7  -4   10.10    3.60
   1   7   4   12.70    3.60
   1   7   4    8.00    3.10
  -1   7  -4   18.30    5.30
   1   7   4   10.60    2.70
  -2  -7  -4  796.62   49.99
   2  -7   4  751.02   49.99
  -2  -7  -4  741.73   49.90
  -2  -7  -4  797.82   50.39
  -2  -7  -4  743.73   49.90
   2  -7   4  797.82   50.89
  -2   7  -4  784.02   50.99
   2   7   4  789.22   48.70
  -2   7  -4  768.92   48.80
   2   7   4  695.13   48.70
   2   7   4  732.53   51.09
   2   7   4  807.92   49.90
  -2   7  -4  742.83   49.60
  -3  -7  -4  461.65   33.20
   3  -7   4  448.86   33.80
   3  -7   4  451.45   34.10
   3  -7   4  516.05   35.40
  -3  -7  -4  494.35   38.60
  -3  -7  -4  532.95   34.20
   3   7   4  494.55   35.20
   3   7   4  456.15   32.40
  -3   7  -4  472.95   33.10
   3   7   4  476.95   31.80
  -3   7  -4  518.55   32.60
   4  -7   4  303.27   26.10
   4  -7   4  355.46   26.80
   4  -7   4  373.56   25.90
  -4  -7  -4  372.26   26.60
  -4  -7  -4  359.36   25.90
   4   7   4  337.87   23.90
   4   7   4  381.06   25.40
   4   7   4  345.47   27.40
  -4   7  -4  327.97   25.30
   4   7   4  309.57   24.70
  -4   7  -4  415.46   25.20
  -5  -7  -4  299.67   25.10
  -5  -7  -4  350.06   24.60
   5  -7   4  306.87   24.60
   5  -7   4  319.57   24.10
   5  -7   4  324.47   25.10
   5  -7   4  325.57   25.80
   5   7   4  344.47   27.40
   5   7   4  291.07   23.20
  -5   7  -4  356.76   24.40
   5   7   4  327.77   23.70
  -5   7  -4  321.17   23.10
   6  -7   4   68.89   10.90
  -6  -7  -4   95.49   12.70
   6  -7   4  103.39   11.60
   6  -7   4   70.19   14.50
   6  -7   4   68.99   11.00
   6  -7   4   80.39   10.50
  -6  -7  -4   93.39   10.40
  -6   7  -4   94.69    9.60
  -6   7  -4   79.49   10.50
   6   7   4   88.89    9.30
   6   7   4   76.09   14.20
   6   7   4   85.49    9.40
   7  -7   4  127.29   13.80
   7  -7   4  115.79   19.00
  -7  -7  -4  148.09   13.40
   7  -7   4  156.88   15.60
   7  -7   4  137.79   14.10
  -7  -7  -4  145.59   15.90
   7  -7   4  134.29   13.30
   7   7   4  131.69   12.40
   7   7   4  134.49   12.20
  -7   7  -4  133.39   12.60
  -7   7  -4  140.89   13.80
   7   7   4  131.99   20.70
   8  -7   4   86.59   10.50
  -8  -7  -4   83.59   12.90
   8  -7   4   88.19   10.50
   8  -7   4   77.29   10.40
   8  -7   4   74.59    9.60
   8   7   4   81.89   10.30
  -8   7  -4   98.39   10.00
  -8   7  -4   88.49   10.30
   8   7   4   81.19    8.40
  -9  -7  -4   60.09   14.30
   9  -7   4   72.29   10.20
   9  -7   4   66.29    7.90
   9  -7   4   72.19    8.70
  -9  -7  -4   71.19    8.70
   9  -7   4   61.59    8.70
  -9   7  -4   74.69    8.20
   9   7   4   70.09    8.40
   9   7   4   62.09    8.20
  -9   7  -4   75.39   10.40
  10  -7   4   31.50    5.60
 -10  -7  -4   25.30    5.80
  10  -7   4   28.70    4.80
  10  -7   4   27.00    6.20
  10   7   4   31.20    5.10
 -10   7  -4   21.50    4.80
 -10   7  -4   22.30    5.20
  11  -7   4  178.48   16.00
  11  -7   4  164.48   13.00
 -11   7  -4  178.68   13.00
  13  -8  -4  123.99    9.60
  13  -8  -4  130.79   10.10
  13   8  -4  106.19    9.60
  12  -8  -4  169.58   18.30
  12  -8  -4  120.59   10.10
  12  -8  -4  123.29   10.70
  12  -8  -4  116.69   10.00
 -12  -8   4  115.99   10.90
  12   8  -4   96.19   10.20
  11  -8  -4  144.79   13.80
  11  -8  -4  137.19   13.60
  11  -8  -4  105.79   15.90
  11  -8  -4  139.89   11.90
 -11  -8   4  142.59   12.10
  11  -8  -4  144.59   17.40
  11   8  -4  136.29   11.70
 -11   8   4  129.59   12.70
 -10  -8   4  525.05   33.40
  10  -8  -4  453.05   33.70
  10  -8  -4  487.35   34.00
  10  -8  -4  515.25   33.30
  10  -8  -4  484.65   33.30
  10  -8  -4  485.25   32.70
 -10   8   4  524.95   32.60
  10   8  -4  460.25   32.70
   9  -8  -4   20.50    4.60
  -9  -8   4   21.50    5.10
   9  -8  -4   27.10    6.20
   9  -8  -4   15.30    4.30
   9  -8  -4   18.00    4.60
   9  -8  -4    3.60    5.90
   9   8  -4   26.50    7.50
   9   8  -4   15.40    4.20
  -9   8   4   27.30    7.30
  -8  -8   4  265.07   18.80
  -8  -8   4  180.28   24.20
   8  -8  -4  253.97   22.00
   8  -8  -4  254.87   24.40
  -8   8   4  244.18   17.50
   8   8  -4  220.08   18.40
   8   8  -4  196.38   20.00
  -7  -8   4   -2.00    7.40
   7  -8  -4    6.80    3.40
   7  -8  -4    1.80    2.90
   7  -8  -4    4.00    3.50
  -7  -8   4    7.00    3.30
   7  -8  -4    9.80    4.00
   7  -8  -4   15.20    5.10
   7   8  -4   13.20    5.80
   7   8  -4    1.20    4.60
  -7   8   4    6.90    2.70
   7   8  -4    5.70    3.50
  -6  -8   4   11.90    6.60
   6  -8  -4   17.20    4.90
   6  -8  -4   22.20    5.20
  -6  -8   4   15.20    4.50
   6  -8  -4   13.50    3.80
   6  -8  -4   20.10    5.30
   6  -8  -4   15.40    4.90
   6   8  -4   20.50    4.50
  -6   8   4   21.40    5.50
   6   8  -4   10.70    6.10
   5  -8  -4  635.34   41.10
   5  -8  -4  647.34   41.40
   5  -8  -4  641.84   41.90
  -5  -8   4  615.04   43.00
   5  -8  -4  618.24   41.90
  -5  -8   4  696.53   41.10
   5  -8  -4  626.84   41.40
  -5   8   4  564.94   41.30
  -5   8   4  591.34   39.40
   5   8  -4  586.44   42.00
   5   8  -4  555.04   40.20
   5   8  -4  600.24   43.10
   4  -8  -4  268.47   20.70
   4  -8  -4  288.87   20.70
  -4  -8   4  284.97   22.70
   4  -8  -4  272.07   20.60
   4  -8  -4  268.17   21.00
  -4  -8   4  267.67   19.70
   4   8  -4  302.87   23.40
   4   8  -4  266.27   20.00
  -4   8   4  234.78   20.70
  -4   8   4  252.07   21.10
  -4   8   4  266.27   19.10
  -3  -8   4    7.10    3.80
   3  -8  -4    2.60    4.80
   3  -8  -4   13.30    4.10
   3  -8  -4    2.90    3.10
   3  -8  -4    2.90    5.40
  -3   8   4   -2.30    3.80
   3   8  -4    4.20    2.80
  -3   8   4    5.10    3.40
   3   8  -4    2.80    4.00
   3   8  -4    8.30    3.90
  -3   8   4   -1.80    2.00
  -2  -8   4    8.60    7.50
   2  -8  -4    8.90    5.70
   2  -8  -4    5.90    3.80
   2  -8  -4    9.80    3.70
   2   8  -4   10.10    3.60
  -2   8   4    5.30    3.70
  -2   8   4    5.60    2.50
  -2   8   4    4.70    3.30
   2   8  -4    6.60    3.30
   2   8  -4    8.20    4.30
   1  -8  -4  288.77   21.20
  -1  -8   4  219.98   21.40
   1  -8  -4  274.87   19.50
   1  -8  -4  232.08   19.20
   1   8  -4  247.78   20.90
  -1   8   4  221.78   17.80
   1   8  -4  265.07   18.30
  -1   8   4  234.68   20.30
  -1   8   4  269.37   19.50
   0  -8  -4  423.26   31.60
   0  -8   4  480.55   33.30
   0  -8  -4  532.05   32.90
   0  -8   4  442.66   33.70
   0  -8  -4  503.95   33.10
   0  -8  -4  484.25   32.50
   0  -8  -4  446.26   32.10
   0  -8  -4  484.35   32.80
   0   8  -4  497.85   32.60
   0   8  -4  453.95   31.10
   0   8   4  486.05   34.30
   0   8   4  456.75   32.20
   0   8   4  441.96   31.00
   0   8   4  447.36   31.20
   0   8  -4  473.45   34.10
  -1  -8  -4  148.49   13.20
   1  -8   4  137.09   13.60
  -1  -8  -4  136.99   13.00
  -1  -8  -4  127.59   12.00
  -1  -8  -4  132.39   13.80
   1   8   4  118.89   12.00
  -1   8  -4  134.49   12.70
   1   8   4  141.99   11.40
  -1   8  -4  135.29   11.70
   1   8   4  140.29   13.90
   1   8   4  137.19   12.90
  -1   8  -4  143.69   14.30
   2  -8   4   18.00    5.70
  -2  -8  -4   26.60    6.40
  -2  -8  -4   19.60    4.90
   2  -8   4   11.30    4.30
  -2  -8  -4    9.30    3.60
   2   8   4   14.70    4.20
  -2   8  -4   12.70    5.30
  -2   8  -4   17.00    4.30
   2   8   4   13.40    3.80
  -2   8  -4   13.70    3.50
   2   8   4   35.10    8.00
   2   8   4   19.90    4.60
   3  -8   4   -1.80    7.30
  -3  -8  -4    6.40    3.50
   3  -8   4    2.40    3.70
  -3  -8  -4   -0.40    3.90
  -3  -8  -4    8.70    3.50
   3  -8   4    4.50    3.50
  -3   8  -4    0.90    2.60
   3   8   4   -0.50    2.10
   3   8   4    0.60    2.60
  -3   8  -4    7.00    4.10
   3   8   4    7.80    5.20
  -3   8  -4    0.30    3.00
   4  -8   4  119.09   12.90
  -4  -8  -4  100.69   12.60
   4  -8   4  125.19   12.40
   4  -8   4   96.49   13.90
  -4  -8  -4  133.59   12.60
  -4   8  -4  140.19   12.40
  -4   8  -4  116.69   14.20
   4   8   4  141.09   11.10
  -4   8  -4  112.29   11.10
   4   8   4  108.39   11.20
   4   8   4  140.59   12.00
   4   8   4  129.49   15.30
   5  -8   4 2484.55  160.88
   5  -8   4 2646.14  162.08
  -5  -8  -4 2511.05  161.78
   5  -8   4 2735.03  161.28
   5  -8   4 2835.82  162.78
   5   8   4 2623.04  161.08
  -5   8  -4 2615.14  161.28
  -5   8  -4 2457.25  163.08
   5   8   4 2644.54  159.18
   5   8   4 2631.14  160.98
  -5   8  -4 2694.23  160.78
   5   8   4 2742.23  164.58
   6  -8   4  111.69   11.50
   6  -8   4  125.19   12.50
  -6  -8  -4  106.69   13.10
  -6  -8  -4  112.69   11.90
   6  -8   4   96.59   12.00
   6  -8   4  115.69   12.30
  -6   8  -4  104.19   14.50
   6   8   4  121.99   11.40
  -6   8  -4  120.89   11.30
  -6   8  -4  109.69   11.80
   6   8   4  127.29   18.50
   6   8   4  117.99   10.90
   7  -8   4  109.49   12.00
   7  -8   4  143.69   12.00
   7  -8   4  121.19   12.50
  -7  -8  -4  131.99   13.70
   7  -8   4  114.19   12.40
  -7  -8  -4  141.99   15.50
   7   8   4  115.89   10.80
   7   8   4  118.19   14.40
  -7   8  -4  116.79   11.90
   8  -8   4   23.50    4.90
  -8  -8  -4   12.70    5.20
  -8  -8  -4   24.00    6.10
   8  -8   4   15.20    4.30
   8  -8   4   26.80    6.60
   8  -8   4   22.90    5.70
   8   8   4   16.20    4.30
   8   8   4   19.80    4.80
  -8   8  -4   17.50    4.70
  -8   8  -4   27.40    5.60
  -9  -8  -4   -2.90    4.40
   9  -8   4   -1.50    2.30
   9  -8   4    4.70    3.10
   9  -8   4    2.40    3.30
  -9  -8  -4    0.80    3.10
   9   8   4    2.90    2.70
  -9   8  -4   -3.30    2.20
  -9   8  -4    3.30    3.20
  10  -8   4    7.90    2.70
  10  -8   4    3.90    3.30
  10  -8   4   10.70    3.40
 -10  -8  -4    5.40    4.50
 -10  -8  -4   -4.70    5.50
 -10   8  -4   11.70    3.40
 -10   8  -4    5.10    2.70
  12  -9  -4   45.00    5.30
  12  -9  -4   67.89    6.50
  12  -9  -4   64.29    5.90
  12   9  -4   46.30    5.70
  11  -9  -4    6.40    2.60
  11  -9  -4   -0.10    2.20
  11  -9  -4    1.20    2.50
  10  -9  -4    1.10    2.80
 -10  -9   4   -4.10    4.40
  10  -9  -4    1.80    2.70
  10  -9  -4   -0.80    2.60
  10  -9  -4    2.00    2.90
 -10   9   4    0.30    3.30
  10   9  -4   -3.50    5.00
   9  -9  -4  658.83   40.90
   9  -9  -4  644.94   41.50
   9  -9  -4  612.04   40.80
   9  -9  -4  638.54   40.70
  -9  -9   4  674.13   40.40
  -9  -9   4  628.64   44.70
  -9   9   4  562.34   39.30
   9   9  -4  539.05   42.80
   8  -9  -4   80.99    9.60
   8  -9  -4   73.19    8.80
   8  -9  -4   70.69    8.50
   8  -9  -4   67.99    8.90
  -8  -9   4   73.49    9.90
  -8  -9   4   75.09   16.70
  -8   9   4   63.39    8.30
   7  -9  -4  328.47   24.80
   7  -9  -4  332.27   24.10
  -7  -9   4  318.27   26.50
   7  -9  -4  332.87   24.70
   7  -9  -4  350.76   24.30
  -7  -9   4  366.96   24.60
   7   9  -4  308.77   22.70
  -7   9   4  312.17   22.60
  -6  -9   4 1051.29   66.19
   6  -9  -4 1068.49   66.79
   6  -9  -4 1148.89   69.09
   6  -9  -4  975.00   70.29
   6  -9  -4 1043.60   68.39
  -6   9   4 1037.30   65.59
  -5  -9   4  595.64   40.70
   5  -9  -4  550.54   39.40
   5  -9  -4  569.94   38.90
   5  -9  -4  607.04   38.80
   5  -9  -4  588.44   39.80
  -5   9   4  505.45   39.50
   5   9  -4  600.14   38.40
  -5   9   4  570.34   38.50
   5   9  -4  590.04   42.80
  -5   9   4  594.84   37.60
   4  -9  -4   96.79   10.50
   4  -9  -4   95.59   10.70
   4  -9  -4   94.39   10.60
   4  -9  -4  112.79    9.80
   4  -9  -4   80.49   10.80
  -4  -9   4  103.39   13.30
  -4   9   4   95.89    9.30
  -4   9   4   83.29   10.90
   4   9  -4  119.29   15.30
  -4   9   4   81.89   11.90
   4   9  -4   87.69   10.10
   3  -9  -4   -3.80    2.90
   3  -9  -4    8.40    3.70
   3  -9  -4    1.80    3.10
  -3  -9   4    4.40    4.70
   3  -9  -4   -1.10    3.20
   3  -9  -4    5.90    3.50
   3   9  -4   -4.20    4.70
   3   9  -4   -2.90    6.00
  -3   9   4   -1.50    2.10
  -3   9   4   -6.80    3.70
   3   9  -4   -0.20    2.50
  -3   9   4    0.10    3.60
   2  -9  -4   36.10    7.30
   2  -9  -4   35.90    8.00
   2  -9  -4   34.30    7.70
   2  -9  -4   36.30    7.90
  -2  -9   4   44.20    9.10
   2  -9  -4   34.50    7.70
   2   9  -4   35.40    7.30
  -2   9   4   49.90    8.10
  -2   9   4   39.60    8.80
   2   9  -4   30.20    8.40
  -2   9   4   42.70    6.00
   2   9  -4   48.30    7.40
   1  -9  -4  895.61   55.49
   1  -9  -4  907.41   56.79
  -1  -9   4  819.82   56.69
   1  -9  -4  812.32   55.69
   1  -9  -4  895.31   55.59
   1  -9  -4  866.61   56.79
   1   9  -4  978.10   59.59
  -1   9   4  849.72   55.69
   1   9  -4  891.31   56.09
   1   9  -4  812.22   54.69
  -1   9   4  800.72   57.99
  -1   9   4  882.51   55.09
   0  -9  -4    1.70    4.10
   0  -9  -4   -0.10    4.60
   0  -9  -4    0.00    3.30
   0  -9   4    3.10    3.80
   0  -9  -4    2.00    3.80
   0  -9   4   -3.40    4.70
   0  -9  -4    6.40    3.50
   0   9   4    4.50    4.60
   0   9  -4    5.70    3.30
   0   9  -4    6.90    4.90
   0   9   4    4.60    3.10
   0   9   4    2.80    2.00
   0   9  -4    0.10    2.20
  -1  -9  -4   28.60    7.30
   1  -9   4   18.10    5.40
   1  -9   4   12.60    5.00
  -1  -9  -4   13.40    4.70
  -1  -9  -4   13.90    3.90
  -1  -9  -4   15.20    4.60
   1   9   4   30.80    6.80
  -1   9  -4   19.00    6.10
   1   9   4   16.50    6.30
  -1   9  -4   14.20    3.80
   1   9   4   31.60    8.40
  -1   9  -4   16.90    4.20
   1   9   4   13.10    3.30
  -2  -9  -4   30.60    8.60
   2  -9   4   40.80    8.70
  -2  -9  -4   40.10    6.90
  -2  -9  -4   25.60    5.70
  -2  -9  -4   31.40    7.70
   2  -9   4   35.30    7.80
  -2  -9  -4   31.70    6.90
   2   9   4   37.50    5.90
  -2   9  -4   33.10    6.40
  -2   9  -4   39.90    6.50
   2   9   4   45.50    7.50
  -2   9  -4   41.30    9.70
   2   9   4   30.50    7.70
   2   9   4   40.50    7.10
  -3  -9  -4  232.98   19.50
  -3  -9  -4  283.97   20.40
   3  -9   4  272.07   20.30
  -3  -9  -4  250.57   20.10
   3  -9   4  206.48   20.00
   3   9   4  279.87   18.60
  -3   9  -4  216.78   19.30
   3   9   4  252.27   19.00
  -3   9  -4  272.27   22.60
   3   9   4  257.07   19.60
  -3   9  -4  245.08   19.00
   3   9   4  255.07   22.90
   4  -9   4  724.13   48.60
   4  -9   4  667.23   48.50
  -4  -9  -4  693.83   47.00
  -4  -9  -4  731.63   49.40
  -4  -9  -4  824.72   48.70
  -4   9  -4  768.52   47.30
  -4   9  -4  688.73   47.50
  -4   9  -4  634.14   55.09
   4   9   4  750.12   47.90
   4   9   4  747.03   46.10
   4   9   4  719.13   47.20
   5  -9   4   95.89   10.90
  -5  -9  -4   89.09    9.80
  -5  -9  -4   83.69   11.00
   5  -9   4   55.89   11.80
   5  -9   4   85.79   10.20
   5  -9   4   84.39   10.00
   5   9   4   85.29    9.20
  -5   9  -4   79.79    9.10
   5   9   4   76.39   10.40
  -5   9  -4  101.59   10.10
   6  -9   4  233.28   18.20
  -6  -9  -4  225.58   17.80
   6  -9   4  216.88   18.00
   6  -9   4  220.78   18.20
  -6  -9  -4  225.98   18.60
   6  -9   4  220.28   17.10
  -6   9  -4  247.18   17.40
  -6   9  -4  213.18   17.30
   6   9   4  206.08   16.70
   6   9   4  226.88   17.50
   7  -9   4   35.20    6.80
  -7  -9  -4   34.20    8.50
   7  -9   4   29.90    6.20
  -7  -9  -4   48.10    6.90
   7  -9   4   32.40    8.40
   7  -9   4   26.60    7.00
   7   9   4   35.10    5.60
   7   9   4   24.80    6.30
  -7   9  -4   35.60    7.90
  -7   9  -4   34.50    6.10
   8  -9   4   65.19    8.00
  -8  -9  -4   69.99    9.60
   8  -9   4   63.29    7.80
  -8  -9  -4   63.69    7.40
   8  -9   4   87.39    8.70
   8   9   4   58.09    6.90
   8   9   4   68.89   10.20
  -8   9  -4   68.19    7.40
  -8   9  -4   69.89    8.20
   9  -9   4   20.70    4.30
  -9  -9  -4   24.80    5.90
  -9  -9  -4   20.10    4.50
   9  -9   4   14.90    3.30
   9  -9   4   22.10    4.90
  -9   9  -4   19.30    3.70
  -9   9  -4   29.20    5.30
  10 -10  -4   71.19    7.50
  10 -10  -4   54.79    7.30
  10 -10  -4   61.69    6.80
  10 -10  -4   69.99    6.80
  -9 -10   4  147.89   16.60
   9 -10  -4  106.49    9.90
   9 -10  -4  115.09   10.60
   9 -10  -4  117.59   10.10
   9 -10  -4  113.79   10.00
  -9  10   4  101.89    9.70
  -8 -10   4  265.77   21.20
   8 -10  -4  234.08   17.20
   8 -10  -4  207.68   18.10
   8 -10  -4  220.28   17.20
  -8  10   4  232.48   16.40
   7 -10  -4   37.20    6.60
   7 -10  -4   35.40    6.30
   7 -10  -4   29.90    7.40
   7 -10  -4   33.50    6.40
  -7 -10   4   35.00    7.40
   7  10  -4   24.60    4.60
  -7  10   4   37.60    6.30
  -6 -10   4  253.87   22.40
   6 -10  -4  268.57   20.40
   6 -10  -4  275.97   21.10
   6 -10  -4  273.27   20.20
   6 -10  -4  278.57   20.50
   6 -10  -4  262.67   21.00
  -6  10   4  300.47   19.70
   6  10  -4  283.47   19.60
   5 -10  -4   39.60    8.10
   5 -10  -4   32.30    7.10
   5 -10  -4   30.40    6.70
   5 -10  -4   21.00    4.80
   5 -10  -4   24.50    6.00
  -5 -10   4   40.60   10.10
   5  10  -4   26.50    6.20
  -5  10   4   22.90    5.50
  -5  10   4   22.00    5.40
   4 -10  -4  194.48   15.00
   4 -10  -4  179.48   15.50
   4 -10  -4  169.08   14.30
  -4 -10   4  177.38   16.40
   4 -10  -4  167.58   14.30
   4 -10  -4  156.08   15.40
   4  10  -4  176.78   14.30
   4  10  -4  183.18   27.60
  -4  10   4  178.48   13.70
  -4  10   4  163.98   14.30
  -4  10   4  141.19   17.80
   3 -10  -4   48.00    8.60
  -3 -10   4   45.90    9.50
   3 -10  -4   60.29    8.90
   3 -10  -4   53.99    7.50
   3 -10  -4   43.70    7.80
   3 -10  -4   59.39    7.60
  -3  10   4   42.20   10.10
  -3  10   4   63.79    8.10
   3  10  -4   37.90    9.90
  -3  10   4   62.59    7.10
   3  10  -4   47.10    7.50
   2 -10  -4  500.85   36.60
   2 -10  -4  677.03   42.60
   2 -10  -4  651.53   41.20
   2 -10  -4  543.05   38.30
  -2  10   4  526.55   37.70
  -2  10   4  456.85   39.30
  -2  10   4  549.95   36.40
   2  10  -4  583.74   42.70
   1 -10  -4   38.30    9.20
   1 -10  -4   21.90    5.00
  -1  10   4   30.20    5.50
   1  10  -4   30.00    8.30
  -1  10   4   18.30    6.10
   1  10  -4   14.80    4.30
  -1  10   4   15.20    5.80
   0 -10  -4   89.69   13.40
   0 -10  -4   72.09   13.60
   0 -10  -4   57.29   10.10
   0 -10  -4   74.09   10.10
   0  10  -4   87.09   14.70
   0  10  -4   85.99   12.60
   0  10   4   68.19   12.60
   0  10   4   85.19   10.40
   0  10  -4   79.39    9.10
   0  10   4   80.19    8.20
   1 -10   4  134.29   12.40
  -1 -10  -4  102.49   12.00
  -1 -10  -4  107.49   11.90
  -1 -10  -4  109.09   11.90
   1 -10   4  100.39   12.50
  -1  10  -4  122.29   11.60
  -1  10  -4  143.19   17.40
  -1  10  -4  120.89   11.30
   1  10   4  144.59   12.30
   1  10   4  133.19   11.20
   1  10   4  127.79   15.60
  -2 -10  -4 1217.78   78.39
   2 -10   4 1186.28   78.59
  -2 -10  -4 1110.09   77.89
  -2 -10  -4 1171.28   77.49
   2 -10   4 1200.08   78.79
   2  10   4 1316.07   77.49
  -2  10  -4 1369.26   78.99
  -2  10  -4 1353.06   77.99
   2  10   4 1250.17   81.89
   2  10   4 1301.47   78.49
  -2  10  -4 1225.68   81.59
   3 -10   4  394.46   27.60
   3 -10   4  352.86   27.70
  -3 -10  -4  389.16   28.10
   3  10   4  368.96   27.50
   3  10   4  429.76   27.70
  -3  10  -4  419.96   27.80
   3  10   4  410.06   27.50
  -3  10  -4  353.56   27.20
   4 -10   4   45.20    8.10
  -4 -10  -4   47.60    8.40
   4 -10   4   44.40    7.90
  -4  10  -4   50.09    7.00
   4  10   4   65.99    9.50
   4  10   4   46.10    6.80
  -4  10  -4   53.29    7.30
   5 -10   4   79.89    8.70
   5 -10   4   76.59    9.40
  -5 -10  -4   90.59   10.20
   5 -10   4   60.49    9.00
  -5  10  -4   72.39    8.50
  -5  10  -4   78.79    8.60
   5  10   4   78.69    8.10
   5  10   4   85.59    9.70
   6 -10   4   70.69   10.90
   6 -10   4   91.69    8.40
   6 -10   4   71.69    8.80
   6  10   4   79.99    9.10
   6  10   4   82.09    8.60
  -6  10  -4   96.09    8.90
  -6  10  -4   87.69    8.80
  -7 -10  -4   36.00    7.40
   7 -10   4   31.90    6.00
   7 -10   4   47.30    6.30
   7  10   4   34.10    5.10
  -7  10  -4   50.29    6.30
  -7  10  -4   29.50    5.80
   8 -10   4  166.78   12.80
  -8 -10  -4  170.18   13.40
   8 -10   4  170.58   12.80
  -8  10  -4  183.18   12.70
   9 -11  -4  206.08   14.10
   9 -11  -4  213.08   14.30
   9 -11  -4  193.58   13.80
   9 -11  -4  178.28   14.70
   8 -11  -4   18.30    4.80
   8 -11  -4    7.20    2.50
  -8 -11   4    0.70    5.20
   8 -11  -4    5.70    2.90
   8 -11  -4    8.50    2.60
  -8  11   4   10.10    3.10
  -7 -11   4   28.50    6.30
   7 -11  -4   29.50    5.30
   7 -11  -4   36.50    5.60
   7 -11  -4   25.70    6.20
   7 -11  -4   38.80    5.70
  -7  11   4   30.60    5.60
   6 -11  -4   26.60    5.60
  -6 -11   4   15.20    5.40
   6 -11  -4   18.70    3.90
   6 -11  -4   18.80    5.70
   6 -11  -4   10.70    4.10
   6  11  -4   23.20    5.60
  -6  11   4   23.90    5.30
   5 -11  -4  554.44   36.50
   5 -11  -4  597.24   38.20
   5 -11  -4  561.34   36.90
  -5 -11   4  590.34   38.10
   5 -11  -4  534.25   37.30
  -5  11   4  523.35   36.10
  -5  11   4  579.74   36.00
   5  11  -4  521.85   36.10
   4 -11  -4   36.00    8.40
   4 -11  -4   43.80    7.00
   4 -11  -4   53.29    7.10
   4 -11  -4   45.30    7.30
  -4 -11   4   37.10    8.40
  -4  11   4   47.50    6.20
   4  11  -4   41.00    6.40
   3 -11  -4   15.80    3.90
   3 -11  -4   13.10    4.30
   3 -11  -4   15.30    5.00
   3 -11  -4   10.00    3.30
  -3 -11   4   21.20    5.30
  -3  11   4   25.60    4.90
   3  11  -4   11.70    3.30
  -3  11   4   15.90    4.20
   2 -11  -4    4.80    3.80
   2 -11  -4    2.40    2.80
  -2 -11   4    1.90    3.40
   2 -11  -4    0.60    2.60
   2 -11  -4    6.60    4.90
   2 -11  -4    3.70    4.30
  -2  11   4   -0.50    2.10
  -2  11   4    5.90    2.90
   2  11  -4    2.00    2.70
   1 -11  -4    7.50    3.30
   1 -11  -4    5.60    4.20
  -1 -11   4    5.80    3.40
   1 -11  -4    4.10    3.10
   1  11  -4    5.70    2.90
   1  11  -4    8.20    6.00
  -1  11   4    5.10    2.50
  -1  11   4   -0.90    2.30
   0 -11   4    2.30    3.20
   0 -11  -4    2.90    3.30
   0 -11  -4    2.30    2.90
   0  11   4    2.80    2.60
   0  11  -4    4.40    2.80
   0  11   4    4.30    2.50
   0  11  -4    9.40    4.10
  -1 -11  -4   17.70    4.30
   1 -11   4   26.90    6.40
  -1 -11  -4   18.60    4.60
   1  11   4   22.80    5.70
   1  11   4   22.10    5.30
  -1  11  -4   24.60    5.40
  -1  11  -4   35.50    6.90
   2 -11   4  282.17   22.60
  -2 -11  -4  325.27   23.10
  -2  11  -4  335.77   23.00
   2  11   4  328.27   22.10
   2  11   4  332.07   22.80
  -2  11  -4  314.07   22.30
  -3 -11  -4   -2.00    2.60
   3 -11   4    1.40    2.70
  -3  11  -4    4.50    3.10
   3  11   4    5.30    2.80
   3  11   4    4.10    4.50
  -3  11  -4    0.20    2.30
   4 -11   4  149.79   13.20
   4 -11   4  146.69   12.10
   4  11   4  156.68   14.30
  -4  11  -4  147.09   12.30
  -4  11  -4  154.68   12.40
  -5 -11  -4   52.49    7.40
   5 -11   4   49.00    9.10
   5 -11   4   64.39    7.40
   5 -11   4   62.19    6.60
  -5  11  -4   61.49    7.40
  -5  11  -4   53.59    6.90
   5  11   4   56.99    6.30
  -6 -11  -4   78.99    8.00
   6 -11   4   76.09    8.30
   6 -11   4   65.79    7.60
  -6  11  -4   99.19    8.10
  -6  11  -4   79.99    7.50
   6  11   4   70.19    6.80
   7 -11   4   19.90    4.90
  -7 -11  -4   30.10    5.30
  -7  11  -4   22.90    5.00
  -7 -12   4    6.70    4.30
   7 -12  -4   -7.00    3.70
   7 -12  -4    1.10    1.80
   7 -12  -4   -2.00    1.90
  -7  12   4    3.90    3.10
   6 -12  -4   59.79    7.90
  -6 -12   4   58.99   10.20
   6 -12  -4   63.79    6.80
   6 -12  -4   60.49    6.50
   6 -12  -4   53.99    6.80
  -6  12   4   56.09    6.60
   5 -12  -4    3.00    3.20
   5 -12  -4    3.00    3.40
   5 -12  -4    4.70    3.30
  -5 -12   4    4.40    3.30
   5 -12  -4    1.60    2.00
  -5  12   4    5.60    2.80
  -5  12   4    1.00    5.30
   4 -12  -4   13.50    5.90
  -4 -12   4   10.00    3.40
   4 -12  -4    9.10    4.90
   4 -12  -4   32.90    8.50
   4 -12  -4   16.70    4.50
   4  12  -4   11.80    3.10
  -3 -12   4  170.68   13.50
   3 -12  -4  153.18   12.90
   3 -12  -4  138.59   17.20
   3 -12  -4  132.59   13.20
  -3  12   4  159.78   12.20
  -3  12   4  160.18   12.10
   3  12  -4  154.38   12.10
   2 -12  -4   21.30    4.50
   2 -12  -4   22.30    5.80
  -2 -12   4   33.40    6.30
  -2  12   4   28.00    5.30
   2  12  -4   27.70    5.10
  -2  12   4   24.80    5.20
   1 -12  -4   11.30    3.30
   1 -12  -4   12.80    3.00
  -1 -12   4    7.50    3.10
  -1  12   4    9.00    2.90
  -1  12   4   14.70    3.50
   1  12  -4   10.10    3.30
   0 -12  -4   70.29    7.50
   0 -12   4   85.29    8.50
   0  12   4   70.69    7.50
   0  12   4   58.39    9.10
   0  12  -4   76.99    7.60
  -1 -12  -4   30.30    5.20
   1 -12   4   18.00    3.90
  -1  12  -4   20.90    4.80
   1  12   4   28.20    4.80
   1  12   4   18.70    4.20
   2 -12   4    0.10    2.40
  -2 -12  -4   -1.10    2.40
   2  12   4    1.90    2.00
  -2  12  -4   -6.30    7.70
  -2  12  -4    0.90    2.00
   3 -12   4    7.10    2.70
  -3 -12  -4    3.30    2.40
   3 -12   4    3.30    2.70
  -3  12  -4    6.80    2.50
   3  12   4    7.20    2.30
   4 -12   4    4.00    2.10
  -4 -12  -4    4.60    2.30
   4  12   4    4.20    1.80
  -4  12  -4   -0.30    2.10
   5 -12   4   32.70    5.10
  -5 -12  -4   29.30    4.60
  -5  12  -4   31.60    4.70
   5  12   4   37.00    4.30
  -3 -13   4  254.07   18.40
   3  13  -4  270.87   17.70
  -3  13   4  253.57   17.90
  -3  13   4  311.67   19.70
  -2 -13   4   11.30    4.10
  -2  13   4   11.80    4.60
  -2  13   4   14.90    2.90
   2  13  -4   24.50    4.20
  -1 -13   4  340.37   24.20
   1  13  -4  295.17   23.50
  -1  13   4  356.06   21.90
   0 -13   4    2.20    2.30
   0  13  -4    3.50    2.10
   0  13   4    2.20    2.00
   1 -13   4  306.77   19.70
   1 -13   4  299.97   20.40
   1  13   4  316.97   20.10
  -1  13  -4  291.07   19.90
  16   0  -5    2.80    2.30
  16   0  -5   -2.20    2.30
  15   0  -5   -2.60    2.10
  15   0  -5   -0.90    2.50
  15   0  -5   -0.80    2.40
 -15   0   5   -2.20    4.10
  14   0  -5   -0.90    2.90
 -14   0   5   -4.20    4.20
  14   0  -5   -0.70    2.80
  14   0  -5    2.20    2.60
  13   0  -5   -1.20    2.40
  13   0  -5    3.80    4.90
  13   0  -5    3.40    3.50
 -13   0   5   -1.40    5.30
  13   0  -5   -0.40    3.00
  12   0  -5   -3.40    7.40
 -12   0   5    1.30    4.30
  12   0  -5   -0.60    3.30
  12   0  -5    3.90    2.80
  12   0  -5    0.40    3.70
  12   0  -5    3.00    3.90
  11   0  -5   -1.30    3.40
  11   0  -5    2.20    4.40
  11   0  -5   -4.50    5.20
 -11   0   5   -4.80    4.60
  11   0  -5    3.10    3.30
  11   0  -5    6.00    4.10
  10   0  -5   -5.30    4.30
  10   0  -5    1.50    4.20
  10   0  -5    4.00    3.80
  10   0  -5    2.40    6.20
   9   0  -5    9.50    5.80
   9   0  -5    5.60    3.60
   9   0  -5    1.00    3.30
   9   0  -5    0.60    3.90
   9   0  -5    2.90    3.40
   9   0  -5    0.10    4.20
   8   0  -5    5.90    4.20
   8   0  -5   10.40    5.80
   8   0  -5   -3.30    4.20
   8   0  -5   10.20    3.60
   7   0  -5   -0.90    1.80
   6   0  -5    0.50    1.40
  -6   0   5    0.20    0.80
   5   0  -5    7.60    2.10
  -4   0   5    4.80    1.30
   4   0  -5    0.60    1.00
  -3   0   5    0.60    0.80
   3   0  -5   -0.90    1.60
  -2   0   5    0.50    0.90
  -1   0   5   -0.50    0.70
   0   0   5    1.30    1.10
   1   0   5    0.70    1.10
   2   0   5   -0.30    1.30
   2   0   5    0.50    1.80
   3   0   5   -1.90    2.40
   3   0   5   -0.30    1.50
   3   0   5    3.40    2.10
  -3   0  -5    0.70    2.20
   4   0   5   -2.60    2.30
   4   0   5    3.00    2.50
  -4   0  -5    2.80    2.40
   4   0   5    0.40    1.70
  -5   0  -5    1.40    3.80
   5   0   5   -0.60    2.30
   5   0   5    2.20    1.80
   5   0   5    4.40    2.70
   5   0   5    3.00    4.40
  -6   0  -5    0.70    3.60
  -6   0  -5    1.20    2.10
   6   0   5    2.80    4.30
   6   0   5    0.40    3.10
   6   0   5   -1.10    4.30
   6   0   5    0.50    2.50
   6   0   5   -0.80    2.10
  -6   0  -5   -0.30    2.90
   7   0   5    0.50    2.60
   7   0   5    1.60    3.00
  -7   0  -5   -2.40    2.60
  -7   0  -5   -1.60    2.40
  -7   0  -5   -1.70    4.00
   7   0   5   -2.80    5.00
  -8   0  -5   -2.00    3.70
   8   0   5    1.20    3.00
   8   0   5   -6.50    3.90
   8   0   5   -0.30    3.90
  -8   0  -5    1.30    2.50
   8   0   5    0.10    4.00
   8   0   5   -1.70    4.80
  -8   0  -5   -0.50    2.70
   9   0   5    0.30    4.70
  -9   0  -5    1.90    3.90
   9   0   5   -6.40    5.00
  -9   0  -5    1.20    2.50
   9   0   5    3.90    3.70
   9   0   5   -2.30    4.20
   9   0   5   -1.60    3.50
  -9   0  -5    0.00    3.00
  10   0   5   -9.10    6.00
  10   0   5    2.50    5.20
 -10   0  -5    2.60    3.40
  10   0   5    2.50    3.70
 -10   0  -5    6.80    3.70
  10   0   5    0.80    7.00
 -10   0  -5    3.10    3.00
  11   0   5  -11.80    5.40
 -11   0  -5   -0.30    3.00
  11   0   5    1.50    3.20
 -11   0  -5   -0.90    2.90
 -11   0  -5   -0.60    2.80
 -12   0  -5   -1.20    2.60
 -12   0  -5   -2.00    3.00
 -12   0  -5    2.40    4.20
 -13   0  -5   -0.50    2.80
  16  -1  -5    4.20    2.20
  16  -1  -5    2.80    2.60
  16   1  -5   -2.70    1.90
  16   1  -5    0.10    2.30
  16   1  -5    2.70    2.40
  15  -1  -5   65.79    8.10
  15  -1  -5   69.79    8.30
  15  -1  -5   66.29    6.90
 -15  -1   5   66.39    8.70
 -15   1   5   53.89   12.10
  15   1  -5   49.20    7.70
  15   1  -5   56.69    6.80
  15   1  -5   59.89    8.00
  14  -1  -5    3.00    2.90
  14  -1  -5    1.40    2.80
 -14  -1   5   -6.80    3.50
  14  -1  -5    1.00    2.60
  14   1  -5    6.70    3.80
  14   1  -5   -3.00    2.90
 -14   1   5    9.90    7.20
  14   1  -5   -0.90    2.40
  13  -1  -5    3.20    3.50
  13  -1  -5   -1.70    3.10
  13  -1  -5  -11.40    7.10
  13  -1  -5    3.70    3.20
  13   1  -5    0.00    2.80
  13   1  -5    6.10    3.40
  13   1  -5   -5.20    3.80
  13   1  -5    1.80    3.40
  12  -1  -5  574.74   37.40
  12  -1  -5  433.76   34.80
  12  -1  -5  498.25   36.80
 -12  -1   5  512.25   35.00
  12  -1  -5  509.35   39.10
  12  -1  -5  549.85   35.90
  12   1  -5  581.74   36.50
  12   1  -5  532.85   37.10
  12   1  -5  544.35   37.40
 -12   1   5  485.75   37.20
  11  -1  -5  236.48   20.50
  11  -1  -5  260.17   20.20
  11  -1  -5  236.98   19.40
  11  -1  -5  235.98   22.30
 -11  -1   5  236.08   18.80
  11  -1  -5  244.58   19.40
  11  -1  -5  246.48   20.60
  11   1  -5  263.17   19.90
  11   1  -5  253.77   20.90
  11   1  -5  232.38   20.70
  11   1  -5  240.58   19.60
  11   1  -5  219.58   22.00
  10  -1  -5   -0.80    4.80
  10  -1  -5    1.50    3.40
  10  -1  -5   -1.40    4.50
  10  -1  -5    3.30    3.80
  10  -1  -5    4.50    6.80
 -10  -1   5    1.10    4.00
  10   1  -5    9.40    4.40
  10   1  -5    5.00    4.40
  10   1  -5    0.10    5.10
  10   1  -5   -3.20    6.70
  -9  -1   5   74.59    9.80
   9  -1  -5   92.69   12.50
   9  -1  -5   79.29    9.90
   9  -1  -5  111.29   11.90
   9  -1  -5   91.69   10.80
   9  -1  -5   80.79   10.60
   9  -1  -5   54.79   12.90
   9  -1  -5  100.79   11.90
   9   1  -5   97.79   10.60
   9   1  -5   90.79   10.00
   9   1  -5  110.59   12.20
   9   1  -5   83.89   10.20
   9   1  -5   73.29   14.40
   9   1  -5   72.09   11.60
   8  -1  -5 1167.78   78.89
   8  -1  -5 1185.68   76.79
   8  -1  -5 1077.89   76.29
   8   1  -5 1259.37   77.69
   8   1  -5 1386.86   78.99
   8   1  -5 1205.78   75.89
   8   1  -5 1234.78   77.99
   7  -1  -5   58.09    7.00
   6  -1  -5 2208.78  131.39
   6   1  -5 2097.99  130.19
   5  -1  -5 1486.95   95.99
  -5  -1   5 1548.35   95.09
   5   1  -5 1578.84   94.99
  -5   1   5 1661.43   94.39
  -4  -1   5  839.52   50.59
   4  -1  -5  801.62   51.09
  -4   1   5  820.12   49.99
  -3  -1   5  345.37   21.10
   3   1  -5  297.17   20.50
  -3   1   5  327.27   20.60
  -2  -1   5   43.00    4.20
  -2   1   5   38.90    3.90
  -1  -1   5  250.37   17.10
  -1   1   5  256.77   17.10
   1  -1   5 2115.89  130.19
   1   1   5 2177.58  130.39
  -2  -1  -5  940.21   59.49
   2  -1   5  881.51   58.79
   2  -1   5 1022.10   59.99
   2   1   5 1015.70   60.09
   2   1   5  991.30   59.09
  -2   1  -5  896.61   58.89
  -3  -1  -5  107.99    9.40
   3  -1   5  106.69    9.10
   3  -1   5   88.29    8.60
   3  -1   5  128.29    9.70
   3  -1   5   96.79    8.90
  -3  -1  -5   94.79    9.50
   3   1   5  107.99    9.40
   3   1   5  100.59    8.50
  -3   1  -5  103.09    8.90
   3   1   5  103.39    9.10
   4  -1   5  776.82   49.70
  -4  -1  -5  864.21   51.09
  -4  -1  -5  851.51   50.19
   4  -1   5  799.82   50.79
   4  -1   5  757.52   50.89
   4   1   5  824.82   50.09
   4   1   5  825.62   51.19
   4   1   5  736.73   49.20
  -4   1  -5  729.93   49.80
   5  -1   5  109.39   10.10
  -5  -1  -5  109.79   12.40
  -5  -1  -5  103.19   10.30
   5  -1   5   94.89    9.40
   5  -1   5   90.49   10.00
  -5   1  -5  116.49    9.90
   5   1   5   87.59    9.30
   5   1   5  127.89   16.60
   5   1   5  111.49   10.10
   5   1   5  123.79   18.60
   5   1   5  110.29   10.30
   6  -1   5  141.39   13.80
   6  -1   5  167.58   16.30
   6  -1   5  143.99   13.30
   6  -1   5  150.98   13.60
  -6  -1  -5  139.99   12.70
   6  -1   5  133.29   14.40
  -6  -1  -5  157.88   13.60
  -6  -1  -5  152.18   13.90
   6   1   5  162.78   14.00
   6   1   5  162.48   12.80
  -6   1  -5  158.48   14.30
   6   1   5  152.28   15.30
  -6   1  -5  163.08   13.00
   6   1   5  176.78   16.00
   6   1   5  163.88   14.30
  -7  -1  -5   12.80    4.00
   7  -1   5    9.70    3.60
   7  -1   5   11.20    4.50
  -7  -1  -5   17.40    4.50
   7   1   5   12.80    4.60
   7   1   5   18.80    6.60
  -7   1  -5   10.80    5.60
   7   1   5   13.80    3.90
   7   1   5   15.30    6.00
   8  -1   5   77.69   10.70
   8  -1   5   67.19   11.60
  -8  -1  -5   75.39    9.40
   8  -1   5   81.19   11.60
   8  -1   5   54.09   13.70
  -8  -1  -5   63.69   10.10
  -8  -1  -5   69.69    8.90
   8   1   5   76.29    9.90
  -8   1  -5   73.79    9.20
  -8   1  -5   74.19    8.60
  -8   1  -5   71.09   10.10
   8   1   5   75.29    9.70
   8   1   5   76.79   13.10
   8   1   5   82.89   15.30
   8   1   5   77.59   10.70
  -9  -1  -5  197.58   17.20
   9  -1   5  204.18   18.40
  -9  -1  -5  226.18   16.80
   9  -1   5  192.48   17.40
  -9  -1  -5  178.68   16.90
   9  -1   5  202.98   17.30
   9  -1   5  197.98   19.10
  -9   1  -5  193.68   16.10
  -9   1  -5  204.58   17.10
   9   1   5  199.28   16.00
  -9   1  -5  194.28   17.30
   9   1   5  206.68   19.30
   9   1   5  189.48   20.10
   9   1   5  181.68   17.10
  10  -1   5    8.50    4.30
 -10  -1  -5    0.70    3.30
 -10  -1  -5    2.70    3.10
  10  -1   5   -2.30    3.80
 -10  -1  -5    4.50    3.00
  10  -1   5   -4.70    3.40
  10   1   5    4.90    3.70
  10   1   5   -1.00    3.40
 -10   1  -5    1.90    2.70
 -10   1  -5    6.90    3.10
 -10   1  -5    6.40    3.70
 -11  -1  -5   87.89    9.80
  11  -1   5   86.19   11.60
  11  -1   5   93.89    9.40
 -11  -1  -5   91.99   10.00
 -11  -1  -5   88.79    9.60
  11   1   5   81.59    9.60
 -11   1  -5   77.59    9.20
 -11   1  -5   82.49    9.60
 -11   1  -5   83.79    9.80
 -12  -1  -5  442.46   28.00
  12  -1   5  395.56   27.80
 -12  -1  -5  456.45   28.20
 -12  -1  -5  403.16   28.60
 -12   1  -5  418.86   28.00
  12   1   5  375.06   27.00
 -12   1  -5  398.66   27.80
 -12   1  -5  472.15   31.10
 -13  -1  -5   30.10    5.10
 -13   1  -5   25.70    5.20
 -15  -2   5  178.68   14.00
  15  -2  -5  169.28   14.20
  15  -2  -5  189.98   14.60
  15   2  -5  162.78   14.20
  15   2  -5  195.88   14.50
  15   2  -5  177.68   13.50
  14  -2  -5  256.07   20.10
  14  -2  -5  290.77   19.00
  14  -2  -5  253.37   22.80
 -14  -2   5  263.17   19.50
  14   2  -5  246.98   20.00
  14   2  -5  252.17   20.00
  14   2  -5  246.98   19.20
  13  -2  -5  290.87   21.60
  13  -2  -5  279.57   20.90
 -13  -2   5  319.77   25.00
  13  -2  -5  307.17   22.80
  13  -2  -5  270.47   22.20
  13   2  -5  292.07   21.60
  13   2  -5  256.57   21.80
  13   2  -5  272.97   22.40
  13   2  -5  275.07   21.30
 -12  -2   5 1300.67   84.39
  12  -2  -5 1390.16   86.69
  12  -2  -5 1411.36   86.59
  12  -2  -5 1174.28   87.39
  12  -2  -5 1550.84   86.39
  12   2  -5 1355.86   86.59
  12   2  -5 1416.06   85.69
  12   2  -5 1214.38   86.39
  12   2  -5 1380.26   86.69
  11  -2  -5  299.57   24.50
 -11  -2   5  325.57   24.10
  11  -2  -5  350.46   26.30
  11  -2  -5  328.87   25.90
  11  -2  -5  344.87   24.90
  11  -2  -5  379.56   25.30
  11  -2  -5  347.57   27.40
  11   2  -5  327.57   25.20
  11   2  -5  329.07   26.10
  11   2  -5  332.87   25.00
  11   2  -5  336.17   26.40
  10  -2  -5   -0.70    4.30
  10  -2  -5   -4.30    4.20
  10  -2  -5    3.10    3.70
  10  -2  -5    0.20    3.80
  10  -2  -5    0.30    5.30
  10  -2  -5    0.50    4.50
 -10  -2   5    4.20    3.40
  10  -2  -5   -1.60    3.50
  10   2  -5    0.40    5.30
  10   2  -5    7.40    4.00
  10   2  -5   -0.70    2.80
  10   2  -5    5.60    4.50
   9  -2  -5   63.59   10.00
  -9  -2   5   43.90    7.60
   9  -2  -5   61.19   10.80
   9  -2  -5   37.70    9.10
   9  -2  -5   47.30    8.60
   9  -2  -5   55.39    8.90
   9  -2  -5   68.49    9.20
   9  -2  -5   48.50    8.50
   9  -2  -5   56.99    9.60
   9   2  -5   53.39    7.90
   9   2  -5   50.89   10.40
   9   2  -5   44.10    8.60
   9   2  -5   52.09    9.70
   8  -2  -5   19.70    4.30
   8  -2  -5   12.60    3.90
   8  -2  -5   17.10    5.30
   8  -2  -5   30.50    7.60
  -8  -2   5   18.20    4.20
   8  -2  -5   26.30    6.00
   8  -2  -5   21.80    5.50
   8  -2  -5   22.70    5.70
   8   2  -5   24.50    5.80
   8   2  -5   16.80    5.10
   8   2  -5   22.20    5.30
   8   2  -5   24.00    5.90
   7  -2  -5  857.91   52.59
  -7  -2   5  719.43   50.09
   7   2  -5  774.12   52.29
   7   2  -5  841.92   50.49
   7   2  -5  834.92   52.09
   6  -2  -5  633.44   40.80
  -6  -2   5  580.44   39.10
   6   2  -5  648.04   38.70
  -5  -2   5 1203.18   69.79
   5  -2  -5 1144.49   70.69
  -5   2   5 1136.39   68.09
   5   2  -5 1049.79   68.69
  -4  -2   5  552.94   36.70
   4   2  -5  571.94   36.30
  -4   2   5  619.54   35.90
  -3  -2   5  191.88   13.40
  -3   2   5  195.98   12.80
   3   2  -5  180.48   13.10
  -2  -2   5 1540.95   92.49
  -2   2   5 1492.85   91.99
  -1  -2   5  232.08   16.10
  -1   2   5  232.38   17.10
   0  -2   5  123.99    9.60
   0  -2   5  122.69    9.80
   0   2   5  120.89    9.60
   1  -2   5  181.78   13.20
   1  -2   5  169.68   12.40
   1  -2   5  174.08   13.80
   1   2   5  189.18   13.40
   2  -2   5  210.28   15.90
  -2  -2  -5  253.97   16.60
   2  -2   5  235.08   15.60
   2  -2   5  213.28   15.40
   2   2   5  224.08   16.30
   2   2   5  200.48   15.10
   2   2   5  212.98   15.60
   3  -2   5 1019.00   60.49
  -3  -2  -5 1019.00   60.19
   3  -2   5  989.90   60.59
  -3  -2  -5  946.61   60.29
   3   2   5 1000.10   59.39
  -3   2  -5  840.02   59.39
   3   2   5  890.71   59.69
   3   2   5  987.20   60.99
   4  -2   5  409.96   25.30
   4  -2   5  418.66   27.60
  -4  -2  -5  370.66   25.20
  -4  -2  -5  331.27   23.90
   4  -2   5  324.67   23.80
   4  -2   5  346.97   24.80
  -4  -2  -5  347.47   25.00
   4   2   5  390.96   25.50
  -4   2  -5  320.57   23.90
   4   2   5  379.06   24.40
   4   2   5  334.97   23.40
  -5  -2  -5 1867.71  106.09
   5  -2   5 1696.43  105.99
   5  -2   5 1656.53  105.39
  -5  -2  -5 1762.82  105.49
   5  -2   5 1616.34  103.79
   5  -2   5 1709.73  106.69
   5  -2   5 1770.12  106.29
  -5  -2  -5 1824.82  104.99
   5   2   5 1522.55  103.29
   5   2   5 1731.23  106.49
   5   2   5 1671.43  104.69
  -5   2  -5 1830.62  105.09
   5   2   5 1671.53  105.99
  -5   2  -5 1594.94  105.29
   6  -2   5  546.75   39.30
  -6  -2  -5  567.14   37.80
   6  -2   5  573.94   37.20
   6  -2   5  588.64   40.00
  -6  -2  -5  539.65   38.20
   6  -2   5  521.25   38.20
   6  -2   5  574.04   38.90
  -6  -2  -5  594.24   39.00
  -6   2  -5  609.14   37.90
  -6   2  -5  550.34   38.50
   6   2   5  629.64   38.00
   6   2   5  577.54   39.80
   6   2   5  586.84   39.30
   7  -2   5  240.58   20.10
  -7  -2  -5  248.38   18.60
  -7  -2  -5  234.08   18.40
   7  -2   5  210.38   19.00
   7  -2   5  242.28   18.60
  -7  -2  -5  216.58   17.20
  -7   2  -5  226.18   17.30
  -7   2  -5  195.78   18.20
   7   2   5  226.68   17.20
   7   2   5  230.58   19.50
   7   2   5  228.38   19.40
   7   2   5  187.08   18.50
  -8  -2  -5  138.89   12.10
   8  -2   5  130.09   13.10
   8  -2   5  124.89   14.30
  -8  -2  -5  139.59   13.10
   8  -2   5  126.19   14.10
  -8   2  -5  105.59   12.60
   8   2   5  130.69   14.30
  -8   2  -5  108.69   11.60
   8   2   5  132.29   11.90
   8   2   5  118.09   11.60
   8   2   5  126.29   13.60
  -9  -2  -5  398.06   28.70
   9  -2   5  359.26   28.10
   9  -2   5  401.96   28.10
   9  -2   5  405.96   29.30
  -9  -2  -5  410.36   27.70
   9  -2   5  365.86   30.30
  -9  -2  -5  368.36   27.80
   9   2   5  354.66   26.80
   9   2   5  369.56   30.20
   9   2   5  419.26   28.60
  -9   2  -5  446.86   28.30
  -9   2  -5  341.97   27.80
 -10  -2  -5    2.50    2.80
  10  -2   5    2.30    3.70
  10  -2   5    1.70    3.60
  10  -2   5    6.20    3.60
 -10  -2  -5    1.50    3.30
  10   2   5   -0.70    2.90
 -10   2  -5    1.80    3.50
 -10   2  -5    6.10    3.60
 -10   2  -5    2.60    3.00
  10   2   5    3.30    3.60
 -11  -2  -5  212.98   16.30
  11  -2   5  213.28   20.70
  11  -2   5  194.78   15.80
 -11  -2  -5  195.08   16.50
 -11  -2  -5  219.08   16.50
  11   2   5  213.58   16.50
  11   2   5  197.28   18.10
 -11   2  -5  210.28   16.90
 -11   2  -5  199.18   16.40
 -11   2  -5  208.38   16.20
 -12  -2  -5  217.88   15.80
 -12  -2  -5  193.48   15.80
  12  -2   5  213.68   17.80
 -12  -2  -5  208.88   16.20
 -12   2  -5  206.38   15.70
 -12   2  -5  210.98   16.20
 -12   2  -5  227.38   15.80
  15  -3  -5   -1.00    2.50
 -15  -3   5   -1.70    2.80
  15  -3  -5    2.00    2.50
  15   3  -5    1.70    1.90
  15   3  -5   10.70    3.10
  15   3  -5    1.90    2.70
 -14  -3   5  243.58   17.20
  14  -3  -5  225.68   17.60
  14  -3  -5  217.78   17.50
  14  -3  -5  195.88   17.10
  14   3  -5  266.07   19.80
  14   3  -5  209.58   16.70
  14   3  -5  204.28   16.80
  14   3  -5  212.98   17.60
  13  -3  -5  117.79   12.60
  13  -3  -5  105.59   11.40
 -13  -3   5  128.79   12.00
  13  -3  -5  107.99   12.00
  13  -3  -5  120.79   12.50
  13   3  -5  107.79   11.00
  13   3  -5  124.39   12.60
  13   3  -5  147.29   12.20
  13   3  -5  102.09   12.70
  12  -3  -5  379.96   31.30
  12  -3  -5  456.15   37.10
  12  -3  -5  449.76   30.30
  12  -3  -5  396.06   31.10
  12  -3  -5  460.35   30.30
 -12  -3   5  442.56   30.30
  12   3  -5  454.75   32.00
  12   3  -5  399.36   31.30
  12   3  -5  429.36   30.60
  12   3  -5  463.25   33.40
  11  -3  -5 1343.57   83.49
  11  -3  -5 1307.17   81.19
  11  -3  -5 1244.38   84.79
  11  -3  -5 1251.37   81.79
 -11  -3   5 1247.48   81.49
  11  -3  -5 1408.66   82.09
  11  -3  -5 1322.27   83.39
  11   3  -5 1228.38   83.09
  11   3  -5 1318.87   83.59
  11   3  -5 1353.26   82.89
  10  -3  -5 1908.01  111.59
  10  -3  -5 1650.33  113.69
  10  -3  -5 1855.31  110.99
  10  -3  -5 1919.21  113.09
 -10  -3   5 1832.62  111.09
  10  -3  -5 1743.73  111.39
  10  -3  -5 1776.82  112.69
  10   3  -5 1724.43  111.89
  10   3  -5 1822.92  113.19
  10   3  -5 1764.62  112.89
   9  -3  -5  720.83   47.40
   9  -3  -5  755.32   47.80
   9  -3  -5  741.13   47.00
   9  -3  -5  647.24   48.00
   9  -3  -5  833.32   48.00
   9  -3  -5  728.23   47.40
   9  -3  -5  641.94   48.90
   9  -3  -5  731.63   48.60
  -9  -3   5  694.13   46.70
   9   3  -5  745.43   47.90
   9   3  -5  734.53   49.10
   9   3  -5  733.33   49.00
   8  -3  -5 3983.80  234.28
   8  -3  -5 3889.71  235.28
   8  -3  -5 3791.92  233.28
   8  -3  -5 4113.59  233.38
   8  -3  -5 3819.12  232.78
   8  -3  -5 4078.49  234.38
   8  -3  -5 3801.62  233.28
  -8  -3   5 3293.77  232.08
   8  -3  -5 3660.13  233.48
   8   3  -5 3919.01  233.78
   8   3  -5 3828.72  234.48
   8   3  -5 4121.39  234.78
   7  -3  -5 2055.09  121.69
   7  -3  -5 1966.50  119.59
   7  -3  -5 2017.10  120.29
   7  -3  -5 1814.42  120.29
   7  -3  -5 1974.90  120.49
  -7  -3   5 1799.42  118.89
   7  -3  -5 1784.62  119.59
   7   3  -5 2048.10  120.39
   7   3  -5 2044.40  121.09
   7   3  -5 2060.79  121.59
  -6  -3   5 2497.95  165.78
   6  -3  -5 3007.30  168.38
  -5  -3   5  855.21   58.39
   5  -3  -5 1064.59   60.29
  -5  -3   5  927.91   58.09
   5   3  -5  935.41   58.09
  -5   3   5  914.31   56.69
   4  -3  -5    3.60    1.90
  -4  -3   5    0.70    1.00
  -4  -3   5    0.50    2.00
  -4   3   5    1.50    1.10
   4   3  -5    1.50    1.70
  -3  -3   5    1.80    2.00
  -3  -3   5    2.60    1.30
  -3   3   5    9.00    2.40
   3   3  -5    5.50    2.20
  -2  -3   5   29.50    4.70
  -2  -3   5   39.40    4.40
  -2   3   5   41.60    4.40
  -1  -3   5 1012.60   60.89
  -1  -3   5  913.31   60.09
  -1   3   5 1005.40   60.69
   0  -3   5   80.19    7.10
   0  -3   5   78.29    7.20
   0   3   5   68.79    7.00
   0   3   5   75.19    7.20
   1  -3   5 2445.86  152.68
  -1  -3  -5 2421.16  152.58
   1  -3   5 2608.24  151.68
   1  -3   5 2527.15  151.88
   1   3   5 2460.55  151.88
   1   3   5 2675.83  153.28
  -1   3  -5 2538.95  152.48
   1   3   5 2468.95  152.58
   2  -3   5  443.16   28.00
   2  -3   5  428.86   27.30
   2  -3   5  434.86   27.20
  -2  -3  -5  428.36   27.90
   2   3   5  447.66   28.50
   2   3   5  357.36   26.70
  -2   3  -5  411.46   27.20
   2   3   5  371.86   27.10
   3  -3   5 2623.44  149.88
   3  -3   5 2601.54  150.08
  -3  -3  -5 2519.55  149.99
   3   3   5 2304.77  149.19
   3   3   5 2449.25  150.58
   3   3   5 2589.14  148.89
  -3   3  -5 2152.78  148.89
   4  -3   5  945.91   58.49
   4  -3   5  892.91   56.99
  -4  -3  -5  889.81   57.49
   4  -3   5  889.41   57.19
   4  -3   5  795.72   61.19
  -4  -3  -5  989.30   56.39
   4   3   5  913.81   57.89
   4   3   5  872.51   58.19
  -4   3  -5  914.91   57.19
   4   3   5  842.22   55.49
   5  -3   5   73.79   10.60
  -5  -3  -5   38.30    7.30
  -5  -3  -5   52.19    7.20
   5  -3   5   38.30    7.20
   5  -3   5   38.90    8.90
  -5  -3  -5   40.70    8.10
   5  -3   5   59.79    9.90
   5  -3   5   43.00    6.90
   5   3   5   67.79    8.90
   5   3   5   41.80    6.00
   5   3   5   37.00    9.60
   5   3   5   46.90    6.50
  -5   3  -5   47.70    6.40
  -5   3  -5   40.50    7.80
  -6  -3  -5    0.70    2.30
   6  -3   5    1.80    3.40
   6  -3   5    4.70    4.20
  -6  -3  -5    4.60    3.60
   6  -3   5   -0.20    4.00
   6  -3   5    7.40    4.90
   6  -3   5    7.70    5.90
  -6  -3  -5    2.80    3.10
  -6   3  -5    1.60    2.10
  -6   3  -5   20.90    5.40
   6   3   5    9.30    3.30
   6   3   5    4.80    3.20
   6   3   5    4.70    5.00
  -7  -3  -5  314.37   25.90
   7  -3   5  332.57   27.20
  -7  -3  -5  360.96   25.40
   7  -3   5  338.57   27.20
   7  -3   5  365.16   27.50
  -7  -3  -5  367.76   26.30
   7  -3   5  401.46   26.90
   7   3   5  377.56   27.30
  -7   3  -5  367.76   26.60
   7   3   5  353.36   27.20
  -7   3  -5  374.96   25.60
   7   3   5  385.96   25.60
   7   3   5  315.57   27.20
   8  -3   5    5.20    4.60
  -8  -3  -5    3.30    3.50
   8  -3   5   -1.00    4.80
   8  -3   5    7.60    6.10
  -8  -3  -5    0.90    3.10
  -8  -3  -5    0.50    2.40
   8  -3   5   -0.20    4.00
   8   3   5   -0.70    4.10
   8   3   5    3.10    3.20
   8   3   5    1.40    2.40
  -8   3  -5    9.10    4.10
  -8   3  -5    2.50    2.80
   8   3   5    0.90    3.90
   9  -3   5   40.00    9.30
   9  -3   5   32.90    7.00
   9  -3   5   22.70    7.10
  -9  -3  -5   31.50    8.30
   9  -3   5   55.69   10.70
  -9  -3  -5   50.69    9.50
  -9  -3  -5   37.10    7.50
   9   3   5   56.79   13.80
  -9   3  -5   46.70    9.10
   9   3   5   31.10    8.60
   9   3   5   38.70    7.20
  10  -3   5    0.50    3.20
 -10  -3  -5    0.60    3.60
 -10  -3  -5    0.00    2.80
  10  -3   5    1.10    3.20
  10  -3   5   -2.30    3.30
 -10  -3  -5   -1.40    2.80
 -10   3  -5   -1.50    2.50
 -10   3  -5   -1.50    3.30
 -10   3  -5    2.90    3.30
  10   3   5    3.50    2.70
  10   3   5    3.20    3.30
  11  -3   5   50.19    8.30
  11  -3   5   63.39    7.70
 -11  -3  -5   74.29    8.50
 -11  -3  -5   68.99    8.00
 -11  -3  -5   55.29   10.90
  11  -3   5   69.89    8.80
 -11   3  -5   70.79    7.70
  11   3   5   57.59   10.40
  11   3   5   80.09    8.60
 -11   3  -5   57.29    8.20
 -11   3  -5   62.69    8.20
 -12  -3  -5    0.90    2.20
 -12  -3  -5    5.40    2.90
  12  -3   5   -0.30    3.90
 -12   3  -5    1.70    2.70
 -12   3  -5    2.90    2.90
 -12   3  -5    3.70    3.00
  15  -4  -5  141.29   11.40
 -15  -4   5  139.19   11.30
  15  -4  -5  140.19   11.30
  15   4  -5  131.79   11.10
  15   4  -5  123.09   10.20
 -14  -4   5   75.49    8.80
  14  -4  -5   71.79    8.80
  14  -4  -5   67.29    8.80
  14  -4  -5   80.09    9.00
  14   4  -5   75.69    8.00
  14   4  -5   92.19    9.30
  14   4  -5   72.39    8.80
  14   4  -5   65.29   11.60
  13  -4  -5   58.69    9.50
  13  -4  -5   71.99    8.80
 -13  -4   5   65.89    8.60
  13  -4  -5   59.79    8.80
  13   4  -5   62.59    8.00
  13   4  -5   70.59    8.80
  13   4  -5   74.09    9.40
  13   4  -5   74.99   10.40
  12  -4  -5    4.30    3.50
  12  -4  -5   -2.20    4.20
  12  -4  -5    2.70    3.30
  12  -4  -5   -3.00    4.80
 -12  -4   5    3.10    3.20
  12  -4  -5    3.00    3.40
  12   4  -5    4.50    3.20
  12   4  -5    9.60    3.30
  12   4  -5    5.00    3.90
  12   4  -5    7.70    3.60
  11  -4  -5    1.20    3.80
  11  -4  -5    0.10    3.50
  11  -4  -5    0.20    4.20
  11  -4  -5   -3.60    4.80
  11  -4  -5   -1.30    3.40
  11  -4  -5   11.40    4.50
  11  -4  -5    1.30    5.30
 -11  -4   5    2.10    3.30
  11   4  -5    0.50    3.40
  11   4  -5   -0.60    2.70
  11   4  -5    2.50    4.20
 -10  -4   5    8.60    3.80
  10  -4  -5    6.60    3.50
  10  -4  -5    3.40    4.20
  10  -4  -5    1.80    4.70
  10  -4  -5    7.90    3.80
  10  -4  -5    6.10    3.90
  10  -4  -5    2.60    5.00
  10  -4  -5    7.00    3.90
  10  -4  -5    0.30    4.20
  10   4  -5   11.20    4.60
  10   4  -5    7.30    3.70
  10   4  -5    7.20    4.20
   9  -4  -5 1193.18   73.59
   9  -4  -5 1103.69   73.19
   9  -4  -5 1241.48   74.79
   9  -4  -5 1039.50   75.69
  -9  -4   5 1126.19   73.09
   9  -4  -5 1272.47   76.89
   9  -4  -5 1131.69   73.49
   9   4  -5 1320.37   75.99
   9   4  -5 1170.48   75.09
   9   4  -5 1062.79   73.59
   8  -4  -5   67.19    8.70
  -8  -4   5   68.99    8.10
   8  -4  -5   81.59   12.70
   8  -4  -5   57.59    9.60
   8  -4  -5   89.69   11.20
   8  -4  -5   87.49    9.70
   8  -4  -5   89.69   10.90
   8  -4  -5   65.09    9.50
   8  -4  -5   71.49    9.90
   8   4  -5   91.09   11.70
   8   4  -5   70.09   11.20
   8   4  -5   71.49    9.40
   7  -4  -5  202.58   18.10
  -7  -4   5  181.08   15.00
   7  -4  -5  199.78   16.80
   7  -4  -5  209.88   17.50
   7  -4  -5  206.48   16.10
   7  -4  -5  181.58   19.40
   7  -4  -5  208.18   15.80
   7  -4  -5  205.08   16.40
   7   4  -5  200.98   16.40
   7   4  -5  196.18   17.70
   7   4  -5  192.38   17.70
   6  -4  -5   94.09    9.80
   6  -4  -5  105.99    9.60
   6  -4  -5   66.39    9.40
  -6  -4   5   72.99    7.90
   6  -4  -5   86.59    9.40
   6  -4  -5   85.19    9.80
   6   4  -5   63.09    9.40
   6   4  -5   79.79   11.20
   6   4  -5   80.19   10.80
   5  -4  -5  262.07   19.00
  -5  -4   5  202.68   16.80
   5   4  -5  237.98   17.40
  -5   4   5  251.27   15.90
  -4  -4   5  600.44   39.40
   4  -4  -5  668.13   41.00
  -4  -4   5  553.24   38.70
  -4   4   5  641.94   38.40
   4   4  -5  589.24   39.20
  -3  -4   5   59.69    6.40
  -3  -4   5   63.79    6.60
   3  -4  -5   65.39    6.90
  -3   4   5   69.89    6.20
   3   4  -5   60.69    6.70
  -2  -4   5  661.03   40.50
   2  -4  -5  653.23   40.00
  -2  -4   5  558.54   39.50
   2   4  -5  646.44   40.40
  -2   4   5  621.84   39.90
  -1  -4   5   36.50    4.70
  -1  -4   5   35.40    4.70
   1   4  -5   34.40    5.00
  -1   4   5   29.80    5.10
  -1   4   5   29.80    4.40
   0  -4   5   75.99    7.20
   0  -4   5   75.69    7.20
   0  -4  -5   81.89    7.50
   0   4   5   70.49    7.30
   0   4  -5   59.79    6.70
   0   4   5   63.19    7.30
   0   4   5   74.99    6.80
   1  -4   5  909.11   58.49
   1  -4   5  933.21   59.19
  -1  -4  -5 1012.70   59.29
   1  -4   5  963.80   58.09
   1   4   5  870.01   58.19
   1   4   5  883.41   58.49
  -1   4  -5 1000.90   58.39
   1   4   5  952.80   59.69
  -2  -4  -5   -2.00    2.20
   2  -4   5    2.60    1.60
   2   4   5   -0.40    1.50
   2   4   5   -3.20    2.10
   2   4   5    0.70    1.80
  -2   4  -5    3.20    2.20
   3  -4   5   28.70    5.20
  -3  -4  -5   16.70    4.20
  -3  -4  -5   30.80    5.90
  -3  -4  -5   15.90    5.30
   3  -4   5   24.80    5.80
   3  -4   5   49.99    7.70
  -3  -4  -5   47.00    6.50
   3  -4   5   24.60    5.20
   3   4   5   31.00    4.50
  -3   4  -5   22.10    5.20
   3   4   5   29.90    5.10
   3   4   5   31.00    5.80
  -3   4  -5   13.70    3.90
   4  -4   5  771.12   54.09
   4  -4   5  774.12   51.89
   4  -4   5  729.33   48.40
   4  -4   5  710.03   49.00
  -4  -4  -5  729.03   48.40
  -4  -4  -5  775.12   49.10
   4  -4   5  802.82   50.29
  -4  -4  -5  797.62   48.70
   4  -4   5  761.22   48.90
  -4  -4  -5  765.92   47.60
   4   4   5  737.93   48.00
   4   4   5  761.92   57.19
   4   4   5  702.13   49.30
  -4   4  -5  692.93   48.40
   4   4   5  705.43   47.10
  -4   4  -5  811.02   48.20
   5  -4   5  392.46   31.20
   5  -4   5  425.46   32.20
   5  -4   5  465.25   31.30
   5  -4   5  461.65   32.00
   5  -4   5  502.45   33.10
  -5  -4  -5  454.55   31.40
   5  -4   5  422.96   31.50
  -5  -4  -5  450.65   30.30
  -5  -4  -5  453.55   31.30
   5   4   5  476.35   32.50
  -5   4  -5  490.75   30.70
   5   4   5  464.35   30.60
   5   4   5  423.86   32.50
   5   4   5  450.95   29.30
  -5   4  -5  418.96   31.00
   6  -4   5  955.30   65.69
   6  -4   5 1118.19   64.49
  -6  -4  -5 1028.80   63.69
   6  -4   5  859.51   63.39
   6  -4   5  950.40   64.69
  -6  -4  -5  922.61   62.49
  -6  -4  -5  995.60   64.29
   6  -4   5 1080.39   65.49
   6   4   5 1100.49   65.39
  -6   4  -5  983.80   62.99
   6   4   5  962.30   68.79
  -6   4  -5  834.62   66.49
   6   4   5 1102.89   63.49
   7  -4   5    8.50    4.60
   7  -4   5    5.90    4.30
   7  -4   5   12.40    5.10
  -7  -4  -5    6.90    4.10
   7  -4   5   17.10    5.50
  -7  -4  -5   10.20    3.80
   7  -4   5    4.00    6.70
  -7  -4  -5    3.90    2.90
   7   4   5   10.40    3.90
  -7   4  -5   10.40    2.90
   7   4   5    4.70    2.70
   7   4   5    7.10    5.10
  -7   4  -5    9.50    4.10
   7   4   5   13.20    5.80
  -8  -4  -5  207.48   16.70
   8  -4   5  192.88   20.10
  -8  -4  -5  195.88   16.80
  -8  -4  -5  202.28   16.40
   8  -4   5  209.48   18.30
   8  -4   5  179.08   17.20
   8  -4   5  186.38   16.30
  -8   4  -5  187.08   16.70
   8   4   5  179.68   17.90
   8   4   5  194.78   18.80
  -8   4  -5  205.28   15.90
   8   4   5  178.98   14.90
   8   4   5  188.88   15.80
  -9  -4  -5  224.68   18.60
   9  -4   5  210.98   19.80
   9  -4   5  240.68   19.80
   9  -4   5  231.58   19.70
  -9  -4  -5  239.18   19.30
   9  -4   5  243.78   18.60
  -9  -4  -5  226.88   18.80
   9   4   5  255.77   23.10
  -9   4  -5  232.18   18.90
  -9   4  -5  249.58   18.90
   9   4   5  234.78   18.40
   9   4   5  280.77   20.20
 -10  -4  -5   15.10    5.10
  10  -4   5   18.60    4.20
 -10  -4  -5    6.20    9.00
  10  -4   5   31.10    6.80
 -10  -4  -5   17.80    4.30
 -10  -4  -5   20.10    4.70
  10  -4   5   30.00    7.10
 -10   4  -5   24.80    5.30
 -10   4  -5   16.60    4.20
 -10   4  -5   11.50    4.10
[truncated: 508,283 more chars]
