# Supplementary material for: Synthesis and crystal structure of a bench-stable pyridinium ketene hemiaminal: 1-(1-eth­oxy­ethen­yl)-2-[meth­yl(phen­yl)amino]­pyridin-1-ium tri­fluoro­methane­sulfonate
Source: Acta Crystallogr E Crystallogr Commun. 2023 Jul 7;79(Pt 8):698–701. doi: 10.1107/S2056989023005741 (PMC10439406; doi:10.1107/S2056989023005741)
Supplement: Supplementary file 2 [file e-79-00698-Isup2.hkl]

data_I                                                                          
_shelx_title ' d8-6321_a.res in P2(1)/c'                                        
_shelx_refln_list_code          4                                               
_shelx_F_calc_maximum      107.08                                               
_exptl_crystal_F_000       840.00                                               
_reflns_d_resolution_high  0.8098                                               
                                                                                
loop_                                                                           
 _space_group_symop_operation_xyz                                               
 'x, y, z'                                                                      
 '-x, y+1/2, -z+1/2'                                                            
 '-x, -y, -z'                                                                   
 'x, -y-1/2, z-1/2'                                                             
                                                                                
_cell_length_a    13.0645                                                       
_cell_length_b    11.0190                                                       
_cell_length_c    13.4050                                                       
_cell_angle_alpha  90.000                                                       
_cell_angle_beta  107.826                                                       
_cell_angle_gamma  90.000                                                       
                                                                                
_shelx_F_squared_multiplier     1.000                                           
                                                                                
loop_                                                                           
 _refln_index_h                                                                 
 _refln_index_k                                                                 
 _refln_index_l                                                                 
 _refln_F_squared_calc                                                          
 _refln_F_squared_meas                                                          
 _refln_F_squared_sigma                                                         
 _refln_observed_status                                                         
   4   0   0        229.93        202.94         9.74 o                         
   5   0   0          3.22          4.35         1.26 o                         
   6   0   0       8917.21       8666.51       516.80 o                         
   7   0   0        101.45        162.21         9.40 o                         
   8   0   0        119.97         96.15         4.57 o                         
   9   0   0        108.51         98.22         4.51 o                         
  10   0   0       1771.58       1634.81        36.38 o                         
  11   0   0       1873.99       1911.81        45.14 o                         
  12   0   0        286.60        266.07         8.06 o                         
  13   0   0        439.73        435.25        13.83 o                         
  14   0   0        127.41        125.77         5.98 o                         
  15   0   0        392.13        386.51        21.45 o                         
   1   1   0        469.79        501.30        17.60 o                         
   2   1   0       2279.75       2306.55        79.68 o                         
   3   1   0       1897.92       1827.30        63.64 o                         
   4   1   0        902.31       1077.85        44.35 o                         
   5   1   0         15.59          8.49         2.81 o                         
   6   1   0          2.37          4.80         1.35 o                         
   7   1   0        401.33        436.31        13.06 o                         
   8   1   0         12.49         18.35         1.81 o                         
   9   1   0       1551.92       1377.67        21.60 o                         
  10   1   0         22.43         17.59         1.48 o                         
  11   1   0       1080.49       1036.73        18.01 o                         
  12   1   0        324.37        322.60         6.54 o                         
  13   1   0        263.28        276.05         6.25 o                         
  14   1   0        648.77        677.44        14.65 o                         
  15   1   0        201.87        232.60        17.18 o                         
   1   2   0       4896.43       4073.71       243.51 o                         
   2   2   0        536.08        470.42        16.86 o                         
   3   2   0       1342.29       1335.13        57.52 o                         
   4   2   0        347.78        303.47        19.85 o                         
   5   2   0        180.68        215.35        34.74 o                         
   6   2   0       2825.02       3041.06        91.83 o                         
   7   2   0          3.17          7.93         1.87 o                         
   8   2   0          8.44          8.03         1.40 o                         
   9   2   0        263.09        270.03         5.58 o                         
  10   2   0       1755.95       1737.99        29.02 o                         
  11   2   0       1050.25       1084.39        18.74 o                         
  12   2   0          2.52          2.62         1.19 o                         
  13   2   0          8.62          6.07         1.22 o                         
  14   2   0        182.30        181.65         5.09 o                         
  15   2   0          4.13          5.14         2.08 o                         
   2   3   0         44.10         30.85         2.60 o                         
   3   3   0          4.21         11.86         1.90 o                         
   4   3   0         78.56         76.82         5.99 o                         
   5   3   0       1862.44       1809.16        56.45 o                         
   6   3   0       2014.19       2145.72        86.37 o                         
   7   3   0       1726.66       1659.37        30.95 o                         
   8   3   0        835.49        879.54        15.23 o                         
   9   3   0        365.71        399.40         7.50 o                         
  10   3   0        211.20        196.21         5.19 o                         
  11   3   0         13.70          7.99         1.32 o                         
  12   3   0        975.62        940.70        23.09 o                         
  13   3   0        227.92        239.50         6.05 o                         
  14   3   0         20.21         20.69         1.89 o                         
   0   4   0        734.55        888.27        55.07 o                         
   1   4   0        183.64        174.73         7.32 o                         
   2   4   0        780.45        803.93        35.76 o                         
   3   4   0       1213.64       1015.04        45.31 o                         
   4   4   0       1987.79       1946.57        89.12 o                         
   5   4   0        638.53        695.76        27.90 o                         
   6   4   0        722.13        713.88        16.44 o                         
   7   4   0         91.89         90.63         3.18 o                         
   8   4   0         35.07         23.00         1.56 o                         
   9   4   0        450.91        451.34         8.63 o                         
  10   4   0       2923.56       2783.14        47.36 o                         
  11   4   0         14.79         10.64         1.69 o                         
  12   4   0        108.51         98.20         4.08 o                         
  13   4   0         30.95         36.14         2.78 o                         
  14   4   0         18.41         19.99         1.74 o                         
   1   5   0       9343.50       9757.39       583.75 o                         
   2   5   0        113.51        142.31         5.04 o                         
   3   5   0         80.19        103.03         3.78 o                         
   4   5   0         14.31         19.98         1.78 o                         
   5   5   0       2527.67       2552.81        58.82 o                         
   6   5   0        341.16        311.29         6.58 o                         
   7   5   0        101.26        115.83         3.31 o                         
   8   5   0         65.70         83.57         3.13 o                         
   9   5   0        328.07        318.87         7.91 o                         
  10   5   0        494.62        496.20        10.19 o                         
  11   5   0         42.92         47.50         2.84 o                         
  12   5   0         26.43         27.75         2.60 o                         
  13   5   0         11.72          8.93         1.30 o                         
  14   5   0          0.62          0.69         1.97 o                         
   0   6   0          4.01          1.58         1.31 o                         
   1   6   0       2175.49       2215.10        92.92 o                         
   2   6   0       3224.90       3269.10        69.54 o                         
   3   6   0        250.20        234.17         6.52 o                         
   4   6   0        353.93        308.36         6.20 o                         
   5   6   0          5.25         11.95         1.59 o                         
   6   6   0         88.39         81.30         2.78 o                         
   7   6   0        392.98        359.35         8.05 o                         
   8   6   0        437.38        440.32         8.21 o                         
   9   6   0        177.72        187.90         5.55 o                         
  10   6   0        172.85        168.07         4.90 o                         
  11   6   0          1.38         -1.29         1.31 o                         
  12   6   0         42.25         42.99         3.87 o                         
  13   6   0        186.32        204.42         5.91 o                         
   1   7   0          7.36          6.21         1.17 o                         
   2   7   0          3.55          5.01         0.97 o                         
   3   7   0        917.09        889.07        14.63 o                         
   4   7   0         18.08         25.48         1.53 o                         
   5   7   0       2982.85       2842.39        46.23 o                         
   6   7   0       2541.70       2475.08        42.05 o                         
   7   7   0        725.09        669.31        12.12 o                         
   8   7   0         85.23         80.92         2.88 o                         
   9   7   0       1239.36       1111.99        22.67 o                         
  10   7   0         72.15         65.78         3.69 o                         
  11   7   0        313.20        300.30         9.09 o                         
  12   7   0         83.34         81.04         3.86 o                         
  13   7   0         20.38         18.33         2.59 o                         
   0   8   0       1660.18       1741.76        53.91 o                         
   1   8   0         30.57         36.10         2.14 o                         
   2   8   0        247.72        251.04         5.29 o                         
   3   8   0         32.32         34.29         2.17 o                         
   4   8   0       1367.64       1396.90        26.43 o                         
   5   8   0         91.19         96.83         3.08 o                         
   6   8   0       2088.61       2049.57        32.71 o                         
   7   8   0        190.76        182.64         4.21 o                         
   8   8   0          1.83          1.33         1.04 o                         
   9   8   0         35.61         40.31         2.88 o                         
  10   8   0         51.43         59.52         5.41 o                         
  11   8   0        148.46        131.17         4.74 o                         
  12   8   0         50.08         41.61         3.52 o                         
   1   9   0       1068.68       1071.46        20.73 o                         
   2   9   0         14.10         13.20         1.43 o                         
   3   9   0        266.91        266.44         6.87 o                         
   4   9   0         23.41         20.37         1.67 o                         
   5   9   0        964.65        951.80        19.56 o                         
   6   9   0        494.43        496.25        13.07 o                         
   7   9   0         84.96         95.34         3.74 o                         
   8   9   0        163.41        173.70         5.40 o                         
   9   9   0        408.11        437.08        13.69 o                         
  10   9   0          4.34          5.33         1.23 o                         
  11   9   0        205.50        201.62         6.72 o                         
   0  10   0        951.39        925.01        32.63 o                         
   1  10   0        144.91        157.85         4.56 o                         
   2  10   0        157.96        158.19         4.38 o                         
   3  10   0        490.74        508.87        10.73 o                         
   4  10   0         57.68         56.76         3.34 o                         
   5  10   0          0.03          0.60         1.15 o                         
   6  10   0        241.26        260.10         7.41 o                         
   7  10   0          3.64          1.02         1.14 o                         
   8  10   0        238.48        234.97         6.57 o                         
   9  10   0        141.12        129.19         4.97 o                         
  10  10   0          6.23          5.44         1.32 o                         
   1  11   0          0.34          0.66         1.11 o                         
   2  11   0        602.50        555.64        13.30 o                         
   3  11   0        154.56        148.13         5.19 o                         
   4  11   0         24.07         24.66         2.35 o                         
   5  11   0         23.97         23.15         2.02 o                         
   6  11   0         66.55         67.96         3.54 o                         
   7  11   0          8.57          6.88         1.35 o                         
   8  11   0         44.19         41.14         2.96 o                         
   9  11   0        372.32        370.83        17.30 o                         
   0  12   0        106.76        112.36         6.28 o                         
   1  12   0         75.41         79.68         3.68 o                         
   2  12   0        150.84        144.43         6.31 o                         
   3  12   0          0.21          0.64         1.20 o                         
   4  12   0          0.80          0.48         1.13 o                         
   5  12   0        296.39        292.13         8.37 o                         
   6  12   0         16.28         10.30         1.49 o                         
   7  12   0         25.09         21.01         2.44 o                         
   1  13   0         62.53         59.94         3.45 o                         
   2  13   0        303.95        292.37        10.07 o                         
   3  13   0        176.83        178.83         6.68 o                         
   4  13   0          0.71          1.87         1.24 o                         
 -15   1   1         10.85         10.79         1.39 o                         
 -14   1   1        104.01         85.91         4.17 o                         
 -13   1   1          1.97          2.30         1.14 o                         
 -12   1   1         34.33         29.29         3.21 o                         
 -11   1   1        194.94        209.35         5.66 o                         
 -10   1   1        152.11        161.69         4.54 o                         
  -9   1   1         37.49         36.99         3.22 o                         
  -8   1   1        356.75        361.18         7.74 o                         
  -7   1   1        991.17       1038.89        37.72 o                         
  -6   1   1          3.51          6.03         1.50 o                         
  -5   1   1       5889.53       5776.01       199.57 o                         
  -4   1   1       6615.95       6516.77       388.83 o                         
  -3   1   1        326.07        365.38        16.46 o                         
  -2   1   1        165.76        143.37         6.36 o                         
  -1   1   1         13.44         14.12         1.00 o                         
   0   1   1        301.28        309.71        10.96 o                         
   1   1   1        219.73        258.20         9.35 o                         
   2   1   1       1470.00       1430.32        49.80 o                         
   3   1   1       3201.74       3203.31       110.77 o                         
   4   1   1        551.51        530.32        19.33 o                         
   5   1   1        168.03        167.88         7.13 o                         
   6   1   1       3670.23       3692.43        99.21 o                         
   7   1   1         42.10         35.23         2.54 o                         
   8   1   1        325.24        295.87         6.81 o                         
   9   1   1          0.29          2.63         0.98 o                         
  10   1   1        410.17        440.61         8.24 o                         
  11   1   1        406.17        428.62         7.54 o                         
  12   1   1         83.34         96.36         3.49 o                         
  13   1   1          0.53          0.40         1.15 o                         
  14   1   1          3.66          2.85         1.28 o                         
 -15   2   1         33.28         20.36         2.16 o                         
 -14   2   1        287.73        315.69         7.77 o                         
 -13   2   1          8.23          8.70         1.30 o                         
 -12   2   1          0.04          0.97         1.31 o                         
 -11   2   1         45.41         48.00         2.90 o                         
 -10   2   1         12.24         16.26         1.85 o                         
  -9   2   1        309.71        307.38         7.80 o                         
  -8   2   1         14.58         19.05         1.84 o                         
  -7   2   1        101.54        134.80         5.18 o                         
  -6   2   1       4005.10       3836.71       115.24 o                         
  -5   2   1       1270.21       1070.97        46.90 o                         
  -4   2   1       2995.03       2967.46       126.28 o                         
  -3   2   1       2652.50       2465.83       114.61 o                         
  -2   2   1        442.35        432.06        55.13 o                         
   0   2   1        245.48        253.25         9.31 o                         
   1   2   1        142.76        139.33         6.68 o                         
   3   2   1        353.16        391.54        14.51 o                         
   4   2   1       5664.93       5487.17       205.37 o                         
   5   2   1         91.64        116.30         3.94 o                         
   6   2   1        440.31        479.20        20.48 o                         
   7   2   1        163.72        152.13         4.42 o                         
   8   2   1        544.73        539.25         9.54 o                         
   9   2   1         16.37         14.25         1.21 o                         
  10   2   1         12.08          5.23         1.13 o                         
  11   2   1          5.55          3.98         1.16 o                         
  12   2   1         43.16         41.34         2.70 o                         
  13   2   1         87.35         87.64         3.27 o                         
  14   2   1        533.39        532.35        14.26 o                         
 -15   3   1        117.53        127.14         8.59 o                         
 -14   3   1          2.95          4.22         1.39 o                         
 -13   3   1         43.87         50.19         2.83 o                         
 -12   3   1          2.20          1.61         1.40 o                         
 -11   3   1         55.66         61.98         3.36 o                         
 -10   3   1        634.69        616.01        12.17 o                         
  -9   3   1        211.37        220.09         5.25 o                         
  -8   3   1        281.91        280.82         6.29 o                         
  -7   3   1         61.04         54.17         2.52 o                         
  -6   3   1        136.19        119.55         4.69 o                         
  -5   3   1      10452.27      10585.96       364.59 o                         
  -4   3   1       2681.14       2704.83       196.07 o                         
  -3   3   1         77.89        107.53         6.14 o                         
   0   3   1       3732.52       3728.48       128.70 o                         
   2   3   1         45.39         62.09         4.04 o                         
   3   3   1         37.33         52.25         2.95 o                         
   4   3   1        258.66        269.38        10.68 o                         
   5   3   1          3.06          1.51         0.88 o                         
   6   3   1       3997.60       3890.94        95.40 o                         
   7   3   1          0.24          3.36         1.04 o                         
   8   3   1        153.26        173.03         4.09 o                         
   9   3   1          2.54          1.44         0.98 o                         
  10   3   1        202.42        198.36         4.49 o                         
  11   3   1        344.11        332.52         8.37 o                         
  12   3   1        138.92        139.36         4.96 o                         
  13   3   1         11.38          9.01         1.41 o                         
  14   3   1        153.65        150.53         4.72 o                         
 -14   4   1        100.75        113.41         4.00 o                         
 -13   4   1         13.96         11.24         1.64 o                         
 -12   4   1          3.80          4.84         2.67 o                         
 -11   4   1          0.72          0.69         1.23 o                         
 -10   4   1        309.60        298.49         7.53 o                         
  -9   4   1        495.79        520.31        12.22 o                         
  -8   4   1          0.21          0.53         1.27 o                         
  -7   4   1       1864.91       1894.12        38.77 o                         
  -6   4   1       3455.89       3282.83       104.43 o                         
  -5   4   1        162.20        160.10         8.32 o                         
  -4   4   1        161.13        158.00         9.72 o                         
  -3   4   1        109.65         82.18         5.44 o                         
  -2   4   1       1853.20       1838.37        75.96 o                         
  -1   4   1       1542.00       1557.46        67.97 o                         
   0   4   1         51.48         82.68         4.04 o                         
   1   4   1       5959.85       6427.09       401.42 o                         
   2   4   1       2691.15       2935.46       126.11 o                         
   3   4   1         65.52         84.03         5.60 o                         
   4   4   1        100.42         86.27         3.73 o                         
   5   4   1        120.00        130.71         5.10 o                         
   6   4   1         86.37        124.84         3.60 o                         
   7   4   1        976.47       1026.11        25.22 o                         
   8   4   1       1059.90       1067.54        17.61 o                         
   9   4   1          0.11          0.58         1.11 o                         
  10   4   1          8.19         10.19         1.26 o                         
  11   4   1         29.34         34.94         2.40 o                         
  12   4   1          3.29          5.65         1.30 o                         
  13   4   1        121.88        130.07         4.63 o                         
  14   4   1        139.49        143.41         8.34 o                         
 -14   5   1          1.57          1.81         1.11 o                         
 -13   5   1          0.22         -0.36         1.69 o                         
 -12   5   1        316.25        322.00         9.14 o                         
 -11   5   1         10.89          9.24         1.54 o                         
 -10   5   1       1321.48       1298.82        23.86 o                         
  -9   5   1        165.99        168.82         5.03 o                         
  -8   5   1         25.78         26.83         1.66 o                         
  -7   5   1        790.08        784.45        16.10 o                         
  -6   5   1        145.47        145.61         4.23 o                         
  -5   5   1       1858.15       1885.60        47.07 o                         
  -4   5   1       1513.96       1432.19        35.92 o                         
  -3   5   1        283.16        302.10         9.37 o                         
  -2   5   1       1022.06       1052.09        32.70 o                         
  -1   5   1        577.19        571.40        21.10 o                         
   0   5   1         56.87         64.24         3.24 o                         
   1   5   1       1439.49       1518.47        42.08 o                         
   2   5   1        259.90        289.36        12.06 o                         
   3   5   1        408.85        427.57        11.60 o                         
   4   5   1       1096.96       1081.61        25.46 o                         
   5   5   1        117.26        150.77         3.80 o                         
   6   5   1        924.77        907.51        16.20 o                         
   7   5   1        476.67        476.99         8.63 o                         
   8   5   1        159.93        149.92         4.37 o                         
   9   5   1        160.01        174.84         4.40 o                         
  10   5   1        196.08        197.34         5.45 o                         
  11   5   1         39.54         37.60         2.55 o                         
  12   5   1          8.18         10.63         1.63 o                         
  13   5   1          1.95          3.84         1.08 o                         
 -14   6   1        243.58        254.75         8.75 o                         
 -13   6   1          5.46          5.41         1.37 o                         
 -12   6   1         74.56         74.30         3.46 o                         
 -11   6   1        206.95        217.09         7.47 o                         
 -10   6   1        347.63        299.73        10.62 o                         
  -9   6   1        242.71        216.14         5.44 o                         
  -8   6   1        279.67        282.91         6.10 o                         
  -7   6   1        284.65        294.95         6.07 o                         
  -6   6   1       1115.05       1152.04        21.07 o                         
  -5   6   1        361.74        381.54         7.74 o                         
  -4   6   1         72.89         50.98         2.07 o                         
  -3   6   1        495.66        387.16         9.32 o                         
  -2   6   1         27.53         25.19         1.71 o                         
  -1   6   1         10.51          4.84         1.13 o                         
   0   6   1        618.43        752.27        26.20 o                         
   1   6   1        353.56        447.15        13.24 o                         
   2   6   1       4016.38       4051.59        92.15 o                         
   3   6   1          1.12          3.71         1.58 o                         
   4   6   1        155.85        140.71         3.57 o                         
   5   6   1       1641.42       1576.82        26.56 o                         
   6   6   1         51.80         58.84         2.36 o                         
   7   6   1        243.00        246.09         5.60 o                         
   8   6   1          3.14          4.80         1.05 o                         
   9   6   1         74.44         66.71         2.95 o                         
  10   6   1        292.50        315.76         7.61 o                         
  11   6   1         28.72         33.81         2.72 o                         
  12   6   1         43.23         38.40         3.37 o                         
  13   6   1         72.00         73.91         3.52 o                         
 -13   7   1          3.12          3.52         1.23 o                         
 -12   7   1        190.45        211.19         6.19 o                         
 -11   7   1          1.26          3.09         1.43 o                         
 -10   7   1         16.72         16.72         2.55 o                         
  -9   7   1        269.05        267.14         6.84 o                         
  -8   7   1       2022.82       1930.11        32.07 o                         
  -7   7   1       1752.73       1762.15        28.52 o                         
  -6   7   1        358.91        395.92         7.98 o                         
  -5   7   1       3794.18       3697.22        59.80 o                         
  -4   7   1       1204.10       1115.31        18.20 o                         
  -3   7   1        642.12        696.67        12.67 o                         
  -2   7   1       4362.22       4523.24        82.09 o                         
  -1   7   1        858.48        890.00        21.18 o                         
   0   7   1       1193.57       1300.65        29.07 o                         
   1   7   1        245.77        249.25         6.23 o                         
   2   7   1        195.86        215.04         4.62 o                         
   3   7   1        145.22        158.37         4.54 o                         
   4   7   1        803.03        742.55        12.57 o                         
   5   7   1       5298.94       5332.59        95.21 o                         
   6   7   1        212.27        217.89         4.92 o                         
   7   7   1        217.37        208.43         4.97 o                         
   8   7   1        653.74        666.42        11.61 o                         
   9   7   1          2.09          2.16         1.14 o                         
  10   7   1        201.47        210.48         5.75 o                         
  11   7   1         33.86         44.09         3.42 o                         
  12   7   1         14.98         18.60         3.08 o                         
 -12   8   1          3.62          4.40         1.15 o                         
 -11   8   1          9.58          8.21         1.33 o                         
 -10   8   1        109.69        111.12         4.73 o                         
  -9   8   1        119.77        124.14         6.59 o                         
  -8   8   1         37.20         33.62         3.50 o                         
  -7   8   1        196.25        203.61         5.06 o                         
  -6   8   1        816.86        811.40        14.32 o                         
  -5   8   1       1477.29       1458.59        25.46 o                         
  -4   8   1       1735.19       1659.97        31.13 o                         
  -3   8   1       1709.05       1656.70        28.55 o                         
  -2   8   1          2.18          4.35         1.44 o                         
  -1   8   1         13.16          9.31         1.25 o                         
   0   8   1         84.70         64.52         2.77 o                         
   1   8   1        948.21        939.61        16.81 o                         
   2   8   1         36.83         46.22         2.16 o                         
   3   8   1        383.23        363.30         7.12 o                         
   4   8   1       1029.27        978.63        17.40 o                         
   5   8   1        674.16        687.87        12.85 o                         
   6   8   1        302.64        318.16         6.59 o                         
   7   8   1         11.65         10.46         1.25 o                         
   8   8   1         37.22         32.40         3.48 o                         
   9   8   1         56.01         59.41         3.26 o                         
  10   8   1          8.95         11.78         1.71 o                         
  11   8   1        224.94        239.04         7.88 o                         
  12   8   1        244.95        245.60         8.48 o                         
 -11   9   1        222.27        226.93         7.36 o                         
 -10   9   1          1.90          2.27         1.18 o                         
  -9   9   1        443.84        438.55        10.85 o                         
  -8   9   1        746.18        794.07        18.30 o                         
  -7   9   1       1346.95       1326.41        27.79 o                         
  -6   9   1        731.77        736.00        15.68 o                         
  -5   9   1        688.40        679.10        16.05 o                         
  -4   9   1       1378.23       1327.66        25.27 o                         
  -3   9   1          0.02          0.89         1.08 o                         
  -2   9   1        425.35        396.60         8.35 o                         
  -1   9   1       4870.10       4793.05        83.65 o                         
   0   9   1         33.06         33.55         1.99 o                         
   1   9   1        211.71        219.11         5.56 o                         
   2   9   1       1616.59       1579.58        31.44 o                         
   3   9   1        234.34        235.71         5.42 o                         
   4   9   1         59.25         68.37         2.77 o                         
   5   9   1       2423.69       2391.00        42.40 o                         
   6   9   1        593.89        600.72        11.86 o                         
   7   9   1          4.03          7.95         1.29 o                         
   8   9   1        365.03        359.63         9.09 o                         
   9   9   1        849.37        924.52        22.22 o                         
  10   9   1        227.62        224.28         6.43 o                         
  11   9   1          4.16          2.11         1.26 o                         
 -10  10   1        420.45        449.50        23.48 o                         
  -9  10   1         74.59         72.89         3.99 o                         
  -8  10   1        146.10        150.31         5.20 o                         
  -7  10   1        804.95        772.75        17.77 o                         
  -6  10   1        259.77        263.17         7.79 o                         
  -5  10   1          8.00          7.52         1.30 o                         
  -4  10   1        185.18        189.58         6.62 o                         
  -3  10   1        662.49        645.13        13.12 o                         
  -2  10   1        332.79        320.45         7.76 o                         
  -1  10   1          0.69          0.39         1.19 o                         
   0  10   1       1619.06       1565.97        29.72 o                         
   1  10   1        730.93        721.39        14.57 o                         
   2  10   1         10.24         10.12         1.28 o                         
   3  10   1        294.25        309.55         8.69 o                         
   4  10   1        201.97        205.30         5.41 o                         
   5  10   1        138.28        126.10         4.04 o                         
   6  10   1          0.64          0.56         1.08 o                         
   7  10   1         76.94         75.17         3.49 o                         
   8  10   1        183.94        190.91         5.45 o                         
   9  10   1        318.77        319.40         8.57 o                         
  10  10   1          6.64          3.40         1.54 o                         
  -9  11   1         23.05         28.60         4.86 o                         
  -8  11   1        272.51        258.38         8.68 o                         
  -7  11   1          0.67          1.67         1.06 o                         
  -6  11   1          4.27          4.01         1.29 o                         
  -5  11   1        120.36        108.37         4.17 o                         
  -4  11   1        176.74        155.81         5.07 o                         
  -3  11   1         26.42         20.86         1.98 o                         
  -2  11   1        788.31        790.22        18.13 o                         
  -1  11   1        974.89        989.09        22.30 o                         
   0  11   1        131.59        131.32         4.71 o                         
   1  11   1        856.49        837.98        26.23 o                         
   2  11   1       2448.22       2478.14        57.13 o                         
   3  11   1        198.84        182.80         5.47 o                         
   4  11   1         49.80         52.76         3.26 o                         
   5  11   1         58.79         58.86         3.28 o                         
   6  11   1          2.60          4.00         1.34 o                         
   7  11   1         35.80         38.20         2.53 o                         
   8  11   1        512.25        523.96        16.99 o                         
  -7  12   1        368.24        380.25        12.77 o                         
  -6  12   1        146.71        147.61         6.29 o                         
  -5  12   1        192.21        185.49         6.51 o                         
  -4  12   1          4.59          6.86         1.31 o                         
  -3  12   1          1.72          1.19         1.08 o                         
  -2  12   1        284.07        280.80         9.49 o                         
  -1  12   1          0.44          0.97         1.19 o                         
   0  12   1       1183.21       1178.56        43.82 o                         
   1  12   1          1.42          1.21         1.22 o                         
   2  12   1        136.39        137.08         9.10 o                         
   3  12   1         35.91         38.23         2.90 o                         
   4  12   1        324.57        319.75        10.02 o                         
   5  12   1         10.48          8.78         1.21 o                         
   6  12   1        213.59        231.30         6.74 o                         
  -4  13   1        268.86        282.70        14.55 o                         
  -3  13   1         48.30         62.37         5.14 o                         
  -2  13   1        108.30        115.40         4.57 o                         
  -1  13   1        295.25        303.17         9.40 o                         
   0  13   1         78.99         81.48         3.90 o                         
   1  13   1         49.45         45.13         2.87 o                         
   2  13   1        321.94        308.16         9.35 o                         
   3  13   1          2.48          2.68         1.23 o                         
   4  13   1         74.62         76.43         3.54 o                         
 -15   0   2         52.25         50.82         4.66 o                         
 -14   0   2        608.81        664.46        21.90 o                         
 -13   0   2        525.42        551.72        19.11 o                         
 -12   0   2         18.74         16.58         4.06 o                         
 -11   0   2       1181.51       1136.17        32.76 o                         
 -10   0   2       8899.86       8400.24       225.45 o                         
  -9   0   2       8621.37       8249.30       220.63 o                         
  -8   0   2         72.47         91.07         7.00 o                         
  -7   0   2       5159.90       4921.74       209.30 o                         
  -6   0   2       2426.78       2266.06       137.97 o                         
  -3   0   2       7215.32       6977.61       415.55 o                         
   2   0   2        292.31        299.90        19.35 o                         
   3   0   2        522.69        644.21        40.13 o                         
   4   0   2        224.60        276.59        18.69 o                         
   5   0   2         53.29         95.69         8.33 o                         
   6   0   2        229.93        280.62         9.86 o                         
   7   0   2        622.70        642.99        18.04 o                         
   8   0   2        535.15        498.80        13.16 o                         
   9   0   2       1217.48       1202.64        32.36 o                         
  10   0   2         30.91         27.16         2.32 o                         
  11   0   2       3142.20       2930.34        63.85 o                         
  12   0   2        456.53        422.80        12.35 o                         
  13   0   2         29.32         33.64         2.88 o                         
  14   0   2         27.23         24.74         3.28 o                         
 -15   1   2        113.38        103.97         3.83 o                         
 -14   1   2          0.65          0.01         1.15 o                         
 -13   1   2         93.72         94.19         3.65 o                         
 -12   1   2        102.34         97.21         3.42 o                         
 -11   1   2       3558.79       3370.96        62.18 o                         
 -10   1   2        280.03        254.62         6.43 o                         
  -9   1   2        119.70        121.40         5.29 o                         
  -8   1   2       1294.14       1164.09        25.96 o                         
  -7   1   2        170.65        148.41         7.09 o                         
  -6   1   2        178.70        224.66        11.85 o                         
  -5   1   2       1689.05       1478.14        65.49 o                         
  -4   1   2          4.71          7.42         0.91 o                         
  -3   1   2        824.90        769.80        24.24 o                         
   1   1   2       2441.02       2395.80        82.89 o                         
   3   1   2       1321.64       1297.61        46.42 o                         
   4   1   2       2132.20       2243.12       163.58 o                         
   5   1   2        539.30        503.76        13.29 o                         
   6   1   2        111.20        102.63         5.33 o                         
   7   1   2        490.23        555.63        11.70 o                         
   8   1   2          1.65          1.93         0.86 o                         
   9   1   2       1038.53        929.13        19.04 o                         
  10   1   2        754.70        751.64        13.01 o                         
  11   1   2        441.07        441.30         9.83 o                         
  12   1   2          7.16          4.66         1.32 o                         
  13   1   2        682.21        630.31        12.42 o                         
  14   1   2       1061.13       1086.69        27.47 o                         
 -15   2   2          6.01          6.37         1.34 o                         
 -14   2   2        158.42        174.58         5.40 o                         
 -13   2   2        188.00        187.20         5.29 o                         
 -12   2   2        708.17        663.16        16.23 o                         
 -11   2   2          8.69         11.08         1.43 o                         
 -10   2   2       2281.64       2225.66        41.28 o                         
  -9   2   2       2712.57       2602.50        44.14 o                         
  -8   2   2          0.98          2.64         1.05 o                         
  -7   2   2        136.47        109.16         5.06 o                         
  -6   2   2       1730.44       1649.25        75.31 o                         
  -5   2   2        667.22        705.37        28.31 o                         
  -2   2   2       4030.80       3969.82       167.91 o                         
  -1   2   2        241.31        190.62         8.82 o                         
   0   2   2       3452.59       3392.93       116.97 o                         
   2   2   2       2230.99       2189.25        76.19 o                         
   3   2   2          0.82          3.19         1.43 o                         
   4   2   2       4723.72       4315.28       149.35 o                         
   5   2   2        107.75        178.13         5.14 o                         
   6   2   2       2975.14       2994.36        78.09 o                         
   7   2   2       2440.67       2515.65        49.05 o                         
   8   2   2         28.61         19.38         1.38 o                         
   9   2   2        436.45        430.75         7.67 o                         
  10   2   2        235.51        231.19         5.15 o                         
  11   2   2        456.79        424.48         9.45 o                         
  12   2   2         20.35         16.74         2.20 o                         
  13   2   2          0.07         -0.87         1.04 o                         
  14   2   2        275.27        276.67        12.41 o                         
 -15   3   2         75.10         86.13         3.73 o                         
 -14   3   2        221.63        225.31        10.77 o                         
 -13   3   2          4.99          5.59         1.41 o                         
 -12   3   2         18.34         15.95         1.68 o                         
 -11   3   2        676.61        667.56        13.74 o                         
 -10   3   2        564.93        544.90        14.27 o                         
  -9   3   2        128.67        126.83         3.85 o                         
  -8   3   2        148.89        136.83         4.25 o                         
  -7   3   2       1076.76       1059.20        25.26 o                         
  -6   3   2        195.54        206.89         7.61 o                         
  -5   3   2       2442.49       2277.19        84.79 o                         
  -4   3   2        175.62        228.87        11.53 o                         
  -3   3   2       5244.44       5036.28       301.66 o                         
  -2   3   2       2849.98       3164.95       120.96 o                         
  -1   3   2       1802.36       1732.41        60.61 o                         
   0   3   2       4354.96       4378.31       240.76 o                         
   1   3   2          1.02          0.89         0.56 o                         
   2   3   2        609.65        685.64        24.80 o                         
   3   3   2        329.62        265.52        10.55 o                         
   4   3   2       3059.89       3088.40        70.37 o                         
   5   3   2        194.07        141.55         4.84 o                         
   6   3   2         21.15         18.80         1.61 o                         
   7   3   2        364.83        367.96         6.88 o                         
   8   3   2        103.81        110.26         3.20 o                         
   9   3   2         26.61         22.32         1.56 o                         
  10   3   2       2526.12       2461.10        38.01 o                         
  11   3   2         28.81         20.09         1.49 o                         
  12   3   2       1545.38       1575.93        33.73 o                         
  13   3   2        581.31        604.72        12.60 o                         
  14   3   2        297.06        311.24        14.39 o                         
 -15   4   2         88.93         88.78         3.91 o                         
 -14   4   2         61.18         59.25         3.07 o                         
 -13   4   2         53.81         56.82         3.16 o                         
 -12   4   2        523.54        510.16        11.49 o                         
 -11   4   2          0.16          1.08         1.32 o                         
 -10   4   2        942.64        916.37        20.49 o                         
  -9   4   2        114.91        133.71         4.66 o                         
  -8   4   2         33.30         36.26         2.19 o                         
  -7   4   2        863.74        926.36        20.96 o                         
  -6   4   2        881.00        801.70        26.42 o                         
  -5   4   2        375.14        391.11        13.29 o                         
  -4   4   2       1539.14       1540.04        78.62 o                         
  -3   4   2         29.07         23.11         2.87 o                         
  -2   4   2        328.66        331.37        13.01 o                         
  -1   4   2       3995.03       4437.01       189.25 o                         
   0   4   2       2547.39       2695.57        93.83 o                         
   1   4   2        424.61        381.88        14.49 o                         
   2   4   2        306.06        341.57        14.88 o                         
   3   4   2       3271.67       3190.58        67.81 o                         
   4   4   2         93.35         82.33         3.07 o                         
   5   4   2          6.15          2.90         0.97 o                         
   6   4   2       4641.80       4820.08        91.64 o                         
   7   4   2        295.85        297.51         5.85 o                         
   8   4   2         32.88         45.25         2.32 o                         
   9   4   2        122.14        123.73         3.52 o                         
  10   4   2         36.89         34.66         2.05 o                         
  11   4   2         19.99         24.31         2.02 o                         
  12   4   2        113.17         96.93         3.64 o                         
  13   4   2         83.14         81.08         3.44 o                         
 -14   5   2          6.61          6.62         1.21 o                         
 -13   5   2        110.94        117.93         5.24 o                         
 -12   5   2         61.28         62.79         3.25 o                         
 -11   5   2         73.29         96.06         4.82 o                         
 -10   5   2         47.31         36.87         3.24 o                         
  -9   5   2       1205.32       1165.32        20.73 o                         
  -8   5   2        398.69        375.79         9.24 o                         
  -7   5   2        362.78        343.71         9.21 o                         
  -6   5   2          4.05          6.66         1.97 o                         
  -5   5   2        782.87        689.33        18.19 o                         
  -4   5   2       1627.90       1582.74        43.58 o                         
  -3   5   2        343.01        379.47        10.41 o                         
  -2   5   2       1433.70       1532.88        67.12 o                         
  -1   5   2       1390.64       1325.43        40.70 o                         
   0   5   2         45.42         67.89         3.02 o                         
   1   5   2       1835.09       1900.14        82.13 o                         
   2   5   2        225.52        209.36         6.25 o                         
   3   5   2        214.16        217.27         6.08 o                         
   4   5   2         16.98         11.59         1.13 o                         
   5   5   2          5.05          7.00         1.06 o                         
   6   5   2        308.99        287.23         5.82 o                         
   7   5   2        674.90        646.58        12.73 o                         
   8   5   2        127.38        112.71         3.57 o                         
   9   5   2        148.94        141.94         3.89 o                         
  10   5   2        898.35        873.83        15.94 o                         
  11   5   2        311.53        326.85         7.80 o                         
  12   5   2        430.76        401.87        16.64 o                         
  13   5   2         62.00         63.12         3.02 o                         
 -14   6   2        202.56        193.84        10.00 o                         
 -13   6   2         95.54         96.14         4.01 o                         
 -12   6   2       1822.21       1781.56        39.11 o                         
 -11   6   2         23.88         25.85         2.83 o                         
 -10   6   2         35.29         26.20         2.83 o                         
  -9   6   2       2296.94       2166.31        51.28 o                         
  -8   6   2        374.73        367.58         8.39 o                         
  -7   6   2        154.04        130.55         3.91 o                         
  -6   6   2       2605.98       2598.09        39.64 o                         
  -5   6   2          0.80          3.48         1.04 o                         
  -4   6   2        129.64        117.06         3.44 o                         
  -3   6   2        630.37        667.53        18.25 o                         
  -2   6   2        954.29        993.23        27.72 o                         
  -1   6   2        996.50       1014.86        33.46 o                         
   0   6   2       6454.02       6145.94       164.68 o                         
   1   6   2         11.41         13.04         1.46 o                         
   2   6   2        997.75       1057.28        25.20 o                         
   3   6   2        344.62        327.14         6.49 o                         
   4   6   2         14.84         13.37         1.47 o                         
   5   6   2       1312.16       1266.79        19.89 o                         
   6   6   2         42.59         51.04         2.34 o                         
   7   6   2          9.47         12.84         1.52 o                         
   8   6   2        325.47        312.17         6.43 o                         
   9   6   2        935.03        901.29        19.23 o                         
  10   6   2        615.06        641.62        13.96 o                         
  11   6   2        220.99        227.32         6.03 o                         
  12   6   2        173.14        156.71         7.68 o                         
  13   6   2         50.20         45.68         4.81 o                         
 -13   7   2         52.76         57.34         3.39 o                         
 -12   7   2          9.15          9.96         1.39 o                         
 -11   7   2        327.57        336.52         8.75 o                         
 -10   7   2        123.09        124.17         5.34 o                         
  -9   7   2       1642.30       1627.17        34.13 o                         
  -8   7   2         10.49         13.26         1.42 o                         
  -7   7   2        179.21        174.28         4.40 o                         
  -6   7   2        341.25        343.04         7.37 o                         
  -5   7   2       1283.18       1223.97        20.59 o                         
  -4   7   2       3061.73       3007.31        55.00 o                         
  -3   7   2        534.80        549.39        10.83 o                         
  -2   7   2         34.89         49.98         2.57 o                         
  -1   7   2         91.93         93.61         4.00 o                         
   0   7   2       2048.36       2100.26        44.18 o                         
   1   7   2       1682.97       1652.95        27.35 o                         
   2   7   2       2432.57       2444.77        39.84 o                         
   3   7   2        201.74        193.84         4.15 o                         
   4   7   2         15.35          8.33         1.09 o                         
   5   7   2          0.70          1.47         1.01 o                         
   6   7   2       1050.55       1023.88        19.23 o                         
   7   7   2        414.09        399.88         8.12 o                         
   8   7   2         13.22         12.36         1.63 o                         
   9   7   2         19.15         20.00         2.17 o                         
  10   7   2          1.01          1.80         1.23 o                         
  11   7   2          0.22         -0.43         1.34 o                         
  12   7   2         38.80         43.89         3.05 o                         
 -12   8   2        124.09        131.96         4.76 o                         
 -11   8   2         15.48         16.63         1.72 o                         
 -10   8   2        269.18        253.42         7.41 o                         
  -9   8   2          4.93          7.51         1.58 o                         
  -8   8   2        195.67        207.92         6.31 o                         
  -7   8   2        111.58        122.12         3.97 o                         
  -6   8   2       1007.17        943.10        17.83 o                         
  -5   8   2        534.45        554.44        10.96 o                         
  -4   8   2        342.83        334.21         7.36 o                         
  -3   8   2        502.07        486.73         9.33 o                         
  -2   8   2        139.84        142.60         4.12 o                         
  -1   8   2        447.49        458.15         9.27 o                         
   0   8   2        376.70        400.24         7.96 o                         
   1   8   2       3347.38       3233.06        50.69 o                         
   2   8   2         21.80         25.08         1.50 o                         
   3   8   2          1.76          3.03         1.19 o                         
   4   8   2         90.52         93.97         3.23 o                         
   5   8   2        477.35        484.03         9.88 o                         
   6   8   2         24.68         24.07         1.99 o                         
   7   8   2          3.93          4.28         1.24 o                         
   8   8   2        298.30        284.68         6.63 o                         
   9   8   2        477.10        465.71        11.39 o                         
  10   8   2         28.96         33.31         2.67 o                         
  11   8   2         92.74         76.17         4.03 o                         
 -11   9   2          4.26          3.93         1.33 o                         
 -10   9   2        145.69        149.96         5.48 o                         
  -9   9   2          0.04          0.60         1.30 o                         
  -8   9   2         17.34         17.81         1.70 o                         
  -7   9   2         60.32         64.57         3.16 o                         
  -6   9   2         47.75         41.15         3.11 o                         
  -5   9   2        435.30        430.14         9.73 o                         
  -4   9   2        549.12        560.44        11.56 o                         
  -3   9   2          0.92          1.52         1.08 o                         
  -2   9   2          2.46          7.26         2.51 o                         
  -1   9   2        526.31        492.94         9.65 o                         
   0   9   2        102.90        106.49         3.44 o                         
   1   9   2       1443.09       1483.89        28.33 o                         
   2   9   2         66.26         61.48         2.74 o                         
   3   9   2        558.28        557.17        10.26 o                         
   4   9   2       1405.67       1397.78        24.43 o                         
   5   9   2         14.83         12.43         1.37 o                         
   6   9   2        139.91        130.79         4.00 o                         
   7   9   2        265.48        271.05         6.31 o                         
   8   9   2        194.76        190.96         5.07 o                         
   9   9   2         37.20         29.95         2.44 o                         
  10   9   2         12.48         11.55         1.43 o                         
 -10  10   2          0.95         -0.94         1.30 o                         
  -9  10   2        277.65        293.39        12.01 o                         
  -8  10   2         63.78         68.93         3.81 o                         
  -7  10   2        450.78        456.70        11.92 o                         
  -6  10   2         10.67          8.50         2.15 o                         
  -5  10   2       1355.58       1305.01        27.49 o                         
  -4  10   2         46.25         39.55         3.05 o                         
  -3  10   2        346.00        336.10         8.03 o                         
  -2  10   2          0.00          0.86         1.05 o                         
  -1  10   2         19.84         17.82         2.12 o                         
   0  10   2        201.84        194.18         5.31 o                         
   1  10   2          6.57          3.98         1.10 o                         
   2  10   2        263.47        258.75         6.34 o                         
   3  10   2        250.03        238.72         6.68 o                         
   4  10   2        189.71        196.32         5.65 o                         
   5  10   2         10.19         12.97         1.62 o                         
   6  10   2        115.72        119.59         4.21 o                         
   7  10   2        514.58        485.16        12.35 o                         
   8  10   2         22.85         20.31         1.72 o                         
   9  10   2         28.11         25.42         2.29 o                         
  -9  11   2          3.21          0.87         1.34 o                         
  -8  11   2         56.78         54.76         3.83 o                         
  -7  11   2         67.68         57.75         3.64 o                         
  -6  11   2         12.68         14.94         3.07 o                         
  -5  11   2         47.44         44.38         2.76 o                         
  -4  11   2        384.95        369.90         9.75 o                         
  -3  11   2         99.38         98.85         4.06 o                         
  -2  11   2        227.82        217.46         9.23 o                         
  -1  11   2        135.38        111.07         4.38 o                         
   0  11   2        943.03        930.20        24.37 o                         
   1  11   2        267.59        272.50         8.64 o                         
   2  11   2        642.05        612.25        15.40 o                         
   3  11   2         14.04         17.50         2.17 o                         
   4  11   2         30.10         27.73         2.48 o                         
   5  11   2         56.83         68.16         3.41 o                         
   6  11   2          9.60          7.43         1.24 o                         
   7  11   2         19.26         17.59         1.79 o                         
   8  11   2         75.37         75.51         4.54 o                         
  -7  12   2         11.59         10.60         6.36 o                         
  -6  12   2        526.89        530.13        14.00 o                         
  -5  12   2         91.08         97.86         4.91 o                         
  -4  12   2         54.33         53.55         3.22 o                         
  -3  12   2        234.88        253.49         9.70 o                         
  -2  12   2        110.49        114.26         4.38 o                         
  -1  12   2         69.92         76.05         3.75 o                         
   0  12   2          8.00          6.59         1.39 o                         
   1  12   2         46.81         41.25         3.10 o                         
   2  12   2        169.51        156.89         6.38 o                         
   3  12   2         12.45          9.29         1.54 o                         
   4  12   2        117.18        129.17         4.95 o                         
   5  12   2         13.10         13.67         1.57 o                         
   6  12   2          4.42          2.06         1.23 o                         
  -4  13   2         14.64         20.39         2.49 o                         
  -3  13   2         42.02         39.60         3.00 o                         
  -2  13   2        126.00        115.95         4.54 o                         
  -1  13   2         21.37         18.46         1.90 o                         
   0  13   2         60.80         45.19         3.45 o                         
   1  13   2          9.39          7.30         1.42 o                         
   2  13   2         10.38          9.55         1.27 o                         
   3  13   2        115.70        123.65         4.99 o                         
 -15   1   3         61.43         54.28         2.88 o                         
 -14   1   3        438.65        446.10        10.36 o                         
 -13   1   3          0.27         -1.21         1.21 o                         
 -12   1   3        465.13        456.94        10.01 o                         
 -11   1   3         76.03         77.57         3.29 o                         
 -10   1   3         58.74         50.40         2.73 o                         
  -9   1   3        117.13        108.42         4.02 o                         
  -8   1   3        192.37        229.50         7.69 o                         
  -7   1   3       2328.05       2646.94       113.92 o                         
  -6   1   3         27.57         39.49         4.48 o                         
  -5   1   3         23.70         34.17         2.14 o                         
  -3   1   3       4849.46       4911.87       145.99 o                         
  -2   1   3         36.62         25.74         2.14 o                         
  -1   1   3       3703.66       3975.73       167.95 o                         
   1   1   3       1375.25       1370.34        58.88 o                         
   2   1   3         91.13        109.38         7.00 o                         
   3   1   3       1044.47       1042.44        37.87 o                         
   4   1   3       2065.23       2087.38        63.35 o                         
   5   1   3        990.99       1007.27        28.12 o                         
   6   1   3         77.03         79.83         2.62 o                         
   7   1   3          3.02          2.86         1.16 o                         
   8   1   3         29.94         30.86         1.73 o                         
   9   1   3        190.85        175.39         4.56 o                         
  10   1   3         29.57         32.32         1.78 o                         
  11   1   3        138.01        131.95         4.09 o                         
  12   1   3         15.09          9.63         1.39 o                         
  13   1   3        272.64        287.89         7.95 o                         
  14   1   3          0.47          2.24         2.01 o                         
 -15   2   3         24.74         26.52         2.19 o                         
 -14   2   3         53.68         49.81         2.91 o                         
 -13   2   3         76.63         83.61         4.14 o                         
 -12   2   3        488.22        472.63         9.87 o                         
 -11   2   3          2.81          5.68         1.30 o                         
 -10   2   3       3876.54       3836.32        77.54 o                         
  -9   2   3        521.74        509.39        11.22 o                         
  -8   2   3         70.85         70.33         6.41 o                         
  -7   2   3       1944.19       2196.51        92.77 o                         
  -6   2   3          7.02         12.74         1.38 o                         
  -5   2   3       3724.55       3942.01       136.48 o                         
  -4   2   3       1713.30       1653.67        77.34 o                         
  -3   2   3       1393.30       1376.20        41.66 o                         
  -2   2   3         15.10         18.42         1.24 o                         
  -1   2   3         16.09         12.92         1.51 o                         
   0   2   3         10.58          6.04         0.88 o                         
   1   2   3        559.95        584.10        21.07 o                         
   2   2   3         36.48         40.71         2.52 o                         
   3   2   3       1718.24       1630.05        57.44 o                         
   4   2   3         30.12         47.03         2.27 o                         
   5   2   3        299.11        290.00         7.72 o                         
   6   2   3        610.67        663.37        12.58 o                         
   7   2   3          4.80          6.24         1.03 o                         
   8   2   3        108.03        102.13         3.02 o                         
   9   2   3         59.29         48.13         2.52 o                         
  10   2   3          7.54         10.42         1.27 o                         
  11   2   3          6.48          9.20         1.25 o                         
  12   2   3        535.08        576.70        13.05 o                         
  13   2   3          2.52          0.13         1.14 o                         
 -15   3   3         60.76         58.37         2.97 o                         
 -14   3   3        133.81        143.77         4.85 o                         
 -13   3   3        263.17        245.34         7.05 o                         
 -12   3   3        985.53       1010.58        22.77 o                         
 -11   3   3        945.66        938.30        18.56 o                         
 -10   3   3         13.90         13.65         1.61 o                         
  -9   3   3          2.98          6.19         1.84 o                         
  -8   3   3        914.85        953.45        25.37 o                         
  -7   3   3        620.76        718.17        20.87 o                         
  -6   3   3       1302.50       1320.63        33.06 o                         
  -5   3   3          4.42          4.56         1.50 o                         
  -4   3   3       7029.66       7126.36       219.22 o                         
  -3   3   3       7295.62       6871.05       236.95 o                         
  -2   3   3         28.43         47.39         2.66 o                         
  -1   3   3       1036.74        981.71        42.63 o                         
   0   3   3         68.04         50.86         2.74 o                         
   1   3   3       1462.39       1519.85        53.35 o                         
   2   3   3        238.45        265.63        10.53 o                         
   3   3   3       1305.74       1304.70        32.67 o                         
   4   3   3       2774.47       2871.19        61.22 o                         
   5   3   3         34.67         30.42         2.24 o                         
   6   3   3        352.63        414.47         8.13 o                         
   7   3   3        565.01        607.78        10.92 o                         
   8   3   3        679.49        608.50        15.40 o                         
   9   3   3         19.60         15.89         1.32 o                         
  10   3   3          1.75          2.50         1.09 o                         
  11   3   3        419.79        406.61         9.72 o                         
  12   3   3          0.49          1.74         1.11 o                         
  13   3   3          5.25         -0.09         1.11 o                         
 -15   4   3        156.32        162.67         5.28 o                         
 -14   4   3          0.16          0.19         1.05 o                         
 -13   4   3         15.32         18.18         1.62 o                         
 -12   4   3        190.02        179.50         5.07 o                         
 -11   4   3          6.31          5.91         1.51 o                         
 -10   4   3       1040.51       1068.80        24.58 o                         
  -9   4   3         81.86         77.40         3.61 o                         
  -8   4   3          3.81          3.44         1.25 o                         
  -7   4   3        428.65        408.69        11.10 o                         
  -6   4   3         15.80         11.82         1.45 o                         
  -5   4   3        503.71        494.32        13.15 o                         
  -4   4   3        865.63        888.42        32.17 o                         
  -3   4   3        852.81       1024.03        36.82 o                         
  -2   4   3        120.21         74.14         3.86 o                         
  -1   4   3         96.06         91.02         8.47 o                         
   0   4   3       3088.78       3132.21       108.66 o                         
   1   4   3         16.51         33.63         2.10 o                         
   2   4   3       1925.19       2104.36        66.96 o                         
   3   4   3       3390.98       3408.57        72.36 o                         
   4   4   3         58.23         46.69         2.23 o                         
   5   4   3        490.42        486.62         9.23 o                         
   6   4   3          6.85          5.83         1.06 o                         
   7   4   3          2.29          4.16         1.00 o                         
   8   4   3        144.16        160.69         4.12 o                         
   9   4   3        639.01        615.76        10.95 o                         
  10   4   3        105.14        107.06         3.47 o                         
  11   4   3        312.91        320.92         8.72 o                         
  12   4   3         54.62         56.02         3.11 o                         
  13   4   3          2.19          4.48         1.28 o                         
 -14   5   3         73.19         73.20         3.46 o                         
 -13   5   3         96.68         97.95         3.73 o                         
 -12   5   3         52.51         60.60         3.99 o                         
 -11   5   3        997.20       1036.75        27.69 o                         
 -10   5   3         29.96         26.05         2.25 o                         
  -9   5   3       1122.57       1118.90        27.38 o                         
  -8   5   3        117.71        119.25         3.88 o                         
  -7   5   3        884.72        898.67        17.45 o                         
  -6   5   3        268.74        285.94         6.60 o                         
  -5   5   3       1707.30       1799.74        50.91 o                         
  -4   5   3        957.93        926.05        29.30 o                         
  -3   5   3        130.91        191.02         7.30 o                         
  -2   5   3       1286.43       1374.96        42.35 o                         
  -1   5   3       2346.58       2320.13        73.08 o                         
   0   5   3         64.37         92.64         4.26 o                         
   1   5   3       1717.57       1620.42        37.36 o                         
   2   5   3       9386.83       8976.50       202.03 o                         
   3   5   3        717.35        754.49        17.10 o                         
   4   5   3        684.64        699.22        12.82 o                         
   5   5   3        321.46        385.88         7.20 o                         
   6   5   3         39.25         45.54         3.07 o                         
   7   5   3        805.52        783.15        14.57 o                         
   8   5   3         51.87         51.30         2.37 o                         
   9   5   3          3.43          4.84         1.17 o                         
  10   5   3         14.00          6.81         1.25 o                         
  11   5   3         20.10         23.44         2.17 o                         
  12   5   3        459.32        472.11        13.01 o                         
  13   5   3        169.49        187.97         7.93 o                         
 -14   6   3          4.39          3.81         1.39 o                         
 -13   6   3        294.35        309.63         7.93 o                         
 -12   6   3        135.94        132.94         4.66 o                         
 -11   6   3         45.55         41.86         2.83 o                         
 -10   6   3        317.92        309.61         8.45 o                         
  -9   6   3         43.67         42.72         3.03 o                         
  -8   6   3         86.16         98.70         4.00 o                         
  -7   6   3        324.38        318.59         6.78 o                         
  -6   6   3        307.24        312.02         7.30 o                         
  -5   6   3       2500.62       2600.94        50.24 o                         
  -4   6   3       1176.10       1284.06        25.59 o                         
  -3   6   3         98.59         80.25         3.05 o                         
  -2   6   3         19.94         10.73         1.37 o                         
  -1   6   3         64.02         67.56         3.05 o                         
   0   6   3       5222.10       5078.41       124.38 o                         
   1   6   3        518.62        605.59        13.99 o                         
   2   6   3         21.00         37.58         2.47 o                         
   3   6   3         22.58         21.52         2.03 o                         
   4   6   3        495.31        489.69         8.43 o                         
   5   6   3       1105.04       1076.51        17.73 o                         
   6   6   3         17.97         19.07         1.44 o                         
   7   6   3         15.24         11.96         1.33 o                         
   8   6   3        460.47        483.69         9.48 o                         
   9   6   3        139.72        133.59         3.97 o                         
  10   6   3         12.31         16.26         1.52 o                         
  11   6   3        279.58        290.25         8.92 o                         
  12   6   3        273.80        275.03         9.57 o                         
 -13   7   3         70.58         71.86         3.30 o                         
 -12   7   3        183.06        197.34         6.26 o                         
 -11   7   3       1181.83       1269.41        28.22 o                         
 -10   7   3         22.21         17.14         1.62 o                         
  -9   7   3        915.64        914.58        18.98 o                         
  -8   7   3        250.66        257.99         6.55 o                         
  -7   7   3         15.80         14.80         1.52 o                         
  -6   7   3        393.96        367.06         7.66 o                         
  -5   7   3       1358.77       1360.22        24.62 o                         
  -4   7   3       1258.14       1235.34        22.55 o                         
  -3   7   3        115.12        100.60         2.97 o                         
  -2   7   3        965.45       1011.51        20.99 o                         
  -1   7   3          2.51          3.27         0.88 o                         
   0   7   3         93.56         95.97         2.89 o                         
   1   7   3        532.73        569.49        10.61 o                         
   2   7   3        186.82        208.23         4.74 o                         
   3   7   3        114.02        103.70         3.07 o                         
   4   7   3        119.16        118.11         3.91 o                         
   5   7   3        653.38        672.72        12.69 o                         
   6   7   3       1232.61       1184.20        21.85 o                         
   7   7   3        224.65        243.03         5.87 o                         
   8   7   3         56.31         50.98         2.74 o                         
   9   7   3          0.95          2.26         1.17 o                         
  10   7   3         86.40        107.08         4.63 o                         
  11   7   3          0.17          0.52         1.69 o                         
 -13   8   3        185.77        188.53        14.07 o                         
 -12   8   3        594.46        592.24        20.12 o                         
 -11   8   3          0.91          0.30         1.22 o                         
 -10   8   3         65.33         59.47         3.38 o                         
  -9   8   3        299.39        308.74         8.16 o                         
  -8   8   3        264.93        275.97         7.84 o                         
  -7   8   3         37.72         41.02         2.59 o                         
  -6   8   3       2267.75       2200.59        37.69 o                         
  -5   8   3       1660.21       1586.72        29.89 o                         
  -4   8   3         25.58         20.92         2.09 o                         
  -3   8   3       1605.06       1544.55        27.83 o                         
  -2   8   3        212.73        198.77         4.89 o                         
  -1   8   3         53.31         66.27         2.51 o                         
   0   8   3        167.79        178.28         4.24 o                         
   1   8   3        599.51        563.24         9.99 o                         
   2   8   3       1890.04       1834.46        32.93 o                         
   3   8   3        355.93        359.95         6.91 o                         
   4   8   3          2.02          4.98         1.08 o                         
   5   8   3       1379.42       1371.51        24.05 o                         
   6   8   3        861.94        814.29        14.98 o                         
   7   8   3          1.34          3.79         1.54 o                         
   8   8   3        257.14        262.33         6.14 o                         
   9   8   3         67.26         70.41         3.32 o                         
  10   8   3        146.95        123.86         4.40 o                         
  11   8   3        423.02        401.37        15.35 o                         
 -12   9   3         84.17         86.94         3.90 o                         
 -11   9   3       1131.24       1102.63        30.50 o                         
 -10   9   3        211.65        217.10        13.53 o                         
  -9   9   3         79.40         89.66         3.74 o                         
  -8   9   3       1234.25       1179.82        26.42 o                         
  -7   9   3        600.40        556.36        13.39 o                         
  -6   9   3         11.73          9.00         1.40 o                         
  -5   9   3       1336.13       1293.09        24.72 o                         
  -4   9   3       1349.50       1339.22        25.49 o                         
  -3   9   3        185.57        194.86         5.13 o                         
  -2   9   3        341.27        337.07        10.70 o                         
  -1   9   3       1654.18       1579.18        30.03 o                         
   0   9   3         28.91         20.21         1.84 o                         
   1   9   3        498.77        503.31         9.83 o                         
   2   9   3        329.72        314.55         6.44 o                         
   3   9   3        312.36        303.11         6.29 o                         
   4   9   3          3.61          4.53         1.12 o                         
   5   9   3       1201.77       1205.14        25.51 o                         
   6   9   3        833.95        852.17        18.47 o                         
   7   9   3          1.02          3.14         1.06 o                         
   8   9   3          0.80          2.20         1.14 o                         
   9   9   3        100.80        109.55         3.98 o                         
  10   9   3        463.63        439.93        14.46 o                         
 -10  10   3        416.67        404.59        13.45 o                         
  -9  10   3       1162.05       1216.69        30.94 o                         
  -8  10   3          0.27          2.21         1.28 o                         
  -7  10   3        211.04        219.64         6.67 o                         
  -6  10   3        720.31        718.30        16.70 o                         
  -5  10   3        130.28        105.24         3.82 o                         
  -4  10   3          8.74         10.20         1.33 o                         
  -3  10   3        152.83        175.99         6.88 o                         
  -2  10   3        515.12        507.09        10.84 o                         
  -1  10   3        549.68        517.37        10.85 o                         
   0  10   3        155.71        154.79         4.32 o                         
   1  10   3       1666.26       1614.86        32.19 o                         
   2  10   3        476.14        482.05        16.53 o                         
   3  10   3         73.19         77.10         3.42 o                         
   4  10   3         38.89         43.22         2.87 o                         
   5  10   3        257.79        261.71         7.11 o                         
   6  10   3       1125.71       1153.53        27.40 o                         
   7  10   3          7.35          8.53         1.25 o                         
   8  10   3        713.39        721.77        17.35 o                         
   9  10   3        392.74        403.16        14.50 o                         
  -9  11   3        366.78        364.88        14.03 o                         
  -8  11   3        457.89        448.09        12.16 o                         
  -7  11   3        264.72        256.59         7.22 o                         
  -6  11   3          0.07          0.34         1.10 o                         
  -5  11   3        836.33        858.44        19.43 o                         
  -4  11   3        187.25        201.50         5.81 o                         
  -3  11   3         52.61         43.95         3.26 o                         
  -2  11   3        141.34        144.81         5.06 o                         
  -1  11   3        466.72        473.60        13.31 o                         
   0  11   3        521.23        539.13        13.88 o                         
   1  11   3        778.60        777.85        19.05 o                         
   2  11   3          6.48          9.41         1.41 o                         
   3  11   3        130.18        133.99         4.71 o                         
   4  11   3         33.11         33.27         2.98 o                         
   5  11   3          0.55          1.58         1.16 o                         
   6  11   3        115.18        114.88         3.90 o                         
   7  11   3         13.24         13.67         1.99 o                         
  -7  12   3         73.38         72.42         3.93 o                         
  -6  12   3        118.37        105.13         4.35 o                         
  -5  12   3         45.01         51.15         2.56 o                         
  -4  12   3         62.60         71.66         3.04 o                         
  -3  12   3         58.49         70.87         4.02 o                         
  -2  12   3        733.87        739.74        23.04 o                         
  -1  12   3         29.59         44.24         3.38 o                         
   0  12   3         33.08         20.81         2.19 o                         
   1  12   3        833.28        842.74        37.57 o                         
   2  12   3         25.30         32.01         3.51 o                         
   3  12   3         13.96         16.05         2.32 o                         
   4  12   3        415.58        435.70        11.64 o                         
   5  12   3         14.85         13.96         1.70 o                         
  -4  13   3        476.22        534.28        40.51 o                         
  -3  13   3         97.13        101.67         7.75 o                         
  -2  13   3        153.37        169.43         7.28 o                         
  -1  13   3        216.64        226.49         8.60 o                         
   0  13   3          5.23          8.86         1.55 o                         
   1  13   3         42.07         43.85         2.87 o                         
   2  13   3        149.93        164.48         7.79 o                         
 -16   0   4        691.63        696.29        31.06 o                         
 -15   0   4          5.03          4.11         1.91 o                         
 -14   0   4       2148.89       2123.80        68.61 o                         
 -13   0   4        157.82        178.03         9.47 o                         
 -12   0   4       1972.94       1963.83        54.72 o                         
 -11   0   4        783.86        770.50        20.93 o                         
 -10   0   4         16.77         13.76         1.90 o                         
  -9   0   4       3356.94       3442.32       111.24 o                         
  -8   0   4       2871.13       2801.40        85.44 o                         
  -7   0   4       2365.69       2272.99       139.07 o                         
  -6   0   4       4968.10       4861.60       292.20 o                         
  -5   0   4        293.31        440.14        19.77 o                         
  -4   0   4       3794.20       3925.10       166.08 o                         
  -1   0   4       4111.35       4595.89       274.94 o                         
   1   0   4       3476.99       3315.71       199.42 o                         
   2   0   4        917.48        948.50        59.03 o                         
   3   0   4       1514.70       1623.83        98.83 o                         
   4   0   4        296.40        318.22        12.56 o                         
   5   0   4       3479.35       3710.83       181.24 o                         
   6   0   4        473.97        429.38        11.36 o                         
   7   0   4          3.33          3.31         1.47 o                         
   8   0   4        374.74        353.17         9.01 o                         
   9   0   4        657.38        600.70        13.80 o                         
  10   0   4        776.21        802.94        20.75 o                         
  11   0   4        740.53        815.15        30.70 o                         
  12   0   4         61.36         76.15         4.53 o                         
  13   0   4         20.43         14.35         2.25 o                         
 -16   1   4        111.99         95.47         5.92 o                         
 -15   1   4        311.13        331.93         8.29 o                         
 -14   1   4        289.58        303.97         8.70 o                         
 -13   1   4        190.25        183.38         5.59 o                         
 -12   1   4        426.24        422.16         8.98 o                         
 -11   1   4          3.17          3.45         1.30 o                         
 -10   1   4       7013.45       7038.99       127.45 o                         
  -9   1   4         84.60         88.42         4.37 o                         
  -8   1   4        266.16        259.66         6.84 o                         
  -7   1   4       4309.78       4079.29       174.24 o                         
  -6   1   4       3720.72       3786.69       161.38 o                         
  -5   1   4        587.11        508.36        16.00 o                         
  -4   1   4       5842.12       6292.47       216.60 o                         
  -3   1   4       2670.17       2826.10        84.52 o                         
  -2   1   4        129.91        116.11         5.87 o                         
  -1   1   4        871.34        828.77        36.03 o                         
   1   1   4          1.88          1.83         0.84 o                         
   2   1   4        529.76        649.62        29.15 o                         
   3   1   4       1051.89       1140.59        28.80 o                         
   4   1   4        437.54        420.38        10.56 o                         
   5   1   4       2404.10       2448.54        77.53 o                         
   6   1   4        602.85        567.65        10.23 o                         
   7   1   4       1616.80       1524.85        24.64 o                         
   8   1   4        721.13        705.31        11.87 o                         
   9   1   4        224.50        248.64         5.23 o                         
  10   1   4       5984.35       5734.02       109.39 o                         
  11   1   4       2356.87       2453.44        48.80 o                         
  12   1   4          8.22          5.27         1.37 o                         
  13   1   4        340.53        362.36        10.23 o                         
 -15   2   4         21.54         24.77         2.22 o                         
 -14   2   4        422.36        456.08        10.62 o                         
 -13   2   4        256.85        244.71         9.75 o                         
 -12   2   4        973.99        989.55        20.33 o                         
 -11   2   4         73.41         73.00         3.38 o                         
 -10   2   4         81.96         91.94         3.66 o                         
  -9   2   4       2368.37       2352.68        44.76 o                         
  -8   2   4        616.61        616.75        17.14 o                         
  -7   2   4         59.52         46.18         5.94 o                         
  -6   2   4       9716.10      10101.26       976.60 o                         
  -5   2   4       1659.66       1595.17        56.06 o                         
  -4   2   4       9687.12       9274.67       553.30 o                         
  -2   2   4         21.82         38.37         4.07 o                         
  -1   2   4          0.89          2.23         0.77 o                         
   0   2   4        825.12        808.70        28.81 o                         
   1   2   4        481.52        613.14        22.30 o                         
   2   2   4       2704.24       3138.40       109.19 o                         
   3   2   4         21.40         10.25         1.91 o                         
   4   2   4         52.64         54.39         2.32 o                         
   5   2   4        573.95        491.51         9.66 o                         
   6   2   4         47.22         38.84         1.99 o                         
   7   2   4        274.74        270.98         5.76 o                         
   8   2   4        177.61        163.89         4.35 o                         
   9   2   4        405.80        379.59         7.91 o                         
  10   2   4          1.84          3.44         1.17 o                         
  11   2   4         96.26        106.52         3.51 o                         
  12   2   4        379.37        379.31        10.11 o                         
  13   2   4        234.82        229.19         6.46 o                         
 -15   3   4        268.63        281.67        10.15 o                         
 -14   3   4        132.04        132.48         4.55 o                         
 -13   3   4         24.29         25.82         1.84 o                         
 -12   3   4         47.53         57.33         4.26 o                         
 -11   3   4        844.44        823.74        18.26 o                         
 -10   3   4        588.43        579.24        13.45 o                         
  -9   3   4          7.48         10.39         1.51 o                         
  -8   3   4         17.70         22.06         1.79 o                         
  -7   3   4          3.04          5.79         1.85 o                         
  -6   3   4         34.73         13.01         1.95 o                         
  -5   3   4         65.19         61.57         2.99 o                         
  -4   3   4        970.67        916.29        53.96 o                         
  -3   3   4        589.77        674.72        24.56 o                         
  -2   3   4       4093.16       4585.80       194.30 o                         
  -1   3   4        143.55        132.39         7.59 o                         
   0   3   4       2035.61       2055.05        71.76 o                         
   1   3   4       1507.10       1571.83        55.43 o                         
   2   3   4        660.69        768.64        19.72 o                         
   3   3   4       1273.07       1244.36        31.36 o                         
   4   3   4       4241.89       4342.57        92.22 o                         
   5   3   4         42.95         36.58         2.40 o                         
   6   3   4       3230.29       3202.89        56.13 o                         
   7   3   4          2.87          2.33         1.04 o                         
   8   3   4         18.40         19.24         1.45 o                         
   9   3   4        615.45        620.86        11.83 o                         
  10   3   4       1847.63       1858.51        33.46 o                         
  11   3   4         30.24         34.67         2.00 o                         
  12   3   4        156.57        168.39         5.12 o                         
  13   3   4        198.78        212.18        10.16 o                         
 -15   4   4        313.72        312.52         9.63 o                         
 -14   4   4         41.71         36.92         2.56 o                         
 -13   4   4        210.38        221.56         6.82 o                         
 -12   4   4        445.02        428.05         9.91 o                         
 -11   4   4       1516.52       1559.35        32.84 o                         
 -10   4   4        652.35        643.04        13.80 o                         
  -9   4   4        207.04        186.19         5.61 o                         
  -8   4   4          0.89          0.58         1.17 o                         
  -7   4   4        167.21        165.22         6.75 o                         
  -6   4   4       1628.27       1604.47        50.40 o                         
  -5   4   4       8368.61       8671.70       362.53 o                         
  -4   4   4       1358.80       1268.73        45.46 o                         
  -3   4   4       2706.00       2762.62        83.52 o                         
  -2   4   4        132.63        146.05         5.19 o                         
  -1   4   4         60.84         90.68         4.02 o                         
   0   4   4       2242.29       2313.48        58.27 o                         
   1   4   4       2030.97       2003.67        51.62 o                         
   2   4   4       1282.39       1414.65        32.87 o                         
   3   4   4        783.23        934.36        20.80 o                         
   4   4   4         23.44         28.26         1.61 o                         
   5   4   4        869.79        804.86        13.93 o                         
   6   4   4          1.28          2.87         1.06 o                         
   7   4   4        161.31        165.71         4.20 o                         
   8   4   4        304.44        294.62         6.22 o                         
   9   4   4       1109.58       1071.56        20.05 o                         
  10   4   4        924.17        906.92        18.63 o                         
  11   4   4       1195.34       1264.96        25.18 o                         
  12   4   4        377.49        383.83         9.39 o                         
  13   4   4         28.71         22.43         2.98 o                         
 -14   5   4         41.40         34.82         2.28 o                         
 -13   5   4        156.72        167.31         4.95 o                         
 -12   5   4          1.19          1.53         1.28 o                         
 -11   5   4        643.07        692.88        19.95 o                         
 -10   5   4          9.57          6.64         1.42 o                         
  -9   5   4          1.76          1.90         1.37 o                         
  -8   5   4        771.33        723.52        15.98 o                         
  -7   5   4        118.36        111.62         4.58 o                         
  -6   5   4         38.69         41.93         3.03 o                         
  -5   5   4       1515.89       1588.23        34.68 o                         
  -4   5   4          1.74          6.27         1.78 o                         
  -3   5   4         83.46        101.93         5.36 o                         
  -2   5   4          0.01          0.79         0.77 o                         
  -1   5   4          4.79         11.29         1.50 o                         
   0   5   4       1457.84       1443.97        33.43 o                         
   1   5   4         69.88         90.36         3.25 o                         
   2   5   4        109.98        118.64         3.87 o                         
   3   5   4         70.27         78.30         2.93 o                         
   4   5   4        594.34        558.29        10.37 o                         
   5   5   4         38.50         34.09         1.87 o                         
   6   5   4        851.79        876.41        17.36 o                         
   7   5   4        173.64        167.41         4.46 o                         
   8   5   4         23.36         23.41         1.59 o                         
   9   5   4        281.00        277.41         5.58 o                         
  10   5   4        112.54        119.78         3.85 o                         
  11   5   4         18.11         14.89         2.03 o                         
  12   5   4         98.73         95.44         3.87 o                         
 -14   6   4        181.46        183.23         6.26 o                         
 -13   6   4       1132.12       1144.69        25.35 o                         
 -12   6   4         22.13         21.49         1.80 o                         
 -11   6   4        926.52        968.91        22.18 o                         
 -10   6   4        174.78        180.62         5.65 o                         
  -9   6   4       1319.37       1242.91        25.09 o                         
  -8   6   4        301.60        316.20         7.95 o                         
  -7   6   4        158.39        167.30         4.68 o                         
  -6   6   4         75.85        107.48         3.34 o                         
  -5   6   4        237.80        234.01         5.04 o                         
  -4   6   4         85.52         99.49         4.64 o                         
  -3   6   4        191.89        208.53         5.61 o                         
  -2   6   4         17.19         20.88         1.56 o                         
  -1   6   4       2003.13       2088.08        38.40 o                         
   0   6   4        549.32        563.67        11.26 o                         
   1   6   4       1566.29       1612.58        37.69 o                         
   2   6   4         71.72         82.72         4.08 o                         
   3   6   4          7.64          6.48         0.96 o                         
   4   6   4        432.14        467.95         8.78 o                         
   5   6   4        219.13        220.32         5.35 o                         
   6   6   4         89.44         90.01         3.11 o                         
   7   6   4          2.79          4.32         1.04 o                         
   8   6   4          4.01          4.97         1.13 o                         
   9   6   4        188.58        189.45         4.88 o                         
  10   6   4          6.61         11.29         1.53 o                         
  11   6   4        275.46        305.40         8.29 o                         
  12   6   4          5.74          6.02         2.06 o                         
 -13   7   4          0.40         -0.83         1.06 o                         
 -12   7   4         42.94         46.24         4.63 o                         
 -11   7   4        420.24        428.72        10.72 o                         
 -10   7   4          4.04          3.95         1.24 o                         
  -9   7   4        102.37        105.37         4.08 o                         
  -8   7   4        691.29        684.92        13.96 o                         
  -7   7   4        853.08        818.48        13.93 o                         
  -6   7   4       1517.71       1492.54        25.09 o                         
  -5   7   4        281.91        297.08         6.58 o                         
  -4   7   4        208.11        196.35         4.78 o                         
  -3   7   4        171.54        183.99         4.36 o                         
  -2   7   4        511.56        511.49        10.06 o                         
  -1   7   4        275.09        307.22         5.99 o                         
   0   7   4        844.36        823.96        15.47 o                         
   1   7   4         14.51         12.80         1.17 o                         
   2   7   4        810.48        842.65        15.21 o                         
   3   7   4        490.86        533.08        11.24 o                         
   4   7   4        389.91        390.77         8.77 o                         
   5   7   4        378.21        357.17         8.14 o                         
   6   7   4         79.72         94.47         3.46 o                         
   7   7   4        157.79        151.11         4.51 o                         
   8   7   4         94.37         93.22         3.72 o                         
   9   7   4         72.73         76.04         3.13 o                         
  10   7   4         38.93         29.91         2.20 o                         
  11   7   4        198.42        190.82         8.76 o                         
 -13   8   4        125.91        132.89         7.18 o                         
 -12   8   4        137.30        131.85         6.93 o                         
 -11   8   4        157.23        150.31         5.16 o                         
 -10   8   4        550.52        542.53        12.91 o                         
  -9   8   4         20.45         21.25         2.21 o                         
  -8   8   4        266.44        259.16        11.90 o                         
  -7   8   4          8.41          6.84         1.33 o                         
  -6   8   4         21.25         19.03         1.72 o                         
  -5   8   4        714.85        678.29        13.15 o                         
  -4   8   4        330.59        297.20         6.89 o                         
  -3   8   4          2.48          4.07         1.12 o                         
  -2   8   4          9.01          7.83         1.28 o                         
  -1   8   4        283.82        277.34         8.38 o                         
   0   8   4        515.08        517.95         9.23 o                         
   1   8   4        132.20        149.77         4.06 o                         
   2   8   4         14.28         18.67         1.69 o                         
   3   8   4          0.82          2.97         1.06 o                         
   4   8   4        133.46        136.58         4.32 o                         
   5   8   4       3025.64       2901.41        51.30 o                         
   6   8   4        139.21        126.03         3.91 o                         
   7   8   4        139.91        136.03         4.62 o                         
   8   8   4         17.75         22.71         1.77 o                         
   9   8   4          0.18          0.72         1.11 o                         
  10   8   4          7.09          7.14         1.74 o                         
 -12   9   4         70.63         62.07         6.49 o                         
 -11   9   4          0.46          2.57         1.98 o                         
 -10   9   4          0.96         -0.05         1.30 o                         
  -9   9   4        701.98        685.10        16.06 o                         
  -8   9   4         78.85         78.83         3.92 o                         
  -7   9   4        349.97        364.73         9.41 o                         
  -6   9   4       1217.45       1161.78        30.37 o                         
  -5   9   4        664.62        636.27        13.69 o                         
  -4   9   4         86.98        105.53         3.62 o                         
  -3   9   4          1.28         -0.05         1.13 o                         
  -2   9   4         44.79         43.87         2.44 o                         
  -1   9   4        907.98        955.91        17.87 o                         
   0   9   4          5.76          2.87         1.00 o                         
   1   9   4         25.35         19.50         1.60 o                         
   2   9   4         44.10         39.99         2.10 o                         
   3   9   4        287.26        278.85         6.35 o                         
   4   9   4        813.04        800.06        16.02 o                         
   5   9   4        101.00         94.24         3.53 o                         
   6   9   4        252.07        246.18         6.14 o                         
   7   9   4         37.85         38.01         2.36 o                         
   8   9   4         70.14         74.98         2.96 o                         
   9   9   4         29.47         23.13         1.80 o                         
 -10  10   4         85.45         71.57         3.92 o                         
  -9  10   4        122.11        125.69         4.79 o                         
  -8  10   4        241.93        254.43         8.76 o                         
  -7  10   4         37.76         36.34         2.58 o                         
  -6  10   4        331.18        303.53         7.99 o                         
  -5  10   4         35.62         30.46         2.32 o                         
  -4  10   4        208.51        189.79         5.13 o                         
  -3  10   4         80.78         59.14         2.81 o                         
  -2  10   4        568.47        619.83        24.03 o                         
  -1  10   4         27.68         26.08         3.34 o                         
   0  10   4         92.69         86.17         3.79 o                         
   1  10   4        143.57        135.12         4.53 o                         
   2  10   4       1416.49       1374.70        26.13 o                         
   3  10   4        383.38        430.55        10.74 o                         
   4  10   4         47.42         55.40         3.21 o                         
   5  10   4         97.06         85.99         3.48 o                         
   6  10   4         90.17         92.89         3.74 o                         
   7  10   4         44.31         43.09         3.64 o                         
   8  10   4        176.98        190.21         7.10 o                         
  -9  11   4        228.32        218.62         7.81 o                         
  -8  11   4         11.31          9.44         1.92 o                         
  -7  11   4         33.43         35.69         2.58 o                         
  -6  11   4         17.66         21.89         2.04 o                         
  -5  11   4        647.04        613.94        14.33 o                         
  -4  11   4         59.30         49.16         2.96 o                         
  -3  11   4         22.30         17.79         1.59 o                         
  -2  11   4          1.28          2.88         1.09 o                         
  -1  11   4         11.47          5.10         1.20 o                         
   0  11   4          1.34          4.24         1.23 o                         
   1  11   4         32.50         25.97         2.21 o                         
   2  11   4        335.60        352.37        10.16 o                         
   3  11   4          1.39          2.15         1.27 o                         
   4  11   4        155.44        165.75         6.29 o                         
   5  11   4         58.43         63.82         2.98 o                         
   6  11   4         80.73         86.90         3.79 o                         
   7  11   4         28.79         27.22         3.21 o                         
  -7  12   4          1.32          0.28         2.25 o                         
  -6  12   4         63.74         64.85         3.23 o                         
  -5  12   4          4.75          3.68         1.24 o                         
  -4  12   4         12.37         15.72         2.77 o                         
  -3  12   4        161.98        170.14         5.43 o                         
  -2  12   4         32.49         28.89         2.37 o                         
  -1  12   4         10.27         12.25         1.42 o                         
   0  12   4         79.17         80.88         4.01 o                         
   1  12   4         17.71         25.72         2.67 o                         
   2  12   4          0.25          0.09         1.18 o                         
   3  12   4          9.59          6.13         1.23 o                         
   4  12   4          2.48          3.45         1.13 o                         
   5  12   4         39.77         36.37         2.56 o                         
  -3  13   4        317.71        300.02        12.53 o                         
  -2  13   4         13.77         18.48         3.19 o                         
  -1  13   4        394.60        366.82        17.52 o                         
   0  13   4          1.73          2.90         1.35 o                         
   1  13   4        358.49        334.22        11.01 o                         
 -16   1   5          2.37          1.36         1.22 o                         
 -15   1   5         63.04         68.08         3.11 o                         
 -14   1   5          0.49          0.74         1.63 o                         
 -13   1   5          0.06          0.42         1.72 o                         
 -12   1   5        628.36        577.08        12.75 o                         
 -11   1   5        272.68        267.22         6.44 o                         
 -10   1   5          2.35          2.31         1.56 o                         
  -9   1   5         69.00         97.92         3.85 o                         
  -8   1   5       1208.48       1343.12        32.20 o                         
  -7   1   5         64.92         63.87         7.70 o                         
  -6   1   5       2227.34       2368.54       101.68 o                         
  -5   1   5       1644.85       1728.49        52.28 o                         
  -4   1   5        872.46        902.46        32.09 o                         
  -3   1   5        335.61        356.28        13.32 o                         
  -2   1   5         51.49         44.97         3.14 o                         
  -1   1   5        228.19        278.83        13.29 o                         
   1   1   5       2070.16       2360.66       101.29 o                         
   2   1   5        934.95       1055.83        26.65 o                         
   3   1   5        103.96        114.55         3.16 o                         
   4   1   5        864.58        877.71        18.44 o                         
   5   1   5        119.90        116.37         3.65 o                         
   6   1   5        179.08        170.75         3.97 o                         
   7   1   5         16.35         14.80         1.67 o                         
   8   1   5         75.82         80.95         2.97 o                         
   9   1   5        215.55        218.23         5.13 o                         
  10   1   5          1.62          2.77         1.16 o                         
  11   1   5        103.27         94.79         3.59 o                         
  12   1   5        435.88        462.69        11.50 o                         
  13   1   5         36.46         30.91         4.00 o                         
 -15   2   5        188.87        197.35         6.35 o                         
 -14   2   5        283.62        285.75         8.31 o                         
 -13   2   5        312.41        313.26         8.10 o                         
 -12   2   5       1470.58       1499.01        31.96 o                         
 -11   2   5        381.84        370.70         8.46 o                         
 -10   2   5          3.03          1.30         1.24 o                         
  -9   2   5         36.91         58.36         2.75 o                         
  -8   2   5         30.56         23.08         1.63 o                         
  -7   2   5        867.25        888.34        25.64 o                         
  -6   2   5        681.25        683.71        25.07 o                         
  -5   2   5       1081.73       1248.34        38.09 o                         
  -4   2   5        622.36        641.33        23.04 o                         
  -3   2   5        172.73        208.61         8.31 o                         
  -2   2   5       1455.73       1668.03        71.71 o                         
  -1   2   5        280.86        255.31        12.89 o                         
   0   2   5        123.01        134.72         6.14 o                         
   1   2   5        162.04        196.49         7.24 o                         
   2   2   5        186.34        243.98         6.55 o                         
   3   2   5       1042.18       1060.79        23.37 o                         
   4   2   5        424.54        397.94        10.28 o                         
   5   2   5       1909.87       1883.72        30.97 o                         
   6   2   5        638.93        632.38        11.77 o                         
   7   2   5        250.92        247.29         5.85 o                         
   8   2   5        128.82        138.58         4.25 o                         
   9   2   5        449.71        427.68         9.02 o                         
  10   2   5          1.71          2.90         1.15 o                         
  11   2   5        203.48        227.07         5.86 o                         
  12   2   5        232.02        232.68         6.71 o                         
 -15   3   5          1.07          2.43         1.36 o                         
 -14   3   5        243.86        244.36         7.24 o                         
 -13   3   5        115.88        131.08         4.42 o                         
 -12   3   5        442.40        477.42        10.99 o                         
 -11   3   5       1321.20       1434.77        28.77 o                         
 -10   3   5       1944.26       1983.09        39.02 o                         
  -9   3   5        818.81        801.31        15.22 o                         
  -8   3   5       4127.22       4254.63        74.19 o                         
  -7   3   5       2191.81       2156.35        41.85 o                         
  -6   3   5       2682.47       3047.95       280.00 o                         
  -5   3   5        983.56       1036.12        28.65 o                         
  -4   3   5          0.49          1.59         0.67 o                         
  -3   3   5          6.81          4.94         1.60 o                         
  -2   3   5         39.24         41.63         3.53 o                         
  -1   3   5       1035.22       1076.04        38.44 o                         
   0   3   5         54.62         83.34         3.92 o                         
   1   3   5       2602.35       2771.61        59.23 o                         
   2   3   5        419.80        458.33        10.83 o                         
   3   3   5       2687.97       2719.09        62.18 o                         
   4   3   5       1081.00        987.79        20.03 o                         
   5   3   5         37.73         52.72         2.79 o                         
   6   3   5          3.42          5.29         1.07 o                         
   7   3   5        392.48        396.02         8.10 o                         
   8   3   5          2.98          2.46         1.04 o                         
   9   3   5         46.54         43.85         3.03 o                         
  10   3   5          0.44          0.48         1.01 o                         
  11   3   5         66.52         72.78         2.82 o                         
  12   3   5          0.22          2.64         1.26 o                         
 -15   4   5        135.74        148.34         5.42 o                         
 -14   4   5         82.81         83.62         3.50 o                         
 -13   4   5         68.74         74.18         3.48 o                         
 -12   4   5          5.05          4.13         1.24 o                         
 -11   4   5          0.47          1.21         1.23 o                         
 -10   4   5          6.04          6.54         1.29 o                         
  -9   4   5       1299.36       1287.33        26.93 o                         
  -8   4   5         73.85         83.42         3.30 o                         
  -7   4   5        250.35        218.98         5.59 o                         
  -6   4   5        103.02         91.31         3.99 o                         
  -5   4   5        263.10        263.47        11.53 o                         
  -4   4   5        604.00        673.11        19.72 o                         
  -3   4   5         79.78         70.59         3.22 o                         
  -2   4   5        659.28        692.50        19.69 o                         
  -1   4   5         22.58         36.73         2.34 o                         
   0   4   5         66.83         79.36         2.96 o                         
   1   4   5       1072.47       1036.72        22.83 o                         
   2   4   5          4.06          0.26         0.99 o                         
   3   4   5         29.06         31.83         2.49 o                         
   4   4   5        783.87        827.47        13.60 o                         
   5   4   5        488.90        496.75         8.90 o                         
   6   4   5       1075.00       1099.41        23.60 o                         
   7   4   5         11.83          9.42         1.16 o                         
   8   4   5        225.47        212.45         5.16 o                         
   9   4   5        265.20        263.45         6.16 o                         
  10   4   5         21.42         22.88         2.00 o                         
  11   4   5        228.03        249.07         6.64 o                         
  12   4   5         39.89         43.57         3.14 o                         
 -15   5   5          5.16          4.84         2.75 o                         
 -14   5   5        242.55        243.07         7.08 o                         
 -13   5   5         56.40         60.29         3.25 o                         
 -12   5   5        108.89        109.03         4.06 o                         
 -11   5   5       2204.72       2219.55        45.76 o                         
 -10   5   5        167.33        151.59         4.84 o                         
  -9   5   5          0.04          2.09         1.19 o                         
  -8   5   5       2027.73       2031.02        42.04 o                         
  -7   5   5        305.61        326.59         7.51 o                         
  -6   5   5        306.14        317.75         6.84 o                         
  -5   5   5       1125.80       1204.36        25.27 o                         
  -4   5   5        377.14        419.11         9.69 o                         
  -3   5   5        607.33        617.31        17.95 o                         
  -2   5   5        573.32        547.82        13.57 o                         
  -1   5   5          6.96          6.90         1.05 o                         
   0   5   5       1154.54       1164.21        25.64 o                         
   1   5   5         21.30         16.28         1.82 o                         
   2   5   5       1890.54       1922.93        35.84 o                         
   3   5   5         17.16         34.80         1.86 o                         
   4   5   5       3305.44       3078.00        50.02 o                         
   5   5   5        324.62        299.51         6.78 o                         
   6   5   5        147.40        152.40         4.08 o                         
   7   5   5        292.25        292.17         6.24 o                         
   8   5   5         12.23          9.21         1.31 o                         
   9   5   5         70.41         88.66         3.33 o                         
  10   5   5         96.99        122.22         4.92 o                         
  11   5   5        129.74        124.13         4.26 o                         
  12   5   5         48.58         37.41         6.38 o                         
 -14   6   5        111.48        121.65         5.98 o                         
 -13   6   5         37.20         47.78         3.50 o                         
 -12   6   5          1.29          1.38         1.26 o                         
 -11   6   5        777.70        805.92        18.70 o                         
 -10   6   5        658.67        661.06        24.59 o                         
  -9   6   5       2482.41       2437.92        45.39 o                         
  -8   6   5         61.15         58.45         2.94 o                         
  -7   6   5         35.33         29.63         2.18 o                         
  -6   6   5        566.95        569.36        11.63 o                         
  -5   6   5        528.51        550.86        10.02 o                         
  -4   6   5         55.47         66.19         2.55 o                         
  -3   6   5         76.38         76.77         3.63 o                         
  -2   6   5         85.34         82.77         2.64 o                         
  -1   6   5        621.71        675.06        11.43 o                         
   0   6   5          0.28          2.02         0.81 o                         
   1   6   5        236.57        234.41         5.33 o                         
   2   6   5       2272.62       2267.74        40.18 o                         
   3   6   5        552.05        490.63         9.18 o                         
   4   6   5        826.19        811.13        14.84 o                         
   5   6   5        295.10        279.51         5.97 o                         
   6   6   5       1490.01       1413.99        24.80 o                         
   7   6   5        121.29        123.40         5.51 o                         
   8   6   5       1107.37       1075.29        21.72 o                         
   9   6   5        545.38        541.31        12.10 o                         
  10   6   5          3.32          1.31         1.29 o                         
  11   6   5        143.25        150.48         5.69 o                         
 -13   7   5        348.94        349.28         8.95 o                         
 -12   7   5        554.07        558.33        15.12 o                         
 -11   7   5        544.92        546.80        14.13 o                         
 -10   7   5        151.31        156.48         4.94 o                         
  -9   7   5        196.25        204.88         9.95 o                         
  -8   7   5        460.77        467.41        11.04 o                         
  -7   7   5        361.50        346.92         7.79 o                         
  -6   7   5        111.38         96.87         3.32 o                         
  -5   7   5         71.70         67.20         2.89 o                         
  -4   7   5       1272.94       1309.65        22.83 o                         
  -3   7   5        690.90        645.34        11.91 o                         
  -2   7   5        161.02        188.45         4.70 o                         
  -1   7   5        169.39        190.21         4.03 o                         
   0   7   5         16.99         13.57         1.15 o                         
   1   7   5       1079.66       1134.02        20.01 o                         
   2   7   5        215.18        212.21         6.18 o                         
   3   7   5        603.85        565.74        11.19 o                         
   4   7   5        443.05        427.43         9.72 o                         
   5   7   5        155.80        159.22         4.39 o                         
   6   7   5        968.27       1063.13        25.11 o                         
   7   7   5         77.65         97.11         3.59 o                         
   8   7   5          6.78          7.10         1.29 o                         
   9   7   5        112.11        125.34         4.84 o                         
  10   7   5          7.66         13.80         1.73 o                         
 -13   8   5        110.24         99.31         5.02 o                         
 -12   8   5       1037.96       1049.76        26.65 o                         
 -11   8   5        409.21        442.06        12.44 o                         
 -10   8   5        954.34        949.49        24.73 o                         
  -9   8   5        320.79        309.89         8.83 o                         
  -8   8   5        833.62        827.99        18.10 o                         
  -7   8   5        197.46        184.02         5.21 o                         
  -6   8   5         90.90        103.96         3.61 o                         
  -5   8   5       1128.56       1091.07        20.25 o                         
  -4   8   5          4.12          2.27         1.03 o                         
  -3   8   5          1.21          3.11         1.12 o                         
  -2   8   5        334.09        327.42         7.08 o                         
  -1   8   5        582.32        554.69        11.48 o                         
   0   8   5        374.61        344.78         6.99 o                         
   1   8   5        299.32        291.66         6.64 o                         
   2   8   5       1629.50       1506.98        26.30 o                         
   3   8   5       3131.48       2920.09        51.54 o                         
   4   8   5         93.32         92.84         3.31 o                         
   5   8   5       1371.44       1286.32        23.77 o                         
   6   8   5        800.68        769.71        16.06 o                         
   7   8   5         58.02         54.52         2.67 o                         
   8   8   5        365.41        375.94         8.30 o                         
   9   8   5        412.78        429.22        10.31 o                         
  10   8   5          1.34          2.50         5.11 o                         
 -12   9   5         52.45         60.51         3.33 o                         
 -11   9   5         11.42         11.60         1.81 o                         
 -10   9   5        604.96        635.58        16.76 o                         
  -9   9   5         19.41         18.49         1.93 o                         
  -8   9   5        460.23        463.39        12.40 o                         
  -7   9   5        274.05        270.19         7.64 o                         
  -6   9   5         26.72         38.29         2.60 o                         
  -5   9   5         25.70         29.38         2.12 o                         
  -4   9   5        640.93        620.83        12.14 o                         
  -3   9   5        152.37        166.58         4.64 o                         
  -2   9   5        283.62        277.47         6.59 o                         
  -1   9   5         62.18         56.43         2.68 o                         
   0   9   5        186.75        182.02         4.72 o                         
   1   9   5          7.30          5.84         1.02 o                         
   2   9   5         38.61         35.64         2.09 o                         
   3   9   5         49.43         55.61         2.68 o                         
   4   9   5         14.22         14.27         1.44 o                         
   5   9   5         43.02         41.87         2.45 o                         
   6   9   5          1.18          0.87         1.06 o                         
   7   9   5        151.09        145.35         4.31 o                         
   8   9   5        211.38        202.44         5.36 o                         
   9   9   5          7.44          5.22         1.91 o                         
 -10  10   5         39.71         36.34         2.93 o                         
  -9  10   5        186.39        190.94         6.59 o                         
  -8  10   5        773.23        690.79        26.37 o                         
  -7  10   5         69.09         57.38         3.76 o                         
  -6  10   5        384.67        364.25         9.21 o                         
  -5  10   5        818.98        798.80        17.33 o                         
  -4  10   5        173.67        150.69         4.67 o                         
  -3  10   5         42.86         34.59         2.12 o                         
  -2  10   5        998.50        975.19        20.81 o                         
  -1  10   5       2984.29       3013.99        55.53 o                         
   0  10   5         17.01         12.15         1.41 o                         
   1  10   5        200.90        209.15         6.52 o                         
   2  10   5        489.09        503.35        12.19 o                         
   3  10   5        120.88        111.88         4.35 o                         
   4  10   5         26.40         26.39         2.19 o                         
   5  10   5        774.00        825.95        23.63 o                         
   6  10   5        171.64        185.89         5.46 o                         
   7  10   5         60.61         60.67         3.31 o                         
  -9  11   5         70.88         62.93         3.68 o                         
  -8  11   5        142.35        146.95         5.89 o                         
  -7  11   5        781.39        809.53        22.96 o                         
  -6  11   5          2.64          1.21         1.31 o                         
  -5  11   5        662.92        681.99        15.82 o                         
  -4  11   5        213.22        226.01         6.73 o                         
  -3  11   5         90.93         97.47         3.84 o                         
  -2  11   5        121.51        136.43         4.76 o                         
  -1  11   5        155.78        182.59         5.78 o                         
   0  11   5        546.16        566.35        14.21 o                         
   1  11   5        101.80         94.53         3.78 o                         
   2  11   5         32.10         36.68         3.18 o                         
   3  11   5        766.28        845.31        22.23 o                         
   4  11   5          6.78          8.08         1.29 o                         
   5  11   5         65.48         52.85         3.17 o                         
   6  11   5        246.40        271.35        16.11 o                         
  -7  12   5         30.29         17.66         2.69 o                         
  -6  12   5         71.68         67.88         3.84 o                         
  -5  12   5        240.63        230.10         9.38 o                         
  -4  12   5        202.43        183.85         5.66 o                         
  -3  12   5        644.94        696.00        18.09 o                         
  -2  12   5        465.13        502.84        13.52 o                         
  -1  12   5        360.59        364.57        11.14 o                         
   0  12   5          5.48          5.28         1.32 o                         
   1  12   5         31.86         35.90         2.67 o                         
   2  12   5         54.44         56.20         3.86 o                         
   3  12   5         21.81         18.69         2.31 o                         
   4  12   5         10.90          8.94         1.90 o                         
 -16   0   6        743.68        725.40        26.28 o                         
 -15   0   6        656.53        658.63        24.71 o                         
 -14   0   6        331.57        346.96        12.83 o                         
 -13   0   6       1000.31       1073.51        34.65 o                         
 -12   0   6         32.73         40.01         5.39 o                         
 -11   0   6       1981.07       1999.22        62.73 o                         
 -10   0   6        435.15        427.33        14.14 o                         
  -9   0   6       1329.43       1219.86        31.68 o                         
  -8   0   6        113.27        110.46         5.44 o                         
  -7   0   6       3221.79       3552.00       107.72 o                         
  -6   0   6       1130.98       1248.15        54.14 o                         
  -5   0   6       5420.93       5517.09       233.32 o                         
  -4   0   6          2.95         13.52         2.53 o                         
  -3   0   6         54.72         46.40         4.84 o                         
  -2   0   6       1290.73       1445.74        88.49 o                         
  -1   0   6       3955.72       4590.50       275.82 o                         
   0   0   6       1027.41       1040.94       151.87 o                         
   1   0   6       1420.97       1344.24        83.00 o                         
   2   0   6        331.67        334.10        17.60 o                         
   3   0   6        228.32        239.00         7.88 o                         
   4   0   6         21.46         14.83         1.54 o                         
   5   0   6          7.23         12.01         1.42 o                         
   6   0   6       2178.10       2115.57        46.28 o                         
   7   0   6        868.73        869.66        21.73 o                         
   8   0   6        550.89        524.37        13.93 o                         
   9   0   6          6.76          8.61         1.84 o                         
  10   0   6         61.68         57.38         4.42 o                         
  11   0   6        106.33        118.44         8.48 o                         
  12   0   6         44.98         29.83         4.51 o                         
 -16   1   6        611.21        563.40        16.02 o                         
 -15   1   6          1.35          3.55         1.10 o                         
 -14   1   6       1697.26       1757.58        36.26 o                         
 -13   1   6        590.42        555.94        12.96 o                         
 -12   1   6         70.42         67.31         3.69 o                         
 -11   1   6        314.45        340.93         8.78 o                         
 -10   1   6        679.78        657.88        13.41 o                         
  -9   1   6        403.71        410.25         9.11 o                         
  -8   1   6         70.27         83.51         3.12 o                         
  -7   1   6         57.88         75.09         5.49 o                         
  -6   1   6        753.76        765.56        23.99 o                         
  -5   1   6        314.67        379.59        14.33 o                         
  -4   1   6        168.62        128.84         9.90 o                         
  -3   1   6       1075.00       1098.66        98.99 o                         
  -2   1   6       2934.06       3006.04       205.41 o                         
  -1   1   6       1366.76       1536.20        98.13 o                         
   0   1   6       5146.23       4710.50       180.75 o                         
   1   1   6       6516.46       6614.29       176.80 o                         
   2   1   6          6.52          6.31         1.25 o                         
   3   1   6         29.24         50.04         2.13 o                         
   4   1   6        295.51        304.58         6.49 o                         
   5   1   6        294.64        307.34         6.16 o                         
   6   1   6       2150.61       2046.05        40.20 o                         
   7   1   6       5452.28       5382.99        90.20 o                         
   8   1   6        810.81        778.70        13.86 o                         
   9   1   6        171.85        178.93         4.82 o                         
  10   1   6       1078.34       1113.25        22.42 o                         
  11   1   6       1486.85       1537.12        33.63 o                         
  12   1   6         22.40         19.77         2.25 o                         
 -15   2   6       1101.62       1127.23        26.51 o                         
 -14   2   6         35.85         25.33         2.11 o                         
 -13   2   6        518.45        508.70        13.33 o                         
 -12   2   6        178.54        194.49         8.72 o                         
 -11   2   6        620.88        586.87        12.32 o                         
 -10   2   6        721.71        758.50        21.76 o                         
  -9   2   6        588.54        609.65        11.52 o                         
  -8   2   6        227.33        250.73         6.20 o                         
  -7   2   6        152.56        179.55         5.28 o                         
  -6   2   6        464.14        460.87        18.29 o                         
  -5   2   6       1862.84       1757.28        72.56 o                         
  -4   2   6        674.79        694.28        21.97 o                         
  -3   2   6          2.21          0.65         0.75 o                         
  -2   2   6        174.64        247.63        10.05 o                         
  -1   2   6       3177.59       3270.24       115.81 o                         
   0   2   6        333.20        316.44        10.73 o                         
   1   2   6        144.00        200.22         6.05 o                         
   2   2   6       1076.74        909.01        20.25 o                         
   3   2   6          7.40         15.15         1.12 o                         
   4   2   6        529.36        530.92         9.92 o                         
   5   2   6       1934.40       1828.55        30.28 o                         
   6   2   6        298.59        311.57         7.14 o                         
   7   2   6         34.95         31.64         2.55 o                         
   8   2   6          8.03          7.01         1.19 o                         
   9   2   6        156.72        164.17         4.50 o                         
  10   2   6        746.38        767.95        15.85 o                         
  11   2   6        154.29        171.56         4.82 o                         
  12   2   6        292.63        295.58        13.58 o                         
 -15   3   6         90.18         88.84         4.47 o                         
 -14   3   6        305.52        324.15         9.38 o                         
 -13   3   6        164.42        162.51         5.01 o                         
 -12   3   6         18.96          8.87         1.53 o                         
 -11   3   6         60.51         58.57         2.83 o                         
 -10   3   6       2331.33       2289.76        40.90 o                         
  -9   3   6        155.62        147.70         4.70 o                         
  -8   3   6         28.60         25.69         1.80 o                         
  -7   3   6       1216.75       1378.43        27.39 o                         
  -6   3   6         86.14         71.09         3.60 o                         
  -5   3   6        400.58        437.41        12.96 o                         
  -4   3   6       7230.97       6647.78       198.47 o                         
  -3   3   6       2118.20       2100.71        63.83 o                         
  -2   3   6         95.85         82.00         4.59 o                         
  -1   3   6        221.84        229.87         7.81 o                         
   0   3   6       2134.91       2221.38        55.09 o                         
   1   3   6       2405.91       2585.22        55.41 o                         
   2   3   6          5.88         10.88         1.02 o                         
   3   3   6        673.28        744.05        14.28 o                         
   4   3   6       1510.06       1435.85        24.87 o                         
   5   3   6         85.57         90.20         3.05 o                         
   6   3   6        494.05        518.81        10.96 o                         
   7   3   6        457.84        445.61         9.39 o                         
   8   3   6        236.39        241.59         6.49 o                         
   9   3   6         17.40         21.10         1.70 o                         
  10   3   6        399.58        439.23        10.17 o                         
  11   3   6        736.51        716.22        17.29 o                         
  12   3   6        111.09        110.81         5.55 o                         
 -15   4   6       1115.37       1096.19        27.99 o                         
 -14   4   6        147.52        145.26         5.35 o                         
 -13   4   6        313.99        332.69         8.72 o                         
 -12   4   6        821.64        837.22        17.35 o                         
 -11   4   6        117.49        113.62         4.12 o                         
 -10   4   6       2113.81       2194.49        39.27 o                         
  -9   4   6       1183.09       1159.46        21.44 o                         
  -8   4   6         25.61         24.34         1.80 o                         
  -7   4   6        443.78        446.17         9.54 o                         
  -6   4   6        978.91       1088.98        21.96 o                         
  -5   4   6       1617.38       1525.04        37.77 o                         
  -4   4   6       1095.47       1149.13        27.37 o                         
  -3   4   6        600.19        580.70        22.19 o                         
  -2   4   6         47.41         36.49         2.81 o                         
  -1   4   6         71.74        116.30         4.18 o                         
   0   4   6        124.38        138.66         4.40 o                         
   1   4   6       2445.22       2488.19        45.53 o                         
   2   4   6          4.31          9.72         1.22 o                         
   3   4   6        486.20        476.14         8.59 o                         
   4   4   6         10.49         11.47         1.24 o                         
   5   4   6       2022.32       2019.87        35.95 o                         
   6   4   6       2237.72       2197.99        39.28 o                         
   7   4   6        761.36        746.12        13.90 o                         
   8   4   6        517.55        521.79        12.89 o                         
   9   4   6        522.84        519.84        11.33 o                         
  10   4   6         91.13         98.38         4.00 o                         
  11   4   6        147.30        161.68         5.30 o                         
 -14   5   6         23.34         20.09         1.79 o                         
 -13   5   6          6.68          3.99         1.36 o                         
 -12   5   6          3.91          2.31         1.15 o                         
 -11   5   6         12.94          5.68         1.32 o                         
 -10   5   6       2140.02       2130.93        38.14 o                         
  -9   5   6         58.83         53.24         2.88 o                         
  -8   5   6        336.93        334.62         7.51 o                         
  -7   5   6          5.48          2.74         1.16 o                         
  -6   5   6          1.53          5.55         1.12 o                         
  -5   5   6         12.87         10.58         1.24 o                         
  -4   5   6       1003.20       1043.23        18.30 o                         
  -3   5   6         11.22          9.71         1.11 o                         
  -2   5   6       1656.82       1657.51        27.26 o                         
  -1   5   6        885.61        865.07        18.52 o                         
   0   5   6       1085.97       1079.89        20.81 o                         
   1   5   6        712.30        690.95        13.50 o                         
   2   5   6          4.24          5.47         1.31 o                         
   3   5   6        216.92        210.92         4.80 o                         
   4   5   6        986.02        947.65        16.49 o                         
   5   5   6         51.67         58.38         3.06 o                         
   6   5   6        379.42        373.18         8.68 o                         
   7   5   6         13.75         12.41         1.90 o                         
   8   5   6        100.26        126.10         4.29 o                         
   9   5   6         14.38         15.73         1.51 o                         
  10   5   6        288.64        328.11         7.99 o                         
  11   5   6        115.91        107.16         4.41 o                         
 -14   6   6         27.71         23.85         2.14 o                         
 -13   6   6         28.89         29.55         2.01 o                         
 -12   6   6         10.82          7.67         1.32 o                         
 -11   6   6        612.52        589.32        13.45 o                         
 -10   6   6        190.93        192.20         5.32 o                         
  -9   6   6        967.64        965.16        19.00 o                         
  -8   6   6        350.56        345.59         8.70 o                         
  -7   6   6        703.00        715.59        15.94 o                         
  -6   6   6        227.16        245.16         6.67 o                         
  -5   6   6        110.80        114.88         3.63 o                         
  -4   6   6        184.66        190.75         7.70 o                         
  -3   6   6        141.23        134.11         3.44 o                         
  -2   6   6          4.38          8.81         0.98 o                         
  -1   6   6         17.43         22.43         1.58 o                         
   0   6   6        210.59        214.60         4.65 o                         
   1   6   6       1323.69       1360.18        23.67 o                         
   2   6   6       1203.58       1255.23        23.04 o                         
   3   6   6         29.92         26.70         1.87 o                         
   4   6   6         16.29         10.24         1.29 o                         
   5   6   6         87.04         89.34         3.20 o                         
   6   6   6       1743.98       1737.80        34.41 o                         
   7   6   6         20.60         12.33         1.47 o                         
   8   6   6         26.06         25.67         2.03 o                         
   9   6   6        267.32        268.41         8.20 o                         
  10   6   6          0.75         -0.42         1.11 o                         
 -13   7   6         10.66         12.82         1.49 o                         
 -12   7   6          5.79          1.94         1.19 o                         
 -11   7   6        158.01        164.51         6.71 o                         
 -10   7   6        365.07        377.39         9.77 o                         
  -9   7   6         21.94         20.26         2.32 o                         
  -8   7   6         82.93         74.26         4.19 o                         
  -7   7   6        320.84        324.62         8.18 o                         
  -6   7   6        256.93        233.99         6.08 o                         
  -5   7   6          2.75          4.20         1.12 o                         
  -4   7   6         27.38         23.73         1.91 o                         
  -3   7   6        577.34        554.46        11.42 o                         
  -2   7   6        976.01        964.80        15.99 o                         
  -1   7   6       1226.14       1230.93        21.51 o                         
   0   7   6        294.69        292.63         6.23 o                         
   1   7   6         37.79         36.74         1.93 o                         
   2   7   6        368.32        375.57         9.84 o                         
   3   7   6        665.68        649.18        13.90 o                         
   4   7   6        390.26        392.70         8.70 o                         
   5   7   6       1252.82       1309.37        27.88 o                         
   6   7   6        495.26        479.37        11.20 o                         
   7   7   6         99.85        104.40         3.92 o                         
   8   7   6         36.04         29.95         2.69 o                         
   9   7   6          6.60          5.62         1.39 o                         
  10   7   6         59.28         52.05         3.64 o                         
 -12   8   6         38.54         32.10         2.87 o                         
 -11   8   6          5.40          4.10         1.31 o                         
 -10   8   6        170.32        175.23         5.67 o                         
  -9   8   6        911.40        906.38        20.57 o                         
  -8   8   6          8.03         14.18         1.65 o                         
  -7   8   6         41.82         34.71         3.33 o                         
  -6   8   6        166.01        174.73         5.07 o                         
  -5   8   6        179.13        152.05         4.34 o                         
  -4   8   6        371.99        352.82         7.57 o                         
  -3   8   6         49.69         47.06         2.62 o                         
  -2   8   6        155.69        149.27         4.19 o                         
  -1   8   6        495.29        461.60         9.37 o                         
   0   8   6         24.21         22.34         1.60 o                         
   1   8   6        686.82        659.23        12.81 o                         
   2   8   6         36.59         39.10         2.81 o                         
   3   8   6        392.05        394.42         8.40 o                         
   4   8   6        218.70        229.94         5.60 o                         
   5   8   6         34.24         44.23         2.78 o                         
   6   8   6         21.53         18.14         1.92 o                         
   7   8   6          7.25          4.76         1.33 o                         
   8   8   6         18.56         13.49         1.39 o                         
   9   8   6         37.95         36.61         2.84 o                         
 -11   9   6        406.04        379.84        12.90 o                         
 -10   9   6        160.39        153.53         5.83 o                         
  -9   9   6          7.37          9.07         1.58 o                         
  -8   9   6         86.26         74.79         3.53 o                         
  -7   9   6          0.49          0.60         1.45 o                         
  -6   9   6        891.50        863.16        19.72 o                         
  -5   9   6         51.28         41.94         2.71 o                         
  -4   9   6         93.29        106.44         4.80 o                         
  -3   9   6         62.82         65.13         2.97 o                         
  -2   9   6        660.88        644.51        13.13 o                         
  -1   9   6        355.51        354.64         8.00 o                         
   0   9   6         47.84         55.98         2.79 o                         
   1   9   6        103.50        108.76         4.40 o                         
   2   9   6         92.71         91.13         3.18 o                         
   3   9   6         87.19         89.27         3.85 o                         
   4   9   6         71.26         63.38         2.82 o                         
   5   9   6       1065.01       1118.25        24.92 o                         
   6   9   6        108.11        123.15         4.04 o                         
   7   9   6        108.94        103.10         3.32 o                         
   8   9   6          0.01         -0.22         1.48 o                         
 -10  10   6         25.98         25.78         2.62 o                         
  -9  10   6        130.79        130.97         5.08 o                         
  -8  10   6        195.71        177.81         6.90 o                         
  -7  10   6          1.24          0.43         1.20 o                         
  -6  10   6         54.68         53.79         2.95 o                         
  -5  10   6         10.07          8.89         1.33 o                         
  -4  10   6        113.20        117.15         4.23 o                         
  -3  10   6        156.68        163.32         5.18 o                         
  -2  10   6        689.68        721.48        17.13 o                         
  -1  10   6          1.68          2.02         1.08 o                         
   0  10   6        140.97        142.14         4.74 o                         
   1  10   6          4.03          1.79         1.16 o                         
   2  10   6          2.41          2.17         1.14 o                         
   3  10   6        186.28        186.57         5.19 o                         
   4  10   6         67.84         77.56         4.19 o                         
   5  10   6        648.42        641.69        15.61 o                         
   6  10   6         65.91         65.63         2.99 o                         
   7  10   6          8.64          4.71         1.62 o                         
  -8  11   6        155.88        162.42         7.13 o                         
  -7  11   6         62.90         53.09         3.78 o                         
  -6  11   6         11.75          7.54         1.43 o                         
  -5  11   6         33.07         29.66         2.37 o                         
  -4  11   6        172.82        185.53         6.65 o                         
  -3  11   6         15.53         18.67         2.01 o                         
  -2  11   6        468.98        463.89        11.95 o                         
  -1  11   6        102.58        108.46         4.30 o                         
   0  11   6        210.67        211.03         6.96 o                         
   1  11   6         14.60         16.18         2.94 o                         
   2  11   6        208.13        225.91         7.82 o                         
   3  11   6         77.29         89.29         3.95 o                         
   4  11   6         69.00         65.33         3.16 o                         
   5  11   6         53.56         58.03         3.82 o                         
  -6  12   6          3.16          3.51         1.79 o                         
  -5  12   6         14.65          8.62         1.49 o                         
  -4  12   6        175.48        174.53         5.93 o                         
  -3  12   6          0.39          1.70         1.20 o                         
  -2  12   6         73.36         70.63         3.48 o                         
  -1  12   6         42.32         34.08         2.86 o                         
   0  12   6         48.22         38.04         2.94 o                         
   1  12   6        155.54        154.82         5.86 o                         
   2  12   6         75.13         77.71         4.75 o                         
 -15   1   7        252.38        268.75         7.46 o                         
 -14   1   7          0.93          3.95         1.32 o                         
 -13   1   7        137.90        124.65         4.34 o                         
 -12   1   7         81.22         95.14         5.32 o                         
 -11   1   7        642.67        626.51        13.81 o                         
 -10   1   7        502.21        525.65        10.27 o                         
  -9   1   7         16.31         15.67         1.46 o                         
  -8   1   7        604.13        622.75        11.22 o                         
  -7   1   7        166.96        141.99         6.93 o                         
  -6   1   7        522.98        560.82        15.37 o                         
  -5   1   7        516.44        513.19        19.06 o                         
  -4   1   7          0.08          0.68         1.42 o                         
  -3   1   7         65.97         84.56         5.48 o                         
  -2   1   7         94.32         89.07         4.34 o                         
  -1   1   7       1586.78       1656.81        87.32 o                         
   0   1   7          6.35         13.53         1.59 o                         
   1   1   7         40.04         39.86         2.20 o                         
   2   1   7        552.03        579.07        11.47 o                         
   3   1   7         33.18         38.23         1.89 o                         
   4   1   7          2.37          5.01         1.23 o                         
   5   1   7        262.88        269.97         6.01 o                         
   6   1   7        177.43        175.58         4.68 o                         
   7   1   7        205.63        201.83         4.85 o                         
   8   1   7         61.10         62.83         2.84 o                         
   9   1   7         45.32         46.33         2.68 o                         
  10   1   7          1.40          2.10         1.19 o                         
  11   1   7          0.89          1.21         1.12 o                         
 -15   2   7        198.44        206.64         5.96 o                         
 -14   2   7         46.61         52.56         2.93 o                         
 -13   2   7         14.91         18.64         2.11 o                         
 -12   2   7         22.45         18.04         2.36 o                         
 -11   2   7         89.90        104.45         3.79 o                         
 -10   2   7        992.92       1010.76        17.49 o                         
  -9   2   7       1074.92       1103.37        21.46 o                         
  -8   2   7         20.46         18.18         1.59 o                         
  -7   2   7       1139.17       1162.56        22.21 o                         
  -6   2   7        912.80        992.21        21.07 o                         
  -5   2   7         42.99         49.89         3.73 o                         
  -4   2   7        491.64        441.61        16.82 o                         
  -3   2   7         93.45        106.87         4.67 o                         
  -2   2   7        549.60        610.44        30.92 o                         
  -1   2   7        370.80        450.41        13.40 o                         
   0   2   7       3524.93       3541.36        87.09 o                         
   1   2   7        137.82        172.14         4.92 o                         
   2   2   7         73.63         71.15         2.79 o                         
   3   2   7       1432.33       1384.01        22.30 o                         
   4   2   7        588.25        575.26        10.42 o                         
   5   2   7          8.21          8.62         1.25 o                         
   6   2   7          0.48          2.40         1.14 o                         
   7   2   7        190.16        179.04         4.74 o                         
   8   2   7         71.37         73.58         2.96 o                         
   9   2   7          3.80          4.73         1.23 o                         
  10   2   7         16.98         16.68         1.87 o                         
  11   2   7         53.70         53.68         3.10 o                         
 -15   3   7          7.34          7.58         1.55 o                         
 -14   3   7         21.69         21.74         1.80 o                         
 -13   3   7          0.52          1.40         1.14 o                         
 -12   3   7        108.89        113.14         4.01 o                         
 -11   3   7        879.30        836.37        15.33 o                         
 -10   3   7       1034.74       1078.44        19.53 o                         
  -9   3   7        122.44        118.53         4.21 o                         
  -8   3   7          1.37          0.86         1.18 o                         
  -7   3   7        905.30        955.33        18.63 o                         
  -6   3   7         44.22         66.53         3.02 o                         
  -5   3   7        878.85        922.62        19.52 o                         
  -4   3   7         69.13         67.39         2.75 o                         
  -3   3   7         58.12         57.63         2.92 o                         
  -2   3   7        369.02        369.60        12.74 o                         
  -1   3   7        330.09        387.04        11.83 o                         
   0   3   7        230.49        240.25         6.83 o                         
   1   3   7        108.92        100.29         3.74 o                         
   2   3   7         84.51         97.35         3.92 o                         
   3   3   7         23.27         32.91         1.72 o                         
   4   3   7        496.35        491.15         9.92 o                         
   5   3   7       2723.48       2588.41        47.96 o                         
   6   3   7        506.45        489.06        11.14 o                         
   7   3   7         74.00         78.05         3.70 o                         
   8   3   7         84.10         89.09         3.33 o                         
   9   3   7         42.17         49.77         2.91 o                         
  10   3   7          5.44          6.47         1.16 o                         
  11   3   7         43.23         56.95         3.81 o                         
 -15   4   7          0.60          0.73         1.24 o                         
 -14   4   7         47.81         52.49         2.83 o                         
 -13   4   7         50.14         44.40         2.80 o                         
 -12   4   7          0.62          1.79         1.15 o                         
 -11   4   7        116.43        147.23         4.64 o                         
 -10   4   7         96.09        101.68         3.53 o                         
  -9   4   7        284.99        303.14         7.02 o                         
  -8   4   7        310.68        308.36         9.28 o                         
  -7   4   7        188.88        196.18         5.87 o                         
  -6   4   7         40.24         46.58         2.89 o                         
  -5   4   7        271.11        308.50         6.92 o                         
  -4   4   7         19.59         14.24         1.76 o                         
  -3   4   7         13.39         14.24         1.36 o                         
  -2   4   7         16.69         21.21         1.46 o                         
  -1   4   7         48.04         69.11         3.06 o                         
   0   4   7          0.28          0.80         0.89 o                         
   1   4   7        104.63         91.44         3.18 o                         
   2   4   7        802.35        801.79        14.01 o                         
   3   4   7        612.61        605.89        10.97 o                         
   4   4   7         32.42         37.33         2.14 o                         
   5   4   7         48.52         43.40         2.91 o                         
   6   4   7        877.29        879.07        18.40 o                         
   7   4   7       1163.09       1154.37        24.72 o                         
   8   4   7        891.01        918.10        18.80 o                         
   9   4   7        788.33        844.51        18.19 o                         
  10   4   7          0.28         -0.57         1.27 o                         
  11   4   7         97.78        104.11         8.80 o                         
 -14   5   7        477.21        458.00        11.40 o                         
 -13   5   7          4.83          4.27         1.31 o                         
 -12   5   7        326.29        312.75         7.47 o                         
 -11   5   7         33.87         34.14         2.09 o                         
 -10   5   7        559.53        570.60        12.54 o                         
  -9   5   7       1022.28       1006.85        19.70 o                         
  -8   5   7        101.23        107.42         4.66 o                         
  -7   5   7       1134.22       1192.22        26.83 o                         
  -6   5   7       1051.29       1003.44        19.44 o                         
  -5   5   7          5.26          6.37         1.62 o                         
  -4   5   7        639.76        663.69        12.75 o                         
  -3   5   7        243.53        239.36         5.59 o                         
  -2   5   7        117.72         87.70         3.17 o                         
  -1   5   7       1062.31       1008.70        18.00 o                         
   0   5   7       4523.64       4299.91        78.26 o                         
   1   5   7          6.18          4.54         1.14 o                         
   2   5   7         63.83         64.76         2.58 o                         
   3   5   7        274.28        262.02         6.32 o                         
   4   5   7        520.54        511.07        10.96 o                         
   5   5   7        969.04        940.43        20.45 o                         
   6   5   7         83.68         78.78         5.50 o                         
   7   5   7         37.66         54.58         3.02 o                         
   8   5   7         76.47         93.76         3.48 o                         
   9   5   7        165.42        190.43         5.19 o                         
  10   5   7        417.17        430.14        11.12 o                         
 -14   6   7         40.26         39.65         3.00 o                         
 -13   6   7         23.42         21.53         1.67 o                         
 -12   6   7        690.20        667.05        14.15 o                         
 -11   6   7        123.47        132.38         4.43 o                         
 -10   6   7        392.78        389.95         9.99 o                         
  -9   6   7        875.89        886.69        19.33 o                         
  -8   6   7        273.33        302.43         7.46 o                         
  -7   6   7        225.00        239.28         6.32 o                         
  -6   6   7         10.28         17.29         1.62 o                         
  -5   6   7          5.64          4.36         1.40 o                         
  -4   6   7        472.49        472.95         8.77 o                         
  -3   6   7          2.43          5.08         1.01 o                         
  -2   6   7        235.70        224.98         4.89 o                         
  -1   6   7        741.37        710.05        12.52 o                         
   0   6   7        951.16        871.57        16.29 o                         
   1   6   7        516.07        523.06        11.89 o                         
   2   6   7       1635.42       1633.38        34.42 o                         
   3   6   7        236.36        225.23         5.88 o                         
   4   6   7        272.33        301.86         6.85 o                         
   5   6   7       1109.72       1011.00        20.77 o                         
   6   6   7       1895.86       1869.72        38.63 o                         
   7   6   7         98.86        107.80         3.90 o                         
   8   6   7        426.66        406.77        11.56 o                         
   9   6   7        627.20        610.92        14.01 o                         
  10   6   7         59.26         50.85         8.02 o                         
 -13   7   7         55.05         59.58         3.98 o                         
 -12   7   7          2.64          3.13         1.14 o                         
 -11   7   7         47.65         43.53         4.06 o                         
 -10   7   7        380.25        399.10        10.71 o                         
  -9   7   7        231.60        219.70         6.47 o                         
  -8   7   7          5.70          5.36         1.42 o                         
  -7   7   7        179.15        180.17         5.74 o                         
  -6   7   7        181.50        192.75         5.69 o                         
  -5   7   7        689.26        702.90        14.18 o                         
  -4   7   7        199.90        211.03         5.22 o                         
  -3   7   7         34.00         40.74         2.40 o                         
  -2   7   7         13.26          9.51         1.21 o                         
  -1   7   7        390.74        403.69         7.75 o                         
   0   7   7        409.80        405.00         8.15 o                         
   1   7   7          3.95          3.49         1.09 o                         
   2   7   7        144.65        127.96         4.34 o                         
   3   7   7          6.30          7.97         1.31 o                         
   4   7   7        369.82        391.47        10.90 o                         
   5   7   7        748.73        698.62        15.52 o                         
   6   7   7        313.94        277.54         7.65 o                         
   7   7   7        167.62        191.43         6.16 o                         
   8   7   7        159.95        180.12         4.91 o                         
   9   7   7         78.86         73.52         4.17 o                         
 -12   8   7        749.41        660.42        32.39 o                         
 -11   8   7        189.61        175.26         5.79 o                         
 -10   8   7         65.81         68.43         4.71 o                         
  -9   8   7        247.49        239.55         7.16 o                         
  -8   8   7        350.81        349.05         9.26 o                         
  -7   8   7        574.89        543.58        13.31 o                         
  -6   8   7        171.65        165.91         5.66 o                         
  -5   8   7        185.12        178.40         5.31 o                         
  -4   8   7       1013.87       1022.22        18.99 o                         
  -3   8   7         50.18         46.60         2.34 o                         
  -2   8   7        758.97        727.82        13.97 o                         
  -1   8   7       2876.48       2699.79        45.81 o                         
   0   8   7        324.73        303.29         6.50 o                         
   1   8   7        383.37        396.87         8.36 o                         
   2   8   7        347.62        337.77         9.88 o                         
   3   8   7        699.13        703.10        14.24 o                         
   4   8   7         63.11         73.72         3.32 o                         
   5   8   7        832.09        799.72        18.37 o                         
   6   8   7        484.90        518.85        13.20 o                         
   7   8   7         71.98         74.29         3.38 o                         
   8   8   7         13.69         17.40         2.07 o                         
 -11   9   7        231.76        218.78         9.80 o                         
 -10   9   7        169.05        169.84         6.94 o                         
  -9   9   7         12.61         13.75         1.68 o                         
  -8   9   7        190.31        194.02         6.02 o                         
  -7   9   7         19.97         11.40         2.29 o                         
  -6   9   7        188.92        204.91         6.51 o                         
  -5   9   7         87.41         78.27         3.62 o                         
  -4   9   7         63.11         61.65         3.12 o                         
  -3   9   7          2.45          4.27         1.09 o                         
  -2   9   7         38.07         30.86         2.06 o                         
  -1   9   7        138.26        120.54         3.90 o                         
   0   9   7         13.19          7.94         1.26 o                         
   1   9   7        725.62        725.72        15.02 o                         
   2   9   7         33.40         31.17         2.26 o                         
   3   9   7         49.04         65.91         2.86 o                         
   4   9   7        758.39        796.14        16.20 o                         
   5   9   7          1.10          2.03         1.08 o                         
   6   9   7        157.07        144.48         4.67 o                         
   7   9   7        659.76        664.24        34.41 o                         
 -10  10   7        199.98        199.30         7.11 o                         
  -9  10   7        103.60         93.65         4.91 o                         
  -8  10   7        534.15        542.98        15.73 o                         
  -7  10   7        155.98        165.13         6.66 o                         
  -6  10   7         53.53         65.05         3.74 o                         
  -5  10   7       1076.47       1124.71        26.79 o                         
  -4  10   7        817.84        830.10        18.94 o                         
  -3  10   7        110.99        114.97         4.07 o                         
  -2  10   7         54.30         61.09         2.80 o                         
  -1  10   7        606.95        652.12        15.16 o                         
   0  10   7        541.17        564.50        14.22 o                         
   1  10   7          0.35          0.96         1.20 o                         
   2  10   7        319.97        333.23         9.66 o                         
   3  10   7        143.55        149.67         5.41 o                         
   4  10   7          2.25          5.81         2.41 o                         
   5  10   7        122.20        140.10         5.57 o                         
   6  10   7        441.14        452.27        14.46 o                         
  -8  11   7          3.04          2.08         1.05 o                         
  -7  11   7        103.33        115.48         4.28 o                         
  -6  11   7         34.15         26.09         2.42 o                         
  -5  11   7        139.06        144.27         4.57 o                         
  -4  11   7        187.94        181.53         5.06 o                         
  -3  11   7         25.00         29.69         2.29 o                         
  -2  11   7        168.29        166.25         5.11 o                         
  -1  11   7         13.76         22.00         2.06 o                         
   0  11   7        683.38        744.07        17.94 o                         
   1  11   7        903.85        916.84        23.51 o                         
   2  11   7         89.32         89.91         4.05 o                         
   3  11   7         23.01         30.95         3.24 o                         
   4  11   7        176.06        163.53         5.92 o                         
  -5  12   7       1360.96       1440.28       133.52 o                         
  -4  12   7        305.11        302.13        11.91 o                         
  -3  12   7          2.84          0.15         1.51 o                         
  -2  12   7          4.12          3.09         1.25 o                         
  -1  12   7        241.31        251.80         8.77 o                         
   0  12   7        468.97        482.51        17.77 o                         
   1  12   7         45.17         46.88         3.30 o                         
 -15   0   8        920.25        944.84        34.27 o                         
 -14   0   8        559.27        585.66        19.91 o                         
 -13   0   8         41.24         56.13         4.07 o                         
 -12   0   8         12.44         10.52         3.06 o                         
 -11   0   8       1243.23       1180.97        30.88 o                         
 -10   0   8        584.94        542.27        17.13 o                         
  -9   0   8        726.78        681.86        20.67 o                         
  -8   0   8        198.67        198.89         7.35 o                         
  -7   0   8         78.92         89.82         5.50 o                         
  -6   0   8        492.88        520.78        18.64 o                         
  -5   0   8        235.23        179.74         8.50 o                         
  -4   0   8        219.30        231.98        12.63 o                         
  -3   0   8        239.36        254.88        13.06 o                         
  -2   0   8       6474.13       6581.87       631.74 o                         
  -1   0   8        730.93        848.16        62.17 o                         
   0   0   8      11465.37       9961.73       421.71 o                         
   1   0   8        454.03        478.40        14.70 o                         
   2   0   8        565.37        555.58        19.32 o                         
   3   0   8       1055.14       1029.53        23.28 o                         
   4   0   8          0.76          1.20         1.28 o                         
   5   0   8       3583.26       3434.44        85.56 o                         
   6   0   8       1868.68       1793.76        42.42 o                         
   7   0   8        185.22        185.59         7.46 o                         
   8   0   8         71.78         72.71         4.68 o                         
   9   0   8         30.11         32.47         3.68 o                         
  10   0   8        108.94         95.00         7.34 o                         
  11   0   8        646.11        708.89        31.09 o                         
 -15   1   8         16.85          9.59         1.33 o                         
 -14   1   8        303.31        307.08         7.66 o                         
 -13   1   8        214.51        233.71         6.42 o                         
 -12   1   8        127.46        125.20         4.54 o                         
 -11   1   8        458.21        449.04         9.79 o                         
 -10   1   8          6.18          4.27         1.34 o                         
  -9   1   8       1228.25       1216.65        23.52 o                         
  -8   1   8         52.94         64.60         2.97 o                         
  -7   1   8        306.07        301.96         6.61 o                         
  -6   1   8        176.94        152.31         4.37 o                         
  -5   1   8         17.42         22.16         3.61 o                         
  -4   1   8        184.06        211.22         7.02 o                         
  -3   1   8       1236.00       1137.71        47.06 o                         
  -2   1   8       2413.65       2480.30        87.14 o                         
  -1   1   8       3201.58       3074.44        75.97 o                         
   0   1   8         73.18         74.00         3.03 o                         
   1   1   8       1644.43       1697.02        39.36 o                         
   2   1   8        108.71        137.28         3.44 o                         
   3   1   8        993.09        992.94        16.48 o                         
   4   1   8       5650.18       5378.21        86.70 o                         
   5   1   8        240.48        240.92         5.48 o                         
   6   1   8       3244.40       3128.95        51.14 o                         
   7   1   8        955.29        949.98        17.92 o                         
   8   1   8        454.60        462.88         9.81 o                         
   9   1   8        136.78        151.80         4.91 o                         
  10   1   8          0.99          2.90         1.20 o                         
  11   1   8         11.84         16.74         5.33 o                         
 -15   2   8        555.77        538.61        15.76 o                         
 -14   2   8        364.40        397.88        10.61 o                         
 -13   2   8        237.96        249.42         6.64 o                         
 -12   2   8        144.79        172.23         5.09 o                         
 -11   2   8        255.90        253.62         6.06 o                         
 -10   2   8         16.04         18.64         1.57 o                         
  -9   2   8        666.08        752.96        16.56 o                         
  -8   2   8        560.10        586.88        11.61 o                         
  -7   2   8         48.40         54.45         2.34 o                         
  -6   2   8         14.52         13.01         1.56 o                         
  -5   2   8        222.87        192.38         5.18 o                         
  -4   2   8       2059.59       1876.44        49.75 o                         
  -3   2   8          5.46          2.77         0.98 o                         
  -2   2   8         82.42        112.56         4.34 o                         
  -1   2   8         39.22         18.80         1.92 o                         
   0   2   8       3360.22       3572.29       138.79 o                         
   1   2   8         16.56         22.23         1.59 o                         
   2   2   8        702.56        696.99        12.73 o                         
   3   2   8        429.87        437.26         8.00 o                         
   4   2   8        145.77        146.58         4.00 o                         
   5   2   8        558.49        557.08        11.34 o                         
   6   2   8        815.51        802.47        16.22 o                         
   7   2   8        469.27        484.42        11.52 o                         
   8   2   8         32.69         27.02         1.97 o                         
   9   2   8         31.42         39.60         2.57 o                         
  10   2   8        189.55        199.88         6.25 o                         
 -15   3   8         40.71         50.69         3.09 o                         
 -14   3   8        578.40        583.61        13.55 o                         
 -13   3   8       1176.42       1168.55        24.60 o                         
 -12   3   8       1358.04       1341.48        25.45 o                         
 -11   3   8          0.30          2.02         1.52 o                         
 -10   3   8       1418.96       1445.98        25.27 o                         
  -9   3   8          7.61          6.02         1.31 o                         
  -8   3   8        390.41        417.29         8.99 o                         
  -7   3   8        247.32        257.65         6.65 o                         
  -6   3   8       1342.76       1311.80        26.11 o                         
  -5   3   8        897.59        852.63        20.02 o                         
  -4   3   8       1366.37       1388.49        27.40 o                         
  -3   3   8       1436.30       1440.09        32.82 o                         
  -2   3   8        432.48        447.96        10.51 o                         
  -1   3   8       1443.83       1472.63        32.35 o                         
   0   3   8        140.59        119.19         5.02 o                         
   1   3   8       4084.01       4084.48        82.17 o                         
   2   3   8        406.97        424.69         8.37 o                         
   3   3   8        394.78        376.81         8.59 o                         
   4   3   8       1147.09       1142.07        24.50 o                         
   5   3   8       2269.33       2114.52        44.00 o                         
   6   3   8          0.42          3.26         1.32 o                         
   7   3   8       1892.18       1867.43        38.69 o                         
   8   3   8        187.79        184.34         5.31 o                         
   9   3   8          0.47         -0.14         1.06 o                         
  10   3   8          1.16          0.67         1.10 o                         
 -15   4   8        398.34        398.03        14.96 o                         
 -14   4   8          7.35          7.70         1.25 o                         
 -13   4   8        146.39        140.45         4.47 o                         
 -12   4   8         14.45         16.71         1.37 o                         
 -11   4   8        191.02        153.61         4.31 o                         
 -10   4   8        117.71        112.39         3.58 o                         
  -9   4   8        731.84        781.49        15.68 o                         
  -8   4   8        522.20        539.03        12.49 o                         
  -7   4   8        132.58        105.73         4.48 o                         
  -6   4   8         46.93         41.32         2.37 o                         
  -5   4   8         29.70         22.62         1.60 o                         
  -4   4   8        876.13        788.32        17.11 o                         
  -3   4   8         17.69         14.12         1.38 o                         
  -2   4   8        398.56        352.56         7.42 o                         
  -1   4   8       1612.51       1551.46        30.70 o                         
   0   4   8        317.36        290.19         6.65 o                         
   1   4   8         17.56         18.81         1.60 o                         
   2   4   8         79.75         77.24         4.15 o                         
   3   4   8       1866.19       1858.17        36.46 o                         
   4   4   8         61.88         69.50         3.20 o                         
   5   4   8       2054.43       2064.82        45.52 o                         
   6   4   8        459.13        456.60        11.08 o                         
   7   4   8          1.53          2.94         1.22 o                         
   8   4   8          4.75          8.17         1.20 o                         
   9   4   8         76.22         75.67         3.02 o                         
  10   4   8        364.78        393.24        15.48 o                         
 -14   5   8        409.89        396.51        21.21 o                         
 -13   5   8        269.29        270.27         6.73 o                         
 -12   5   8        303.79        283.68         6.80 o                         
 -11   5   8        136.57        128.31         3.96 o                         
 -10   5   8        301.68        290.09         6.34 o                         
  -9   5   8        131.92        140.62         4.49 o                         
  -8   5   8          5.39          7.65         1.39 o                         
  -7   5   8         28.10         32.25         2.48 o                         
  -6   5   8       1054.20       1070.44        22.76 o                         
  -5   5   8       1735.29       1820.08        58.54 o                         
  -4   5   8        122.13         96.95         3.14 o                         
  -3   5   8        448.73        431.07        10.20 o                         
  -2   5   8        581.22        602.04        11.44 o                         
  -1   5   8       1242.18       1289.68        23.46 o                         
   0   5   8         58.54         42.50         2.12 o                         
   1   5   8       2066.62       2028.56        37.88 o                         
   2   5   8         45.98         41.74         2.40 o                         
   3   5   8        161.49        187.22         5.69 o                         
   4   5   8          8.14          7.89         1.43 o                         
   5   5   8        681.91        687.22        19.38 o                         
   6   5   8        240.86        250.88         7.66 o                         
   7   5   8        424.81        472.83        10.87 o                         
   8   5   8         26.84         30.63         1.92 o                         
   9   5   8        107.20         99.27         3.62 o                         
 -14   6   8          7.24          9.24         4.18 o                         
 -13   6   8         60.54         57.29         3.48 o                         
 -12   6   8         56.12         52.47         3.21 o                         
 -11   6   8        195.41        194.67         5.51 o                         
 -10   6   8          0.46          0.79         1.05 o                         
  -9   6   8         87.20         97.22         3.65 o                         
  -8   6   8        380.04        368.39         9.59 o                         
  -7   6   8          8.78          5.78         1.37 o                         
  -6   6   8          9.89          8.50         1.48 o                         
  -5   6   8          3.15          3.01         1.29 o                         
  -4   6   8        246.57        262.33         5.58 o                         
  -3   6   8       1518.88       1503.78        26.11 o                         
  -2   6   8         14.47         12.60         1.25 o                         
  -1   6   8        304.33        305.98         6.75 o                         
   0   6   8         68.41         70.86         2.91 o                         
   1   6   8        151.71        147.29         4.34 o                         
   2   6   8       1137.70       1083.40        22.06 o                         
   3   6   8         67.93         75.35         4.24 o                         
   4   6   8        923.70        934.40        24.96 o                         
   5   6   8        454.18        469.51        13.63 o                         
   6   6   8         17.14         16.88         1.87 o                         
   7   6   8        272.98        258.84         7.37 o                         
   8   6   8        216.61        210.29         5.38 o                         
   9   6   8        134.94        144.54         5.20 o                         
 -13   7   8          0.33          0.54         1.55 o                         
 -12   7   8        108.13        102.88         3.77 o                         
 -11   7   8        392.74        373.45         9.36 o                         
 -10   7   8          0.38          1.62         1.16 o                         
  -9   7   8        510.11        503.73        13.25 o                         
  -8   7   8        198.30        177.16         6.01 o                         
  -7   7   8          7.30         10.27         1.56 o                         
  -6   7   8         15.58         10.51         1.51 o                         
  -5   7   8       1602.23       1611.82        30.31 o                         
  -4   7   8        270.84        264.31         6.66 o                         
  -3   7   8        179.65        184.43         4.58 o                         
  -2   7   8        776.33        755.72        13.86 o                         
  -1   7   8        249.00        248.35         5.84 o                         
   0   7   8         63.21         64.17         2.81 o                         
   1   7   8          2.52          4.67         1.28 o                         
   2   7   8         23.07         22.53         1.92 o                         
   3   7   8          0.44          2.34         1.13 o                         
   4   7   8         10.10         10.37         1.45 o                         
   5   7   8         28.30         40.64         2.79 o                         
   6   7   8          5.66          3.70         1.18 o                         
   7   7   8          0.69          1.15         1.12 o                         
   8   7   8          7.54          7.26         1.19 o                         
 -12   8   8         17.75         16.17         2.36 o                         
 -11   8   8        135.26        133.19         5.02 o                         
 -10   8   8          4.99          5.63         1.36 o                         
  -9   8   8        160.98        157.94         5.82 o                         
  -8   8   8        268.14        262.92         7.57 o                         
  -7   8   8        109.99        107.90         4.35 o                         
  -6   8   8       1210.80       1229.56        29.54 o                         
  -5   8   8         66.96         68.92         3.27 o                         
  -4   8   8         39.53         37.89         2.65 o                         
  -3   8   8          9.36         10.00         1.48 o                         
  -2   8   8          1.17          1.00         1.00 o                         
  -1   8   8          0.22          1.78         1.19 o                         
   0   8   8         30.65         34.76         2.61 o                         
   1   8   8        254.34        256.68         6.60 o                         
   2   8   8        156.39        165.06         4.99 o                         
   3   8   8         21.68         24.46         1.90 o                         
   4   8   8        373.65        347.08         8.91 o                         
   5   8   8        762.20        757.23        19.99 o                         
   6   8   8         20.29         14.85         1.96 o                         
   7   8   8        230.66        197.71         5.59 o                         
 -11   9   8         38.07         41.41         3.73 o                         
 -10   9   8        220.09        210.12         7.75 o                         
  -9   9   8         82.94         73.70         3.76 o                         
  -8   9   8         54.00         50.50         3.37 o                         
  -7   9   8          0.26          0.95         1.16 o                         
  -6   9   8        337.67        366.82        10.62 o                         
  -5   9   8        252.44        263.84         7.71 o                         
  -4   9   8         97.19         93.35         3.89 o                         
  -3   9   8        221.73        225.87         6.48 o                         
  -2   9   8         65.78         58.64         2.87 o                         
  -1   9   8          7.60          8.16         1.24 o                         
   0   9   8         68.29         78.15         3.52 o                         
   1   9   8          0.08          3.16         1.12 o                         
   2   9   8          1.13          0.98         1.04 o                         
   3   9   8        150.69        148.82         4.45 o                         
   4   9   8         76.41         93.47         3.59 o                         
   5   9   8        235.60        255.92         6.94 o                         
   6   9   8         26.63         21.99         2.15 o                         
  -9  10   8         33.72         33.59         2.59 o                         
  -8  10   8        109.18        103.26         4.00 o                         
  -7  10   8          3.12          3.42         1.49 o                         
  -6  10   8        393.37        388.96        11.36 o                         
  -5  10   8          4.01          4.67         1.25 o                         
  -4  10   8        246.31        245.26         6.70 o                         
  -3  10   8        125.60        139.71         5.31 o                         
  -2  10   8        186.84        183.01         5.41 o                         
  -1  10   8         27.55         30.08         2.43 o                         
   0  10   8         26.78         24.63         2.23 o                         
   1  10   8        436.55        479.02        13.11 o                         
   2  10   8        210.51        229.10         6.55 o                         
   3  10   8         59.77         56.06         3.16 o                         
   4  10   8         79.75         79.97         4.31 o                         
  -7  11   8          2.76          3.25         1.43 o                         
  -6  11   8         21.52         22.08         2.44 o                         
  -5  11   8        108.02        107.68         4.29 o                         
  -4  11   8        279.70        271.71         7.85 o                         
  -3  11   8         14.62         16.20         1.80 o                         
  -2  11   8         10.25          9.88         1.39 o                         
  -1  11   8         21.50         21.40         2.20 o                         
   0  11   8         78.27         88.65         3.54 o                         
   1  11   8         17.26         14.03         1.73 o                         
   2  11   8         26.38         33.27         3.46 o                         
 -15   1   9         97.03        102.64         3.93 o                         
 -14   1   9         11.30          7.45         1.21 o                         
 -13   1   9         10.52         15.22         1.58 o                         
 -12   1   9        256.65        221.44         5.64 o                         
 -11   1   9        295.28        351.74        10.15 o                         
 -10   1   9         29.97         29.73         2.14 o                         
  -9   1   9        593.34        574.01        11.96 o                         
  -8   1   9         11.78         12.92         1.51 o                         
  -7   1   9       1408.23       1349.79        24.53 o                         
  -6   1   9         95.10         83.23         2.86 o                         
  -5   1   9        295.15        294.07         7.83 o                         
  -4   1   9        345.09        316.84         8.90 o                         
  -3   1   9        248.74        246.14         6.91 o                         
  -2   1   9         89.02        117.53         3.99 o                         
  -1   1   9         16.08         15.44         2.00 o                         
   0   1   9         73.55         75.94         2.88 o                         
   1   1   9        175.51        196.54         4.93 o                         
   2   1   9        430.25        410.63         8.19 o                         
   3   1   9        480.04        445.24         8.20 o                         
   4   1   9        144.63        139.63         4.41 o                         
   5   1   9        503.64        497.18        10.33 o                         
   6   1   9         40.42         33.13         2.34 o                         
   7   1   9         69.33         64.85         3.58 o                         
   8   1   9        111.67        128.30         4.79 o                         
   9   1   9         34.56         34.02         2.48 o                         
  10   1   9          1.91          1.55         1.22 o                         
 -15   2   9          6.93          5.18         1.12 o                         
 -14   2   9        185.15        177.04         4.81 o                         
 -13   2   9        367.53        355.33         9.18 o                         
 -12   2   9         49.75         43.70         2.77 o                         
 -11   2   9        473.47        451.66         9.75 o                         
 -10   2   9         86.84        112.68         3.78 o                         
  -9   2   9          6.22          4.45         1.26 o                         
  -8   2   9         18.61         18.52         1.75 o                         
  -7   2   9         45.98         53.40         2.94 o                         
  -6   2   9        151.32        157.66         4.58 o                         
  -5   2   9        414.94        450.45        10.11 o                         
  -4   2   9        631.89        634.14        14.96 o                         
  -3   2   9        141.19        122.12         5.43 o                         
  -2   2   9        319.97        319.60         7.65 o                         
  -1   2   9         84.07         70.19         3.58 o                         
   0   2   9         22.10         20.80         1.67 o                         
   1   2   9         20.43         17.39         1.50 o                         
   2   2   9         15.63         12.74         1.35 o                         
   3   2   9        366.66        333.33         7.69 o                         
   4   2   9        968.23        930.81        17.52 o                         
   5   2   9          8.74          6.61         1.33 o                         
   6   2   9          8.42          7.99         1.56 o                         
   7   2   9        115.04        117.27         4.27 o                         
   8   2   9         26.49         24.71         2.18 o                         
   9   2   9         45.53         44.26         3.39 o                         
  10   2   9        246.51        284.21         9.52 o                         
 -15   3   9         66.65         63.23         3.77 o                         
 -14   3   9          1.82          0.54         1.05 o                         
 -13   3   9        181.71        179.40         4.97 o                         
 -12   3   9        240.71        237.11         6.10 o                         
 -11   3   9        266.44        245.36         5.58 o                         
 -10   3   9        186.17        201.81         4.99 o                         
  -9   3   9        100.79         94.54         3.41 o                         
  -8   3   9        209.85        228.66         6.02 o                         
  -7   3   9        325.63        339.01         8.38 o                         
  -6   3   9        721.81        717.69        13.21 o                         
  -5   3   9       2126.31       2048.65        39.86 o                         
  -4   3   9        100.58         95.77         3.24 o                         
  -3   3   9        287.26        290.22         6.97 o                         
  -2   3   9       1126.45       1117.58        21.48 o                         
  -1   3   9         12.63         12.65         1.36 o                         
   0   3   9        282.05        249.36         6.00 o                         
   1   3   9       1192.52       1158.48        23.40 o                         
   2   3   9        566.43        571.20        10.92 o                         
   3   3   9          8.50          7.23         1.28 o                         
   4   3   9        137.88        143.53         4.45 o                         
   5   3   9        913.63        915.50        25.22 o                         
   6   3   9        467.00        475.25        12.65 o                         
   7   3   9          0.20          1.10         1.12 o                         
   8   3   9          6.94          5.36         1.42 o                         
   9   3   9          0.38          3.06         1.26 o                         
 -14   4   9         10.96          2.07         1.25 o                         
 -13   4   9         10.82          9.16         1.38 o                         
 -12   4   9         24.67         19.79         1.59 o                         
 -11   4   9        109.62        123.38         3.66 o                         
 -10   4   9         12.61          8.47         1.24 o                         
  -9   4   9         15.09         15.95         1.52 o                         
  -8   4   9         33.14         41.18         2.60 o                         
  -7   4   9        245.19        268.47         7.22 o                         
  -6   4   9       1163.83       1149.09        25.39 o                         
  -5   4   9         92.44        102.17         3.70 o                         
  -4   4   9          9.84         11.02         1.39 o                         
  -3   4   9       1430.43       1389.44        25.18 o                         
  -2   4   9         57.59         55.87         2.56 o                         
  -1   4   9       1938.56       1889.51        39.66 o                         
   0   4   9       1921.68       1791.01        35.22 o                         
   1   4   9        499.83        489.61        10.95 o                         
   2   4   9       2243.23       2089.43        39.25 o                         
   3   4   9        128.19        115.21         3.66 o                         
   4   4   9         28.59         33.85         2.25 o                         
   5   4   9         12.60         12.26         1.74 o                         
   6   4   9        113.33         97.16         3.74 o                         
   7   4   9         58.50         62.07         3.13 o                         
   8   4   9         19.79         20.25         1.65 o                         
   9   4   9         30.66         32.87         3.62 o                         
 -14   5   9        552.11        506.26        16.24 o                         
 -13   5   9        295.94        254.98         7.11 o                         
 -12   5   9          0.47          2.08         1.05 o                         
 -11   5   9         52.45         51.07         2.49 o                         
 -10   5   9        828.64        809.72        15.96 o                         
  -9   5   9        684.08        718.04        19.99 o                         
  -8   5   9          9.16          9.33         1.40 o                         
  -7   5   9        162.04        167.31         5.17 o                         
  -6   5   9         16.08         14.01         1.46 o                         
  -5   5   9        287.25        297.77         7.01 o                         
  -4   5   9        654.90        641.02        12.90 o                         
  -3   5   9         79.54         73.09         2.81 o                         
  -2   5   9        277.18        264.70         5.85 o                         
  -1   5   9          8.68          9.92         1.18 o                         
   0   5   9        385.88        364.43         8.23 o                         
   1   5   9        875.83        893.71        18.48 o                         
   2   5   9        717.54        662.21        14.17 o                         
   3   5   9          0.39          3.46         1.45 o                         
   4   5   9         16.82          9.29         1.48 o                         
   5   5   9          2.63          2.63         1.53 o                         
   6   5   9        548.14        537.14        12.20 o                         
   7   5   9          0.69          3.28         1.28 o                         
   8   5   9         13.46         12.62         1.54 o                         
 -13   6   9         11.69          7.88         1.64 o                         
 -12   6   9        269.40        292.06         7.29 o                         
 -11   6   9        207.85        221.68         6.21 o                         
 -10   6   9         24.39         27.77         2.64 o                         
  -9   6   9          4.47          4.25         1.18 o                         
  -8   6   9        166.78        180.21         5.44 o                         
  -7   6   9        101.76         91.07         3.71 o                         
  -6   6   9       1767.43       1820.01        39.99 o                         
  -5   6   9         72.13         70.81         2.93 o                         
  -4   6   9       2151.06       2158.62        37.00 o                         
  -3   6   9        777.75        797.37        15.57 o                         
  -2   6   9        102.80        100.60         3.28 o                         
  -1   6   9       3430.62       3394.76        57.35 o                         
   0   6   9       1697.76       1656.10        29.94 o                         
   1   6   9        531.71        501.05        11.16 o                         
   2   6   9       1876.32       1734.45        38.41 o                         
   3   6   9        162.51        161.39         5.54 o                         
   4   6   9          7.75          3.54         1.36 o                         
   5   6   9        150.97        130.76         5.13 o                         
   6   6   9         18.55         11.07         1.62 o                         
   7   6   9        629.88        652.13        14.87 o                         
   8   6   9          2.31          2.57         1.18 o                         
 -12   7   9        424.65        433.32        13.43 o                         
 -11   7   9         44.69         38.11         2.36 o                         
 -10   7   9        201.66        210.69         5.60 o                         
  -9   7   9        107.61        109.37         4.30 o                         
  -8   7   9         31.48         29.74         2.33 o                         
  -7   7   9          2.90          1.51         1.20 o                         
  -6   7   9        190.21        207.57         6.55 o                         
  -5   7   9        598.62        577.74        14.03 o                         
  -4   7   9        658.09        633.23        12.39 o                         
  -3   7   9          5.82          6.58         1.06 o                         
  -2   7   9        628.81        633.12        11.87 o                         
  -1   7   9        465.46        453.83         9.72 o                         
   0   7   9        330.92        366.96         9.51 o                         
   1   7   9       1541.77       1502.38        29.41 o                         
   2   7   9        433.48        403.07         9.82 o                         
   3   7   9        153.37        141.40         5.00 o                         
   4   7   9        135.99        154.79         5.16 o                         
   5   7   9        623.30        636.23        15.94 o                         
   6   7   9         12.19         15.70         1.58 o                         
   7   7   9        138.26        147.62         4.92 o                         
 -11   8   9        607.30        574.06        18.61 o                         
 -10   8   9        462.28        456.99        11.57 o                         
  -9   8   9         70.31         82.13         4.29 o                         
  -8   8   9        208.98        208.36         6.83 o                         
  -7   8   9         45.57         52.31         2.98 o                         
  -6   8   9         51.45         58.24         2.90 o                         
  -5   8   9         41.43         51.62         3.97 o                         
  -4   8   9        842.64        838.28        17.24 o                         
  -3   8   9        234.77        239.33         6.78 o                         
  -2   8   9        540.88        514.05        11.75 o                         
  -1   8   9        541.73        536.14        16.05 o                         
   0   8   9          7.12          5.73         1.25 o                         
   1   8   9        103.14        105.16         3.91 o                         
   2   8   9        323.68        336.86         8.59 o                         
   3   8   9        428.19        461.02        11.86 o                         
   4   8   9          2.02          1.31         1.24 o                         
   5   8   9         23.39         28.84         2.22 o                         
   6   8   9         58.19         60.59         2.74 o                         
 -10   9   9          3.38          2.02         1.16 o                         
  -9   9   9         14.82         12.71         1.31 o                         
  -8   9   9         16.79         18.29         2.08 o                         
  -7   9   9        587.61        588.57        14.61 o                         
  -6   9   9        147.41        154.79         5.24 o                         
  -5   9   9        125.44        126.14         4.68 o                         
  -4   9   9         57.92         55.72         2.98 o                         
  -3   9   9          1.03          2.13         1.95 o                         
  -2   9   9         71.52         81.74         3.40 o                         
  -1   9   9        528.96        532.42        11.95 o                         
   0   9   9        361.49        421.81        10.99 o                         
   1   9   9        234.41        268.22         7.02 o                         
   2   9   9        135.18        125.75         4.98 o                         
   3   9   9        107.07        123.82         4.47 o                         
   4   9   9          5.47          6.13         1.15 o                         
   5   9   9        235.24        216.23         7.62 o                         
  -8  10   9        587.53        577.50        17.07 o                         
  -7  10   9        572.71        607.45        16.43 o                         
  -6  10   9        161.86        164.94         5.08 o                         
  -5  10   9         49.97         58.93         3.12 o                         
  -4  10   9        525.35        575.49        16.84 o                         
  -3  10   9        312.40        318.59         7.91 o                         
  -2  10   9        138.00        142.80         4.34 o                         
  -1  10   9         26.29         39.03         2.58 o                         
   0  10   9        478.83        485.09        14.32 o                         
   1  10   9         59.72         58.06         2.89 o                         
   2  10   9        301.56        317.10         9.63 o                         
   3  10   9        495.01        537.23        15.84 o                         
  -6  11   9         11.72          7.29         1.47 o                         
  -5  11   9        309.13        272.02        13.79 o                         
  -4  11   9        295.57        330.08        10.21 o                         
  -3  11   9        252.31        294.90        12.68 o                         
  -2  11   9        328.42        352.00        11.91 o                         
  -1  11   9         18.31          9.35         1.71 o                         
   0  11   9         34.25         40.79         3.06 o                         
 -15   0  10       1240.08       1275.43        55.27 o                         
 -14   0  10        190.31        161.54         6.89 o                         
 -13   0  10         19.34         16.80         2.27 o                         
 -12   0  10        150.12        128.23         5.54 o                         
 -11   0  10        248.96        216.56         8.44 o                         
 -10   0  10        270.20        300.10        10.62 o                         
  -9   0  10       1343.32       1265.99        32.96 o                         
  -8   0  10        247.79        261.06         8.64 o                         
  -7   0  10       4603.40       4942.56       163.68 o                         
  -6   0  10        204.77        229.60        13.46 o                         
  -5   0  10         99.49        120.25         5.11 o                         
  -4   0  10       1474.70       1351.11        34.75 o                         
  -3   0  10        207.59        213.29         8.93 o                         
  -2   0  10          9.90          1.81         1.75 o                         
  -1   0  10        237.84        222.77         8.58 o                         
   0   0  10        754.26        764.71        23.17 o                         
   1   0  10        474.03        522.92        15.40 o                         
   2   0  10         71.23         70.98         4.58 o                         
   3   0  10         59.12         60.19         3.84 o                         
   4   0  10        727.72        725.22        21.91 o                         
   5   0  10          2.28         -0.59         1.74 o                         
   6   0  10        821.65        843.40        27.46 o                         
   7   0  10         94.96        117.46         6.05 o                         
   8   0  10         37.98         34.40         3.99 o                         
   9   0  10          5.21          6.27         2.97 o                         
 -15   1  10        631.56        627.59        19.72 o                         
 -14   1  10          0.59          1.55         1.02 o                         
 -13   1  10          1.08          1.10         1.10 o                         
 -12   1  10         44.39         37.28         2.30 o                         
 -11   1  10       1256.24       1240.91        23.92 o                         
 -10   1  10         19.33         23.40         1.92 o                         
  -9   1  10        374.43        394.05        10.62 o                         
  -8   1  10          6.43          3.55         1.15 o                         
  -7   1  10        245.52        252.17         6.60 o                         
  -6   1  10        578.92        586.45        12.67 o                         
  -5   1  10       5252.27       4803.32        83.62 o                         
  -4   1  10        766.76        768.59        15.26 o                         
  -3   1  10       1093.72       1017.90        20.62 o                         
  -2   1  10        201.70        165.95         4.95 o                         
  -1   1  10         24.52         27.84         2.32 o                         
   0   1  10         36.36         49.13         3.38 o                         
   1   1  10        493.28        446.57         9.69 o                         
   2   1  10          2.00          3.61         1.18 o                         
   3   1  10        835.01        810.16        14.86 o                         
   4   1  10        735.19        708.91        14.51 o                         
   5   1  10       1195.49       1237.37        27.98 o                         
   6   1  10        201.77        204.28         6.14 o                         
   7   1  10        135.28        126.59         4.62 o                         
   8   1  10        145.97        149.72         5.24 o                         
   9   1  10          1.30          2.49         1.46 o                         
 -15   2  10         49.43         38.46         2.93 o                         
 -14   2  10        261.01        289.08         7.34 o                         
 -13   2  10          8.54         10.64         1.34 o                         
 -12   2  10          1.47          3.02         1.15 o                         
 -11   2  10          7.26          3.72         1.16 o                         
 -10   2  10        489.98        477.52        15.63 o                         
  -9   2  10        205.08        192.37         5.31 o                         
  -8   2  10         56.98         51.50         2.72 o                         
  -7   2  10        158.93        162.83         4.27 o                         
  -6   2  10       1873.35       1833.49        32.86 o                         
  -5   2  10          8.11          6.00         2.58 o                         
  -4   2  10       2370.80       2109.29        41.09 o                         
  -3   2  10        814.21        758.49        15.85 o                         
  -2   2  10         10.78          9.98         1.39 o                         
  -1   2  10          1.33          3.12         1.24 o                         
   0   2  10        397.86        400.10         9.21 o                         
   1   2  10        510.42        547.30        12.33 o                         
   2   2  10        409.63        411.21         8.66 o                         
   3   2  10         10.72         10.34         1.42 o                         
   4   2  10        563.19        598.06        15.67 o                         
   5   2  10         21.92         18.50         2.91 o                         
   6   2  10        152.10        157.84         5.31 o                         
   7   2  10       1155.40       1240.14        41.05 o                         
   8   2  10          9.53         15.12         1.50 o                         
   9   2  10         17.90         34.60         3.31 o                         
 -14   3  10         38.05         43.27         2.80 o                         
 -13   3  10        418.27        398.80         9.34 o                         
 -12   3  10        401.48        412.09         8.96 o                         
 -11   3  10         72.14         70.78         2.92 o                         
 -10   3  10          0.82          1.52         1.06 o                         
  -9   3  10        106.80        118.66         3.79 o                         
  -8   3  10        625.72        623.10        13.48 o                         
  -7   3  10         66.71         59.78         2.94 o                         
  -6   3  10        978.06        974.71        18.21 o                         
  -5   3  10       3911.84       3803.69        69.48 o                         
  -4   3  10        349.90        359.91         8.02 o                         
  -3   3  10       1440.53       1380.79        32.82 o                         
  -2   3  10       1235.57       1166.57        26.16 o                         
  -1   3  10        260.52        275.37         8.44 o                         
   0   3  10        539.27        515.02        11.55 o                         
   1   3  10       1681.72       1614.59        33.78 o                         
   2   3  10        258.92        251.43         6.32 o                         
   3   3  10         16.23         14.33         1.59 o                         
   4   3  10         49.71         46.86         2.88 o                         
   5   3  10       2199.13       2271.14        57.24 o                         
   6   3  10         22.84         19.85         1.91 o                         
   7   3  10        207.01        191.11         5.44 o                         
   8   3  10          4.76          2.15         1.83 o                         
 -14   4  10         55.14         60.54         3.87 o                         
 -13   4  10         64.97         42.76         2.58 o                         
 -12   4  10          0.48          1.28         1.01 o                         
 -11   4  10        472.80        455.94         9.61 o                         
 -10   4  10       1105.09       1125.46        22.75 o                         
  -9   4  10        193.36        183.23         5.49 o                         
  -8   4  10        154.07        161.22         5.04 o                         
  -7   4  10          1.48          1.37         1.18 o                         
  -6   4  10        327.00        308.47         7.14 o                         
  -5   4  10        144.55        156.58         4.29 o                         
  -4   4  10       2642.83       2485.98        50.98 o                         
  -3   4  10        264.84        246.94         6.15 o                         
  -2   4  10        109.26        114.07         3.93 o                         
  -1   4  10         53.28         54.02         2.80 o                         
   0   4  10        738.62        708.77        13.70 o                         
   1   4  10        414.33        467.96        10.01 o                         
   2   4  10        226.60        222.31         5.83 o                         
   3   4  10        238.66        263.62         7.79 o                         
   4   4  10         19.86          8.76         1.63 o                         
   5   4  10         24.98         22.66         2.16 o                         
   6   4  10        614.73        634.00        14.82 o                         
   7   4  10        191.80        218.36         6.12 o                         
   8   4  10        121.19        147.37         7.07 o                         
 -13   5  10        298.22        290.41        10.38 o                         
 -12   5  10        133.90        121.66         3.78 o                         
 -11   5  10         17.73         22.21         1.67 o                         
 -10   5  10         48.34         46.95         2.53 o                         
  -9   5  10        597.73        610.12        13.73 o                         
  -8   5  10        434.13        425.11        14.41 o                         
  -7   5  10          0.01         -1.05         1.05 o                         
  -6   5  10        844.72        885.73        18.31 o                         
  -5   5  10       1415.77       1364.50        26.05 o                         
  -4   5  10       1745.74       1797.65        32.34 o                         
  -3   5  10        201.40        208.51         5.30 o                         
  -2   5  10        411.68        410.25         8.58 o                         
  -1   5  10        511.90        509.79         9.93 o                         
   0   5  10        132.54        128.96         4.14 o                         
   1   5  10        684.95        647.57        13.89 o                         
   2   5  10        401.35        368.22         9.24 o                         
   3   5  10         60.21         61.55         3.92 o                         
   4   5  10         62.80         56.49         3.78 o                         
   5   5  10        249.91        252.27         7.58 o                         
   6   5  10         18.26         11.04         2.36 o                         
   7   5  10          8.93          9.11         1.18 o                         
 -13   6  10        346.20        274.81        14.64 o                         
 -12   6  10          4.11          5.12         1.17 o                         
 -11   6  10         13.17         13.23         1.27 o                         
 -10   6  10         83.71         86.94         3.18 o                         
  -9   6  10        225.10        236.77         6.36 o                         
  -8   6  10         31.45         29.94         2.34 o                         
  -7   6  10        901.86        897.31        19.45 o                         
  -6   6  10        385.47        395.84        28.29 o                         
  -5   6  10         23.97         37.13         2.21 o                         
  -4   6  10        106.73        105.02         3.54 o                         
  -3   6  10        152.31        153.68         4.21 o                         
  -2   6  10        101.22        102.52         3.38 o                         
  -1   6  10         63.30         62.87         2.71 o                         
   0   6  10       2144.51       2049.19        43.27 o                         
   1   6  10         19.53         16.19         1.73 o                         
   2   6  10        390.99        381.84        10.47 o                         
   3   6  10         12.15          9.32         1.58 o                         
   4   6  10          3.62          1.35         1.36 o                         
   5   6  10         76.35         82.55         4.06 o                         
   6   6  10         25.63         23.45         2.20 o                         
   7   6  10          1.59          2.12         1.12 o                         
 -12   7  10         62.91         60.78         3.77 o                         
 -11   7  10        123.97        132.49         4.19 o                         
 -10   7  10         37.95         34.01         2.26 o                         
  -9   7  10        769.36        776.59        17.74 o                         
  -8   7  10          4.31          3.96         1.13 o                         
  -7   7  10          1.01          0.05         1.07 o                         
  -6   7  10        111.63        114.65         4.15 o                         
  -5   7  10         40.06         44.72         2.84 o                         
  -4   7  10        862.24        876.89        18.62 o                         
  -3   7  10         31.20         33.81         2.02 o                         
  -2   7  10          1.51          1.14         1.01 o                         
  -1   7  10         63.21         65.95         3.70 o                         
   0   7  10         12.32         11.01         1.52 o                         
   1   7  10        126.12        141.58         4.46 o                         
   2   7  10         57.50         73.12         3.23 o                         
   3   7  10        144.44        137.28         4.71 o                         
   4   7  10         43.42         49.36         2.98 o                         
   5   7  10         94.41         87.93         3.59 o                         
   6   7  10         59.70         66.06         3.30 o                         
 -11   8  10         25.47         30.12         2.32 o                         
 -10   8  10          7.16          4.98         1.08 o                         
  -9   8  10         11.78         22.80         2.41 o                         
  -8   8  10          2.20          2.26         1.14 o                         
  -7   8  10         10.21          9.81         1.33 o                         
  -6   8  10         32.32         40.96         2.65 o                         
  -5   8  10        324.58        336.88         8.89 o                         
  -4   8  10          3.75          3.44         1.20 o                         
  -3   8  10          4.72          3.48         1.10 o                         
  -2   8  10         92.48         92.02         3.41 o                         
  -1   8  10        315.98        314.14         7.66 o                         
   0   8  10        454.71        455.42        10.36 o                         
   1   8  10         10.92         10.47         1.40 o                         
   2   8  10        210.67        218.07         9.36 o                         
   3   8  10         15.73         28.85         2.42 o                         
   4   8  10         17.27         13.31         2.18 o                         
   5   8  10         28.91         24.50         2.89 o                         
  -9   9  10        218.34        235.97         6.78 o                         
  -8   9  10        177.56        173.16         6.04 o                         
  -7   9  10        277.45        270.22         7.95 o                         
  -6   9  10        107.16        108.30         4.20 o                         
  -5   9  10         10.88         12.17         1.63 o                         
  -4   9  10          1.52          1.36         1.12 o                         
  -3   9  10         22.92         25.78         2.19 o                         
  -2   9  10          0.10          0.23         1.03 o                         
  -1   9  10        245.73        283.22        10.26 o                         
   0   9  10         48.46         45.24         2.57 o                         
   1   9  10        358.84        399.62        10.94 o                         
   2   9  10          1.67          1.61         1.15 o                         
   3   9  10         23.21         20.68         2.67 o                         
  -7  10  10          0.94          0.66         1.17 o                         
  -6  10  10         38.67         44.01         2.84 o                         
  -5  10  10        263.04        265.79         7.90 o                         
  -4  10  10          3.85          2.39         1.02 o                         
  -3  10  10         51.87         57.47         2.83 o                         
  -2  10  10          9.82          5.56         1.23 o                         
  -1  10  10         31.82         27.57         2.54 o                         
   0  10  10          7.26         30.04         4.22 o                         
   1  10  10        236.41        277.67         9.59 o                         
 -14   1  11        258.76        280.36         7.98 o                         
 -13   1  11         75.37         64.75         3.02 o                         
 -12   1  11        119.06        110.52         3.87 o                         
 -11   1  11         31.99         32.72         2.18 o                         
 -10   1  11          1.03          2.13         1.10 o                         
  -9   1  11         28.44         22.82         3.40 o                         
  -8   1  11        111.67        105.83         3.90 o                         
  -7   1  11          2.90          3.25         1.02 o                         
  -6   1  11        430.39        407.25         8.64 o                         
  -5   1  11        110.24        108.62         3.65 o                         
  -4   1  11          0.95          1.23         1.09 o                         
  -3   1  11         17.52         23.08         1.91 o                         
  -2   1  11         30.78         25.41         2.22 o                         
  -1   1  11          2.89          0.32         1.22 o                         
   0   1  11         23.03         14.67         1.66 o                         
   1   1  11        258.02        258.75         7.35 o                         
   2   1  11        283.90        273.57         6.35 o                         
   3   1  11          0.95         -0.36         1.26 o                         
   4   1  11        208.48        221.33         7.06 o                         
   5   1  11        289.21        285.62         7.73 o                         
   6   1  11          3.50          1.43         1.55 o                         
   7   1  11          6.78          5.29         1.50 o                         
   8   1  11          1.73          3.19         1.58 o                         
 -14   2  11         14.55          6.51         1.19 o                         
 -13   2  11         21.41         15.77         1.44 o                         
 -12   2  11          0.40          1.00         1.06 o                         
 -11   2  11         10.42         10.68         1.78 o                         
 -10   2  11        290.36        299.03         7.35 o                         
  -9   2  11        294.63        288.31         9.26 o                         
  -8   2  11        113.69        116.21         3.74 o                         
  -7   2  11        654.77        628.08        11.88 o                         
  -6   2  11         89.46         82.78         3.23 o                         
  -5   2  11       2522.67       2501.03        48.73 o                         
  -4   2  11        251.93        234.75         6.29 o                         
  -3   2  11          8.89         10.17         1.63 o                         
  -2   2  11        116.87        105.41         4.42 o                         
  -1   2  11        539.54        522.20        11.60 o                         
   0   2  11       1139.71       1118.09        21.58 o                         
   1   2  11        990.62        940.29        19.36 o                         
   2   2  11        603.88        567.39        11.93 o                         
   3   2  11        989.61        962.66        19.78 o                         
   4   2  11         10.60          7.15         1.84 o                         
   5   2  11        173.89        182.74         6.24 o                         
   6   2  11          0.27         -1.03         1.40 o                         
   7   2  11         26.23         21.54         1.92 o                         
 -14   3  11         72.57         61.10         4.99 o                         
 -13   3  11          4.18          0.77         0.97 o                         
 -12   3  11        218.21        193.18         5.08 o                         
 -11   3  11         25.54         32.25         3.16 o                         
 -10   3  11          1.64          2.31         1.08 o                         
  -9   3  11        173.26        183.28         5.19 o                         
  -8   3  11          1.92          2.06         1.09 o                         
  -7   3  11        350.62        350.73         7.61 o                         
  -6   3  11        750.92        751.84        14.44 o                         
  -5   3  11        538.88        525.42        10.57 o                         
  -4   3  11        345.89        325.76         7.45 o                         
  -3   3  11        407.37        380.31         8.84 o                         
  -2   3  11          2.87          1.94         1.24 o                         
  -1   3  11         23.70         17.81         1.62 o                         
   0   3  11         39.76         44.09         2.82 o                         
   1   3  11         61.84         54.87         2.98 o                         
   2   3  11         53.87         50.19         3.68 o                         
   3   3  11         27.19         24.21         2.98 o                         
   4   3  11         15.30         19.51         2.20 o                         
   5   3  11         50.06         51.43         3.69 o                         
   6   3  11          0.84          1.90         1.31 o                         
   7   3  11         27.08         28.80         2.75 o                         
 -13   4  11        229.77        234.83         6.39 o                         
 -12   4  11         23.38         19.63         1.67 o                         
 -11   4  11         52.09         58.84         2.70 o                         
 -10   4  11        928.88        938.24        19.17 o                         
  -9   4  11         83.71         89.53         3.35 o                         
  -8   4  11        588.89        616.63        13.22 o                         
  -7   4  11       1340.21       1410.67        29.91 o                         
  -6   4  11         58.83         60.01         2.85 o                         
  -5   4  11         22.28         22.93         2.08 o                         
  -4   4  11        481.87        492.86        11.00 o                         
  -3   4  11          1.04          0.97         1.17 o                         
  -2   4  11        118.28        126.44         5.06 o                         
  -1   4  11        408.90        397.70         8.78 o                         
   0   4  11       1337.27       1364.69        26.02 o                         
   1   4  11        538.77        554.05        11.71 o                         
   2   4  11        473.18        402.18        12.40 o                         
   3   4  11        295.06        269.31         8.15 o                         
   4   4  11         16.20         10.42         1.84 o                         
   5   4  11         11.52         23.22         2.49 o                         
   6   4  11         62.62         71.52         3.21 o                         
   7   4  11          1.60          6.61         1.88 o                         
 -13   5  11         77.82         67.48         3.89 o                         
 -12   5  11        228.96        200.03         5.37 o                         
 -11   5  11        378.36        396.99         8.68 o                         
 -10   5  11          0.97          2.66         1.01 o                         
  -9   5  11        519.16        563.92        12.08 o                         
  -8   5  11        399.93        423.21         9.49 o                         
  -7   5  11        214.90        220.97         5.86 o                         
  -6   5  11        297.37        296.01         7.37 o                         
  -5   5  11          3.23          2.65         1.10 o                         
  -4   5  11       1014.48        982.29        20.05 o                         
  -3   5  11          1.04          1.75         1.85 o                         
  -2   5  11        103.77        106.06         3.99 o                         
  -1   5  11       1866.29       1792.02        36.53 o                         
   0   5  11        496.92        463.19        10.41 o                         
   1   5  11       1121.47       1127.88        25.58 o                         
   2   5  11       2010.86       2063.88        59.76 o                         
   3   5  11         45.06         40.16         3.33 o                         
   4   5  11         23.96         22.21         2.40 o                         
   5   5  11         10.81          4.83         1.59 o                         
   6   5  11        103.76         98.17         3.45 o                         
 -12   6  11         39.96         43.33         2.53 o                         
 -11   6  11        375.44        371.29         8.37 o                         
 -10   6  11        998.45       1043.91        26.38 o                         
  -9   6  11        281.35        283.41         7.68 o                         
  -8   6  11         89.08        108.24         3.77 o                         
  -7   6  11       1579.24       1666.66        35.69 o                         
  -6   6  11        122.48        126.95         4.40 o                         
  -5   6  11        746.54        814.12        17.75 o                         
  -4   6  11        123.68        120.53         4.32 o                         
  -3   6  11         95.59         93.24         3.20 o                         
  -2   6  11        187.36        183.70         4.77 o                         
  -1   6  11        405.15        381.34         9.70 o                         
   0   6  11        280.85        303.00         8.30 o                         
   1   6  11          2.87          3.60         1.46 o                         
   2   6  11          4.36          2.18         1.37 o                         
   3   6  11        232.29        217.78         9.90 o                         
   4   6  11        107.80        115.70         4.51 o                         
   5   6  11        454.34        489.65        14.27 o                         
 -11   7  11        144.88        148.56         6.81 o                         
 -10   7  11         23.35         23.88         1.94 o                         
  -9   7  11        822.76        854.85        20.55 o                         
  -8   7  11         59.16         63.58         2.98 o                         
  -7   7  11          0.92          2.17         1.12 o                         
  -6   7  11         63.34         59.61         3.12 o                         
  -5   7  11        394.23        401.13         9.97 o                         
  -4   7  11        285.36        291.10         8.03 o                         
  -3   7  11         58.08         61.76         2.81 o                         
  -2   7  11        500.09        495.60        10.15 o                         
  -1   7  11        254.98        260.81         6.25 o                         
   0   7  11         60.47         53.78         2.91 o                         
   1   7  11        515.94        525.66        13.26 o                         
   2   7  11        238.12        241.88         7.56 o                         
   3   7  11         69.43         65.93         3.21 o                         
   4   7  11         84.68         91.40         3.58 o                         
   5   7  11         29.55         17.02         1.87 o                         
 -10   8  11        230.92        235.22         7.25 o                         
  -9   8  11        136.89        147.83         5.58 o                         
  -8   8  11          2.35         -0.16         1.01 o                         
  -7   8  11         57.47         68.62         3.05 o                         
  -6   8  11        349.77        384.11        13.85 o                         
  -5   8  11          2.76          4.01         1.13 o                         
  -4   8  11         93.90         98.44         5.06 o                         
  -3   8  11        404.20        419.11        11.15 o                         
  -2   8  11         24.39         24.19         2.30 o                         
  -1   8  11         95.71        106.24         3.92 o                         
   0   8  11        346.44        360.52         8.76 o                         
   1   8  11          4.59          4.83         1.14 o                         
   2   8  11         93.81         95.68         3.69 o                         
   3   8  11        412.26        429.36        12.62 o                         
  -8   9  11        817.32        838.50        26.25 o                         
  -7   9  11          3.99          4.94         1.12 o                         
  -6   9  11        138.68        159.10         5.53 o                         
  -5   9  11        388.88        401.72        12.00 o                         
  -4   9  11         10.02          7.87         2.48 o                         
  -3   9  11        148.40        159.77         6.67 o                         
  -2   9  11        280.49        286.16        10.86 o                         
  -1   9  11        168.24        167.40         5.90 o                         
   0   9  11         21.23         17.83         1.84 o                         
   1   9  11         75.53         88.97         7.17 o                         
   2   9  11        130.26        141.27         6.29 o                         
  -5  10  11          0.46          1.65         1.92 o                         
  -4  10  11        146.74        156.03         6.77 o                         
  -3  10  11        414.72        426.58        15.91 o                         
  -2  10  11          0.32          0.04         2.86 o                         
 -14   0  12        333.12        300.26        24.95 o                         
 -13   0  12        148.03        186.57         7.12 o                         
 -12   0  12         11.36          5.11         1.90 o                         
 -11   0  12        105.29        105.86         5.20 o                         
 -10   0  12        151.37        149.46         5.90 o                         
  -9   0  12       1153.86       1146.56        30.06 o                         
  -8   0  12          0.32          2.07         1.39 o                         
  -7   0  12         15.35         15.77         1.89 o                         
  -6   0  12       1918.81       1841.10        43.35 o                         
  -5   0  12        137.15        152.54         6.74 o                         
  -4   0  12       1088.52       1023.15        29.61 o                         
  -3   0  12        174.66        167.71         6.89 o                         
  -2   0  12        115.27         98.80         5.27 o                         
  -1   0  12          0.20          1.25         2.17 o                         
   0   0  12        597.31        521.55        18.10 o                         
   1   0  12          1.62          2.66         1.85 o                         
   2   0  12         30.61         25.58         3.26 o                         
   3   0  12        192.23        207.30        10.40 o                         
   4   0  12        469.08        517.13        20.64 o                         
   5   0  12         11.59          8.54         2.89 o                         
   6   0  12         18.11         11.56         2.83 o                         
 -14   1  12        107.86        101.82         4.48 o                         
 -13   1  12         26.09         31.96         2.29 o                         
 -12   1  12          7.05          8.33         1.15 o                         
 -11   1  12         16.86         12.08         1.31 o                         
 -10   1  12          6.12          5.26         1.08 o                         
  -9   1  12        135.34        140.73         4.23 o                         
  -8   1  12         20.96         15.91         1.41 o                         
  -7   1  12         19.98         15.40         1.36 o                         
  -6   1  12        263.11        246.51         5.83 o                         
  -5   1  12        822.69        771.65        15.47 o                         
  -4   1  12       2458.29       2314.92        45.23 o                         
  -3   1  12        558.66        532.48        11.71 o                         
  -2   1  12        478.38        419.89        10.10 o                         
  -1   1  12         29.42         25.92         2.70 o                         
   0   1  12        249.83        229.76         7.85 o                         
   1   1  12        528.58        554.43        12.29 o                         
   2   1  12        467.14        439.47        13.04 o                         
   3   1  12        225.57        206.11         7.66 o                         
   4   1  12          1.40          4.51         1.82 o                         
   5   1  12          1.05         -0.29         1.87 o                         
   6   1  12        466.94        480.42        15.64 o                         
 -13   2  12        251.76        233.26         6.34 o                         
 -12   2  12        211.14        204.33         5.46 o                         
 -11   2  12         13.80         15.61         1.47 o                         
 -10   2  12        451.00        446.91        10.03 o                         
  -9   2  12        187.69        187.99         5.82 o                         
  -8   2  12          6.68          5.41         1.12 o                         
  -7   2  12         12.44          9.17         1.76 o                         
  -6   2  12       2688.08       2618.46        44.52 o                         
  -5   2  12        105.45        109.99         3.35 o                         
  -4   2  12        648.12        649.74        13.90 o                         
  -3   2  12       3167.87       3021.61        61.48 o                         
  -2   2  12        180.76        185.14         5.48 o                         
  -1   2  12         20.04         18.41         1.71 o                         
   0   2  12        295.96        303.07        10.04 o                         
   1   2  12         99.02        110.21         4.18 o                         
   2   2  12         16.22          7.27         2.20 o                         
   3   2  12         85.80         91.60         4.64 o                         
   4   2  12         52.63         65.99         4.14 o                         
   5   2  12        212.59        236.65         8.45 o                         
   6   2  12        104.44        113.08         5.07 o                         
 -13   3  12         62.55         66.30         3.03 o                         
 -12   3  12        241.68        263.79         7.21 o                         
 -11   3  12        276.70        274.88         7.10 o                         
 -10   3  12         27.39         28.70         2.12 o                         
  -9   3  12        870.21        888.41        18.25 o                         
  -8   3  12       1090.21       1071.86        21.80 o                         
  -7   3  12        283.43        285.42         6.42 o                         
  -6   3  12          2.92          8.65         2.07 o                         
  -5   3  12       1223.39       1219.17        22.66 o                         
  -4   3  12        630.03        630.64        12.87 o                         
  -3   3  12        298.96        289.88         7.63 o                         
  -2   3  12        518.18        500.35        12.67 o                         
  -1   3  12        264.05        229.04         7.00 o                         
   0   3  12        107.97         98.07         3.80 o                         
   1   3  12        387.43        363.02        10.80 o                         
   2   3  12        100.73         91.83         4.12 o                         
   3   3  12        402.32        415.12        11.48 o                         
   4   3  12        109.31        126.35         5.79 o                         
   5   3  12         38.50         35.35         4.07 o                         
   6   3  12        178.16        170.37         7.54 o                         
 -13   4  12        153.64        143.69         5.61 o                         
 -12   4  12         35.74         37.38         2.13 o                         
 -11   4  12          9.85         11.86         1.15 o                         
 -10   4  12         86.05         96.53         3.37 o                         
  -9   4  12         42.64         45.35         2.38 o                         
  -8   4  12         12.04          8.34         1.27 o                         
  -7   4  12          0.87          0.43         1.05 o                         
  -6   4  12         10.83         11.06         1.28 o                         
  -5   4  12       1071.26       1047.88        21.31 o                         
  -4   4  12        439.73        427.61         9.36 o                         
  -3   4  12       1172.39       1202.98        25.81 o                         
  -2   4  12        506.16        509.98        11.88 o                         
  -1   4  12        271.82        275.69         6.93 o                         
   0   4  12         10.28          4.34         1.30 o                         
   1   4  12        381.99        384.03        11.31 o                         
   2   4  12         37.00         38.76         3.31 o                         
   3   4  12          0.48          2.53         2.00 o                         
   4   4  12        124.62        132.89         5.81 o                         
   5   4  12        395.32        421.09        12.86 o                         
 -12   5  12          9.58         10.75         1.58 o                         
 -11   5  12        579.08        574.06        12.45 o                         
 -10   5  12          8.48          6.71         1.04 o                         
  -9   5  12       1083.61       1053.57        21.10 o                         
  -8   5  12       1173.47       1209.34        24.02 o                         
  -7   5  12        237.24        266.90         6.52 o                         
  -6   5  12          0.67          1.49         1.51 o                         
  -5   5  12       1674.33       1794.61        39.30 o                         
  -4   5  12         15.71         14.65         1.55 o                         
  -3   5  12         40.80         44.58         2.59 o                         
  -2   5  12         90.64         86.34         3.88 o                         
  -1   5  12        173.89        175.27         6.08 o                         
   0   5  12        206.44        204.39         6.39 o                         
   1   5  12        338.59        302.37         8.95 o                         
   2   5  12        169.27        147.10         6.91 o                         
   3   5  12         87.97         93.58         4.43 o                         
   4   5  12          2.16          2.29         1.36 o                         
   5   5  12         41.01         42.51         5.48 o                         
 -11   6  12         91.56         77.38         3.28 o                         
 -10   6  12        162.70        155.12         4.25 o                         
  -9   6  12        361.80        364.65         8.42 o                         
  -8   6  12         15.46         10.14         1.24 o                         
  -7   6  12        135.89        133.92         4.31 o                         
  -6   6  12        250.72        265.65         7.41 o                         
  -5   6  12         87.44         84.92         3.42 o                         
  -4   6  12         19.38         17.46         1.98 o                         
  -3   6  12        153.42        157.29         4.78 o                         
  -2   6  12          7.51          7.15         1.39 o                         
  -1   6  12         30.23         20.38         2.03 o                         
   0   6  12         96.97         93.82         3.92 o                         
   1   6  12        193.04        185.01         6.74 o                         
   2   6  12          0.34          1.53         1.26 o                         
   3   6  12        230.87        229.01         7.71 o                         
   4   6  12         16.81         24.05         2.67 o                         
 -10   7  12         31.29         21.69         2.18 o                         
  -9   7  12        393.89        413.46         9.80 o                         
  -8   7  12        164.76        178.52         4.89 o                         
  -7   7  12          2.43          2.38         1.06 o                         
  -6   7  12         30.30         24.89         2.27 o                         
  -5   7  12        232.94        236.90         8.22 o                         
  -4   7  12         13.70         14.96         1.77 o                         
  -3   7  12          0.03          0.76         1.25 o                         
  -2   7  12         12.38         12.02         1.42 o                         
  -1   7  12          3.42          4.14         1.17 o                         
   0   7  12        298.78        280.74         6.74 o                         
   1   7  12        322.83        347.18         8.95 o                         
   2   7  12         84.19         90.88         3.95 o                         
   3   7  12          3.98          3.27         1.31 o                         
  -9   8  12         81.78         86.84         3.45 o                         
  -8   8  12          9.57          6.91         1.34 o                         
  -7   8  12          3.66          2.55         1.03 o                         
  -6   8  12        198.77        190.21         6.40 o                         
  -5   8  12         17.17         23.29         2.21 o                         
  -4   8  12        294.72        308.39         9.07 o                         
  -3   8  12        259.98        272.24         7.48 o                         
  -2   8  12          8.33          5.25         1.36 o                         
  -1   8  12          0.01          1.22         1.16 o                         
   0   8  12         50.78         45.41         3.47 o                         
   1   8  12        153.39        138.99         9.62 o                         
  -6   9  12          0.01          1.12         0.93 o                         
  -5   9  12        255.26        258.51        16.04 o                         
  -4   9  12          0.51          1.58         1.37 o                         
  -3   9  12         47.24         47.09         5.41 o                         
  -2   9  12         44.45         43.45         4.97 o                         
  -1   9  12         37.66         31.72         3.82 o                         
 -13   1  13         57.32         61.99         3.20 o                         
 -12   1  13          8.47         11.07         1.23 o                         
 -11   1  13          2.26          2.72         0.94 o                         
 -10   1  13          0.03          1.10         0.94 o                         
  -9   1  13         25.27         22.11         1.54 o                         
  -8   1  13          8.66          8.64         1.16 o                         
  -7   1  13        867.88        878.19        17.26 o                         
  -6   1  13         38.73         42.92         2.35 o                         
  -5   1  13          0.09          1.11         1.03 o                         
  -4   1  13          4.87          3.85         1.19 o                         
  -3   1  13         59.46         65.27         3.14 o                         
  -2   1  13         17.89         16.23         1.62 o                         
  -1   1  13         49.13         42.97         2.93 o                         
   0   1  13          1.69          2.02         1.74 o                         
   1   1  13         17.17         17.15         2.16 o                         
   2   1  13          0.46          0.00         1.78 o                         
   3   1  13         73.96         84.97         5.48 o                         
   4   1  13          7.40         14.04         5.14 o                         
   5   1  13        330.67        352.68        13.86 o                         
 -13   2  13          6.30          4.29         1.01 o                         
 -12   2  13         61.77         61.46         2.52 o                         
 -11   2  13        168.52        166.79         4.57 o                         
 -10   2  13        154.68        155.67         4.70 o                         
  -9   2  13        129.50        141.39         4.15 o                         
  -8   2  13         50.55         46.97         2.40 o                         
  -7   2  13         36.55         40.41         2.25 o                         
  -6   2  13        595.94        590.03        13.40 o                         
  -5   2  13        802.75        819.70        17.02 o                         
  -4   2  13        856.93        841.68        15.88 o                         
  -3   2  13        127.64        123.46         4.01 o                         
  -2   2  13        385.69        356.65         8.77 o                         
  -1   2  13        695.38        703.12        20.69 o                         
   0   2  13        607.48        594.02        16.47 o                         
   1   2  13         14.81          6.57         2.23 o                         
   2   2  13          4.01          3.05         1.94 o                         
   3   2  13          0.18          1.39         1.92 o                         
   4   2  13        121.44        126.02         7.25 o                         
   5   2  13         70.57         94.57         7.11 o                         
 -12   3  13          2.05          1.49         0.85 o                         
 -11   3  13        369.28        362.76         8.30 o                         
 -10   3  13        699.90        731.08        16.88 o                         
  -9   3  13          1.80          1.61         0.99 o                         
  -8   3  13        240.88        243.79         6.04 o                         
  -7   3  13          0.70          1.12         0.96 o                         
  -6   3  13          6.53          5.56         1.17 o                         
  -5   3  13          7.33          5.18         1.26 o                         
  -4   3  13         81.70         85.91         3.41 o                         
  -3   3  13        104.94        102.76         3.94 o                         
  -2   3  13         49.66         62.58         3.31 o                         
  -1   3  13        176.24        175.60         6.16 o                         
   0   3  13        563.28        513.84        12.58 o                         
   1   3  13         82.11         75.93         4.61 o                         
   2   3  13        133.68        124.55         6.00 o                         
   3   3  13        133.17        137.02         7.46 o                         
   4   3  13        162.00        189.43        12.28 o                         
   5   3  13        107.57         98.92         6.90 o                         
 -12   4  13          3.70          4.58         1.82 o                         
 -11   4  13         27.51         27.62         1.89 o                         
 -10   4  13        101.83         95.06         3.29 o                         
  -9   4  13        470.19        497.39        12.90 o                         
  -8   4  13         20.39         18.95         1.46 o                         
  -7   4  13        626.59        660.54        13.17 o                         
  -6   4  13        145.26        149.30         4.32 o                         
  -5   4  13        385.16        388.75         9.29 o                         
  -4   4  13        171.61        180.02         5.40 o                         
  -3   4  13        161.42        182.29         5.44 o                         
  -2   4  13          3.35          5.91         1.25 o                         
  -1   4  13          7.86          4.75         1.31 o                         
   0   4  13        232.62        209.37         9.19 o                         
   1   4  13         76.78         85.68         4.86 o                         
   2   4  13        344.01        341.26        18.63 o                         
   3   4  13         34.83         33.31         4.90 o                         
   4   4  13         82.96         85.90        11.83 o                         
 -11   5  13       1000.11        989.86        24.91 o                         
 -10   5  13        770.80        786.55        18.76 o                         
  -9   5  13          0.37          2.95         0.96 o                         
  -8   5  13        985.50       1056.89        25.33 o                         
  -7   5  13        593.81        609.53        12.72 o                         
  -6   5  13        109.15        107.05         3.84 o                         
  -5   5  13       1455.44       1535.86        36.03 o                         
  -4   5  13        164.23        172.76         5.15 o                         
  -3   5  13        100.14        107.96         4.07 o                         
  -2   5  13         33.77         31.02         2.32 o                         
  -1   5  13         35.00         33.05         3.31 o                         
   0   5  13        125.46        118.15         5.38 o                         
   1   5  13          3.50          6.97         1.97 o                         
   2   5  13          0.92          2.01         1.73 o                         
   3   5  13          1.23         -0.22         1.18 o                         
 -10   6  13        416.82        426.98        10.66 o                         
  -9   6  13        578.48        591.27        14.26 o                         
  -8   6  13          4.32          2.01         0.87 o                         
  -7   6  13        662.79        674.19        15.32 o                         
  -6   6  13          1.22          1.96         1.14 o                         
  -5   6  13         33.17         34.10         2.60 o                         
  -4   6  13          0.17          0.21         1.21 o                         
  -3   6  13        275.88        292.23         7.68 o                         
  -2   6  13         16.08         18.97         2.07 o                         
  -1   6  13         30.74         23.59         2.47 o                         
   0   6  13         11.04          8.86         1.16 o                         
   1   6  13        509.08        516.54        16.28 o                         
   2   6  13        175.24        179.21         7.75 o                         
  -9   7  13         11.99          8.74         1.44 o                         
  -8   7  13        233.53        234.58         6.68 o                         
  -7   7  13        733.93        706.58        18.24 o                         
  -6   7  13         17.05         16.91         1.60 o                         
  -5   7  13        242.83        258.03         7.45 o                         
  -4   7  13        172.82        169.12         5.46 o                         
  -3   7  13         50.88         50.20         2.85 o                         
  -2   7  13        310.69        324.18        10.30 o                         
  -1   7  13        487.36        470.95        11.04 o                         
   0   7  13        152.06        176.83         9.33 o                         
   1   7  13         30.50         38.29         3.68 o                         
  -6   8  13        190.94        205.09         6.56 o                         
  -5   8  13        152.02        141.21         6.54 o                         
  -4   8  13        561.07        517.12        33.12 o                         
  -3   8  13          8.02          4.51         1.48 o                         
  -2   8  13         61.71         65.78         3.31 o                         
  -1   8  13         80.35         76.66        11.27 o                         
 -12   0  14        142.29        129.57         9.16 o                         
 -11   0  14         30.59         38.06         2.94 o                         
 -10   0  14        742.63        805.82        25.70 o                         
  -9   0  14       1271.36       1449.98        60.05 o                         
  -8   0  14        158.60        159.51         6.22 o                         
  -7   0  14        385.64        388.19        12.29 o                         
  -6   0  14         34.10         40.31         3.22 o                         
  -5   0  14        204.34        205.07         7.53 o                         
  -4   0  14          9.02         11.06         2.24 o                         
  -3   0  14         79.64         78.79         5.36 o                         
  -2   0  14        801.64        746.85        33.95 o                         
  -1   0  14         36.57         16.79         2.81 o                         
   0   0  14         10.57          5.90         2.27 o                         
   1   0  14        605.44        638.71        41.56 o                         
   2   0  14        101.40         99.59         8.57 o                         
   3   0  14        531.10        389.05        36.17 o                         
 -12   1  14         91.16        100.33         3.69 o                         
 -11   1  14        271.25        293.60         7.74 o                         
 -10   1  14         25.08         31.03         1.83 o                         
  -9   1  14        249.66        249.55        11.84 o                         
  -8   1  14        356.82        348.15         7.94 o                         
  -7   1  14         59.71         57.23         2.54 o                         
  -6   1  14          0.15          1.86         0.96 o                         
  -5   1  14        532.35        516.07        11.76 o                         
  -4   1  14        362.79        353.93         9.62 o                         
  -3   1  14         16.84         18.82         2.21 o                         
  -2   1  14          1.09          1.01         1.35 o                         
  -1   1  14         43.81         43.09         3.16 o                         
   0   1  14        410.06        407.50        13.89 o                         
   1   1  14         37.27         19.72         5.28 o                         
   2   1  14         36.14         30.34         5.73 o                         
   3   1  14        177.13        201.92         9.05 o                         
 -12   2  14        288.34        279.96         7.64 o                         
 -11   2  14         23.55         18.31         1.95 o                         
 -10   2  14        183.31        198.32         4.85 o                         
  -9   2  14        199.74        212.04         5.49 o                         
  -8   2  14         20.85         28.23         1.99 o                         
  -7   2  14        280.78        299.43         7.38 o                         
  -6   2  14         45.63         50.92         2.54 o                         
  -5   2  14        818.22        782.30        17.99 o                         
  -4   2  14         34.79         29.59         2.20 o                         
  -3   2  14        129.22        125.53         3.84 o                         
  -2   2  14         75.77         73.88         3.57 o                         
  -1   2  14        346.46        366.53         9.70 o                         
   0   2  14         54.17         65.22         4.69 o                         
   1   2  14        167.03        173.89         7.46 o                         
   2   2  14          4.32          6.07         1.90 o                         
   3   2  14         23.14         38.37         6.16 o                         
 -11   3  14        635.60        637.00        20.30 o                         
 -10   3  14        385.00        394.50         9.38 o                         
  -9   3  14        415.76        418.88         9.57 o                         
  -8   3  14        478.45        494.25        11.46 o                         
  -7   3  14         31.94         37.17         2.17 o                         
  -6   3  14         11.22          8.74         1.08 o                         
  -5   3  14         40.17         43.44         2.40 o                         
  -4   3  14        110.44        107.15         3.88 o                         
  -3   3  14         12.54         12.33         1.33 o                         
  -2   3  14        270.60        224.90         6.57 o                         
  -1   3  14        139.29        129.81         5.58 o                         
   0   3  14         79.57         90.47         5.32 o                         
   1   3  14        156.74        178.98         8.82 o                         
   2   3  14         25.47         28.83         8.81 o                         
   3   3  14        211.88        224.97        12.20 o                         
 -11   4  14        196.05        163.46         6.83 o                         
 -10   4  14          6.91          9.53         1.07 o                         
  -9   4  14        147.64        136.53         4.28 o                         
  -8   4  14         17.41         16.01         1.94 o                         
  -7   4  14          7.01          6.66         1.00 o                         
  -6   4  14       1317.02       1357.54        26.89 o                         
  -5   4  14       1413.35       1462.73        30.27 o                         
  -4   4  14         40.66         41.58         2.45 o                         
  -3   4  14         50.32         48.96         2.49 o                         
  -2   4  14        221.09        226.36         6.24 o                         
  -1   4  14        300.29        291.89        11.90 o                         
   0   4  14          1.60          1.93         1.92 o                         
   1   4  14        246.54        251.36        10.73 o                         
   2   4  14         31.60         48.00         9.94 o                         
 -10   5  14        380.54        396.87        11.43 o                         
  -9   5  14        200.70        221.95         6.07 o                         
  -8   5  14        509.64        532.38        13.11 o                         
  -7   5  14         44.66         40.39         2.22 o                         
  -6   5  14         51.37         59.70         2.59 o                         
  -5   5  14         10.70          7.79         1.10 o                         
  -4   5  14         35.09         31.20         1.98 o                         
  -3   5  14         51.54         51.75         2.49 o                         
  -2   5  14         84.77         73.03         3.14 o                         
  -1   5  14         34.89         28.97         2.75 o                         
   0   5  14        112.04        128.17         7.55 o                         
   1   5  14        146.68        149.11         8.31 o                         
  -8   6  14         60.93         63.46         3.50 o                         
  -7   6  14         34.16         34.22         2.06 o                         
  -6   6  14         90.21         82.97         3.03 o                         
  -5   6  14         42.35         52.51         2.50 o                         
  -4   6  14          4.27          6.53         1.05 o                         
  -3   6  14        174.90        173.76         5.87 o                         
  -2   6  14         36.95         33.42         2.25 o                         
  -1   6  14         63.05         64.22         3.74 o                         
   0   6  14         41.23         36.80         3.65 o                         
  -6   7  14          4.90          4.79         2.08 o                         
  -5   7  14        266.41        271.09        11.41 o                         
  -4   7  14         21.21         18.66         1.78 o                         
  -3   7  14        211.92        196.48         9.17 o                         
  -2   7  14          7.39          9.68         2.75 o                         
 -10   1  15         16.36         14.20         1.25 o                         
  -9   1  15         18.24         17.69         1.71 o                         
  -8   1  15          2.94          3.64         0.84 o                         
  -7   1  15          6.29          5.08         0.93 o                         
  -6   1  15        213.59        205.67         5.11 o                         
  -5   1  15          8.46         10.50         1.14 o                         
  -4   1  15         97.38         91.06         3.18 o                         
  -3   1  15        272.68        257.62         6.68 o                         
  -2   1  15         35.40         34.64         4.16 o                         
  -1   1  15         31.86         25.94         2.63 o                         
   0   1  15          0.06          0.58         1.57 o                         
   1   1  15          0.03         -1.77         1.77 o                         
 -10   2  15        312.65        337.72        12.38 o                         
  -9   2  15          9.33         10.80         1.04 o                         
  -8   2  15          0.80          1.00         0.84 o                         
  -7   2  15         39.70         39.35         2.17 o                         
  -6   2  15          0.15          0.74         0.87 o                         
  -5   2  15        377.57        376.61         9.04 o                         
  -4   2  15        250.25        218.02         5.86 o                         
  -3   2  15        119.48        127.62         4.02 o                         
  -2   2  15          5.46          6.50         1.28 o                         
  -1   2  15          5.65          6.96         1.94 o                         
   0   2  15          0.04         -1.61         1.61 o                         
   1   2  15         32.38         28.12         3.77 o                         
 -10   3  15        141.95        129.92         7.23 o                         
  -9   3  15         88.29         81.56         3.42 o                         
  -8   3  15        119.36        133.89         4.19 o                         
  -7   3  15         77.74         78.97         2.89 o                         
  -6   3  15        125.24        126.74         3.88 o                         
  -5   3  15         16.48         16.93         1.28 o                         
  -4   3  15        441.81        433.21        11.07 o                         
  -3   3  15          1.23          0.58         1.03 o                         
  -2   3  15         27.92         31.07         2.72 o                         
  -1   3  15        221.21        196.25         7.29 o                         
   0   3  15         31.51         54.18         4.35 o                         
  -9   4  15         22.29         21.75         2.35 o                         
  -8   4  15         12.78         13.99         1.80 o                         
  -7   4  15          6.44          5.18         1.01 o                         
  -6   4  15        190.49        200.73         5.28 o                         
  -5   4  15          0.50          0.20         1.24 o                         
  -4   4  15         80.40         73.80         2.72 o                         
  -3   4  15        384.72        407.42        10.96 o                         
  -2   4  15        107.03        118.23         5.03 o                         
  -1   4  15         28.32         41.63         5.16 o                         
   0   4  15          0.70          1.23         4.89 o                         
  -7   5  15        234.08        217.96         6.79 o                         
  -6   5  15         55.08         63.29         2.94 o                         
  -5   5  15         45.70         53.06         2.88 o                         
  -4   5  15         55.65         58.81         2.85 o                         
  -3   5  15        130.77        145.72         6.94 o                         
  -2   5  15        146.42        152.50         7.03 o                         
  -8   0  16        129.20        117.28         5.56 o                         
  -7   0  16          2.74          0.84         1.61 o                         
  -6   0  16         14.65         17.01         2.85 o                         
  -5   0  16        168.46        180.09         6.00 o                         
  -4   0  16        336.73        374.01        14.45 o                         
  -3   0  16        225.09        226.67        10.23 o                         
  -2   0  16          8.37          6.86         2.06 o                         
  -1   0  16         17.63         31.55         4.73 o                         
  -8   1  16        483.12        483.55        13.89 o                         
  -7   1  16        271.16        279.45         7.44 o                         
  -6   1  16         42.89         57.22         2.38 o                         
  -5   1  16        218.40        228.88         5.44 o                         
  -4   1  16         83.72         77.19         3.03 o                         
  -3   1  16        211.29        229.86         7.76 o                         
  -2   1  16         49.71         59.35         6.54 o                         
  -1   1  16          2.49         -0.61         1.31 o                         
  -7   2  16          3.74          3.58         0.92 o                         
  -6   2  16         15.28          9.69         1.80 o                         
  -5   2  16        766.92        826.26        18.33 o                         
  -4   2  16        237.88        254.54         7.27 o                         
  -3   2  16          3.06          1.81         1.32 o                         
  -2   2  16         80.29         85.99         4.50 o                         
  -6   3  16         43.19         45.92         2.83 o                         
  -5   3  16         93.68         94.87         3.69 o                         
  -4   3  16        160.88        147.16         5.52 o                         
  -3   3  16         96.07         89.12         5.44 o                         
                                                                                
